# Supplementary material for: Proximal C-Terminus Serves as a Signaling Hub for TRPA1 Channel Regulation via Its Interacting Molecules and Supramolecular Complexes
Source: Front Physiol. 2020 Mar 12;11:189. doi: 10.3389/fphys.2020.00189 (PMC7081373; doi:10.3389/fphys.2020.00189)
Supplement: Supplementary file 1 [file Data_Sheet_1.zip]

Archive with 3 entries (3 files):
- 6pqq_esp.dx
- 6pqq_VV.py
- mut.dx
