# Supplementary material for: Proximal C-Terminus Serves as a Signaling Hub for TRPA1 Channel Regulation via Its Interacting Molecules and Supramolecular Complexes
Source: Front Physiol. 2020 Mar 12;11:189. doi: 10.3389/fphys.2020.00189 (PMC7081373; doi:10.3389/fphys.2020.00189)
Supplement: Supplementary file 1 [file Data_Sheet_1.zip › 6pqq_VV.py]

import cPickle, base64
try:
	from SimpleSession.versions.v65 import beginRestore,\
	    registerAfterModelsCB, reportRestoreError, checkVersion
except ImportError:
	from chimera import UserError
	raise UserError('Cannot open session that was saved in a'
	    ' newer version of Chimera; update your version')
checkVersion([1, 13, 1, 41813])
import chimera
from chimera import replyobj
replyobj.status('Restoring session...', \
    blankAfter=0)
replyobj.status('Beginning session restore...', \
    blankAfter=0, secondary=True)
beginRestore()

def restoreCoreModels():
	from SimpleSession.versions.v65 import init, restoreViewer, \
	     restoreMolecules, restoreColors, restoreSurfaces, \
	     restoreVRML, restorePseudoBondGroups, restoreModelAssociations
	molInfo = cPickle.loads(base64.b64decode('gAJ9cQEoVRFyaWJib25JbnNpZGVDb2xvcnECSwJOfYdVCWJhbGxTY2FsZXEDSwJHP9AAAAAAAAB9h1UJcG9pbnRTaXplcQRLAkc/8AAAAAAAAH2HVQVjb2xvcnEFSwJLAH1xBksBXXEHSwFhc4dVCnJpYmJvblR5cGVxCEsCSwB9h1UKc3RpY2tTY2FsZXEJSwJHP/AAAAAAAAB9h1UMbW1DSUZIZWFkZXJzcQpdcQsoTk5lVQxhcm9tYXRpY01vZGVxDEsCSwF9h1UKdmR3RGVuc2l0eXENSwJHQBQAAAAAAAB9h1UGaGlkZGVucQ5LAol9h1UNYXJvbWF0aWNDb2xvcnEPSwJOfYdVD3JpYmJvblNtb290aGluZ3EQSwJLAH2HVQlhdXRvY2hhaW5xEUsCiH2HVQpwZGJWZXJzaW9ucRJLAksCfYdVCG9wdGlvbmFscRN9cRRVCG9wZW5lZEFzcRWIiUsCKFgTAAAARDpcNnBxcV9hdXRvcHNmLnBkYlUDUERCTol0cRZ9cRcoWA4AAABEOlxtdXRhdGVkLnBkYlUDUERCTol0cRhdcRlLAWFzh4dzVQ9sb3dlckNhc2VDaGFpbnNxGksCiX2HVQlsaW5lV2lkdGhxG0sCRz/wAAAAAAAAfYdVD3Jlc2lkdWVMYWJlbFBvc3EcSwJLAH2HVQRuYW1lcR1LAlgQAAAANnBxcV9hdXRvcHNmLnBkYn1xHlgLAAAAbXV0YXRlZC5wZGJdcR9LAWFzh1UPYXJvbWF0aWNEaXNwbGF5cSBLAol9h1UPcmliYm9uU3RpZmZuZXNzcSFLAkc/6ZmZmZmZmn2HVQpwZGJIZWFkZXJzcSJdcSMofXEkWAYAAABSRU1BUktdcSVYLQAAAFJFTUFSSyBvcmlnaW5hbCBnZW5lcmF0ZWQgY29vcmRpbmF0ZSBwZGIgZmlsZXEmYXN9cSdYBgAAAFJFTUFSS11xKFgtAAAAUkVNQVJLIG9yaWdpbmFsIGdlbmVyYXRlZCBjb29yZGluYXRlIHBkYiBmaWxlcSlhc2VVA2lkc3EqSwJLA0sAhn1xK0sCSwCGXXEsSwBhc4dVDnN1cmZhY2VPcGFjaXR5cS1LAke/8AAAAAAAAH2HVRBhcm9tYXRpY0xpbmVUeXBlcS5LAksCfYdVFHJpYmJvbkhpZGVzTWFpbmNoYWlucS9LAoh9h1UHZGlzcGxheXEwSwKJfXExiF1xMksBYXOHdS4='))
	resInfo = cPickle.loads(base64.b64decode('gAJ9cQEoVQZpbnNlcnRxAk3gElUBIH2HVQtmaWxsRGlzcGxheXEDTeASiX2HVQRuYW1lcQRN4BJYAwAAAExFVX1xBShYAwAAAENZU11xBihLEEteS6JLu0vDS81L20v5TREBTTgBTUUBTXUBTYsBTS4CTTICTWwCTboCTf4CTRcDTR8DTSkDTTcDTVUDTW0DTZQDTaEDTdEDTecDTYoETY4ETcgETRYFTVoFTXMFTXsFTYUFTZMFTbEFTckFTfAFTf0FTS0GTUMGTeYGTeoGTSQHTXIHTbYHTc8HTdcHTeEHTe8HTQ0ITSUITUwITVkITYkITZ8ITUIJTUYJTYAJTc4JTRIKTSsKTTMKTT0KTUsKTWkKTYEKTagKTbUKTeUKTfsKTZ4LTaILTdwLTSoMTW4MTYcMTY8MTZkMTacMTcUMTd0MTQQNTRENTUENTVcNTfoNTf4NTTgOTYYOTcoOTeMOTesOTfUOTQMPTSEPTTkPTWAPTW0PTZ0PTbMPTVYQTVoQTZQQTeIQTSYRTT8RTUcRTVERTV8RTX0RTZURTbwRTckRTfkRTQ8STbISTbYSZVgDAAAAR0xOXXEHKEsRSxVLNUtSS4VLhkvaS+1NSgFNTQFNTgFNcgFNdAFNhgFNsgFNvgFN3wFN+wFNBgJNGwJNOwJNSQJNUgJNbQJNcQJNkQJNrgJN4QJN4gJNNgNNSQNNpgNNqQNNqgNNzgNN0ANN4gNNDgRNGgRNOwRNVwRNYgRNdwRNlwRNpQRNrgRNyQRNzQRN7QRNCgVNPQVNPgVNkgVNpQVNAgZNBQZNBgZNKgZNLAZNPgZNagZNdgZNlwZNswZNvgZN0wZN8wZNAQdNCgdNJQdNKQdNSQdNZgdNmQdNmgdN7gdNAQhNXghNYQhNYghNhghNiAhNmghNxghN0ghN8whNDwlNGglNLwlNTwlNXQlNZglNgQlNhQlNpQlNwglN9QlN9glNSgpNXQpNugpNvQpNvgpN4gpN5ApN9gpNIgtNLgtNTwtNawtNdgtNiwtNqwtNuQtNwgtN3QtN4QtNAQxNHgxNUQxNUgxNpgxNuQxNFg1NGQ1NGg1NPg1NQA1NUg1Nfg1Nig1Nqw1Nxw1N0g1N5w1NBw5NFQ5NHg5NOQ5NPQ5NXQ5Neg5NrQ5Nrg5NAg9NFQ9Ncg9NdQ9Ndg9Nmg9NnA9Nrg9N2g9N5g9NBxBNIxBNLhBNQxBNYxBNcRBNehBNlRBNmRBNuRBN1hBNCRFNChFNXhFNcRFNzhFN0RFN0hFN9hFN+BFNChJNNhJNQhJNYxJNfxJNihJNnxJNvxJNzRJN1hJlWAMAAABJTEVdcQgoSw1LF0tXS4BLmUuaS6VLsUu1S9JL4UvxTRUBTRkBTR4BTSkBTSoBTSwBTTUBTToBTUEBTUsBTVYBTV0BTV4BTWMBTWQBTW0BTXgBTY0BTY8BTZUBTaEBTa0BTbwBTb0BTccBTeUBTekBTfABTfcBTQMCTR8CTSwCTTgCTU0CTVACTVECTVYCTVcCTWkCTXMCTbMCTdwCTfUCTfYCTQEDTQ0DTREDTS4DTT0DTU0DTXEDTXUDTXoDTYUDTYYDTYgDTZEDTZYDTZ0DTacDTbIDTbkDTboDTb8DTcADTckDTdQDTekDTesDTfEDTf0DTQkETRgETRkETSMETUEETUUETUwETVMETV8ETXsETYgETZQETakETawETa0ETbIETbMETcUETc8ETQ8FTTgFTVEFTVIFTV0FTWkFTW0FTYoFTZkFTakFTc0FTdEFTdYFTeEFTeIFTeQFTe0FTfIFTfkFTQMGTQ4GTRUGTRYGTRsGTRwGTSUGTTAGTUUGTUcGTU0GTVkGTWUGTXQGTXUGTX8GTZ0GTaEGTagGTa8GTbsGTdcGTeQGTfAGTQUHTQgHTQkHTQ4HTQ8HTSEHTSsHTWsHTZQHTa0HTa4HTbkHTcUHTckHTeYHTfUHTQUITSkITS0ITTIITT0ITT4ITUAITUkITU4ITVUITV8ITWoITXEITXIITXcITXgITYEITYwITaEITaMITakITbUITcEITdAITdEITdsITfkITf0ITQQJTQsJTRcJTTMJTUAJTUwJTWEJTWQJTWUJTWoJTWsJTX0JTYcJTccJTfAJTQkKTQoKTRUKTSEKTSUKTUIKTVEKTWEKTYUKTYkKTY4KTZkKTZoKTZwKTaUKTaoKTbEKTbsKTcYKTc0KTc4KTdMKTdQKTd0KTegKTf0KTf8KTQULTRELTR0LTSwLTS0LTTcLTVULTVkLTWALTWcLTXMLTY8LTZwLTagLTb0LTcALTcELTcYLTccLTdkLTeMLTSMMTUwMTWUMTWYMTXEMTX0MTYEMTZ4MTa0MTb0MTeEMTeUMTeoMTfUMTfYMTfgMTQENTQYNTQ0NTRcNTSINTSkNTSoNTS8NTTANTTkNTUQNTVkNTVsNTWENTW0NTXkNTYgNTYkNTZMNTbENTbUNTbwNTcMNTc8NTesNTfgNTQQOTRkOTRwOTR0OTSIOTSMOTTUOTT8OTX8OTagOTcEOTcIOTc0OTdkOTd0OTfoOTQkPTRkPTT0PTUEPTUYPTVEPTVIPTVQPTV0PTWIPTWkPTXMPTX4PTYUPTYYPTYsPTYwPTZUPTaAPTbUPTbcPTb0PTckPTdUPTeQPTeUPTe8PTQ0QTREQTRgQTR8QTSsQTUcQTVQQTWAQTXUQTXgQTXkQTX4QTX8QTZEQTZsQTdsQTQQRTR0RTR4RTSkRTTURTTkRTVYRTWURTXURTZkRTZ0RTaIRTa0RTa4RTbARTbkRTb4RTcURTc8RTdoRTeERTeIRTecRTegRTfERTfwRTRESTRMSTRkSTSUSTTESTUASTUESTUsSTWkSTW0STXQSTXsSTYcSTaMSTbASTbwSTdESTdQSTdUSTdoSTdsSZVgDAAAAU0VSXXEJKEsCSwlLGEtAS0xLe0uIS5xLp0uqS69Lx0vMTQ8BTSYBTTIBTT8BTUABTVcBTZwBTaoBTbYBTbcBTbsBTcEBTcwBTdwBTeIBTf8BTQwCTR0CTScCTTMCTVgCTV4CTWUCTXQCTZwCTagCTdcCTeQCTfgCTQMDTQYDTQsDTSMDTSgDTWsDTYIDTY4DTZsDTZwDTbMDTfgDTQYETRIETRMETRcETR0ETSgETTgETT4ETVsETWgETXkETYMETY8ETbQETboETcEETdAETfgETQQFTTMFTUAFTVQFTV8FTWIFTWcFTX8FTYQFTccFTd4FTeoFTfcFTfgFTQ8GTVQGTWIGTW4GTW8GTXMGTXkGTYQGTZQGTZoGTbcGTcQGTdUGTd8GTesGTRAHTRYHTR0HTSwHTVQHTWAHTY8HTZwHTbAHTbsHTb4HTcMHTdsHTeAHTSMITToITUYITVMITVQITWsITbAITb4ITcoITcsITc8ITdUITeAITfAITfYITRMJTSAJTTEJTTsJTUcJTWwJTXIJTXkJTYgJTbAJTbwJTesJTfgJTQwKTRcKTRoKTR8KTTcKTTwKTX8KTZYKTaIKTa8KTbAKTccKTQwLTRoLTSYLTScLTSsLTTELTTwLTUwLTVILTW8LTXwLTY0LTZcLTaMLTcgLTc4LTdULTeQLTQwMTRgMTUcMTVQMTWgMTXMMTXYMTXsMTZMMTZgMTdsMTfIMTf4MTQsNTQwNTSMNTWgNTXYNTYINTYMNTYcNTY0NTZgNTagNTa4NTcsNTdgNTekNTfMNTf8NTSQOTSoOTTEOTUAOTWgOTXQOTaMOTbAOTcQOTc8OTdIOTdcOTe8OTfQOTTcPTU4PTVoPTWcPTWgPTX8PTcQPTdIPTd4PTd8PTeMPTekPTfQPTQQQTQoQTScQTTQQTUUQTU8QTVsQTYAQTYYQTY0QTZwQTcQQTdAQTf8QTQwRTSARTSsRTS4RTTMRTUsRTVARTZMRTaoRTbYRTcMRTcQRTdsRTSASTS4STToSTTsSTT8STUUSTVASTWASTWYSTYMSTZASTaESTasSTbcSTdwSZVgDAAAASFNEXXEKKEsFSyNLKUswS0JLSUtKS2tLckt8S4tLj0uoS8ZL9k0JAU1wAU3YAU39AU0KAk0rAk1KAk1hAk1/Ak2FAk2MAk2eAk2lAk2mAk3HAk3OAk3YAk3nAk3rAk0EA00iA01SA01lA03MA000BE1ZBE1mBE2HBE2mBE29BE3bBE3hBE3oBE36BE0BBU0CBU0jBU0qBU00BU1DBU1HBU1gBU1+BU2uBU3BBU0oBk2QBk21Bk3CBk3jBk0CB00ZB003B009B01EB01WB01dB01eB01/B02GB02QB02fB02jB028B03aB00KCE0dCE2ECE3sCE0RCU0eCU0/CU1eCU11CU2TCU2ZCU2gCU2yCU25CU26CU3bCU3iCU3sCU37CU3/CU0YCk02Ck1mCk15Ck3gCk1IC01tC016C026C03RC03vC031C038C00ODE0VDE0WDE03DE0+DE1IDE1XDE1bDE10DE2SDE3CDE3VDE08DU2kDU3JDU3WDU0WDk0tDk1LDk1RDk1YDk1qDk1xDk1yDk2TDk2aDk2kDk2zDk23Dk3QDk3uDk0eD00xD02YD00AEE0lEE0yEE1yEE2JEE2nEE2tEE20EE3GEE3NEE3OEE3vEE32EE0AEU0PEU0TEU0sEU1KEU16EU2NEU30EU1cEk2BEk2OEk3OEmVYAwAAAExZU11xCyhLAEsBSy1LMks5SzpLVUtdS3RLhEuRS5NLnUukS65LvUvLS9dL+k0AAU0fAU02AU1GAU1PAU2XAU38AU0BAk0PAk0QAk0YAk0cAk0kAk06Ak08Ak1AAk1IAk1OAk1TAk1cAk1dAk2JAk2OAk2VAk2WAk2xAk25Ak3QAk3gAk3tAk3vAk35Ak0AA00KA00ZA00nA00zA01WA01cA017A02SA02iA02rA03zA01YBE1dBE1rBE1sBE10BE14BE2ABE2WBE2YBE2cBE2kBE2qBE2vBE24BE25BE3lBE3qBE3xBE3yBE0NBU0VBU0sBU08BU1JBU1LBU1VBU1cBU1mBU11BU2DBU2PBU2yBU24BU3XBU3uBU3+BU0HBk1PBk20Bk25Bk3HBk3IBk3QBk3UBk3cBk3yBk30Bk34Bk0AB00GB00LB00UB00VB01BB01GB01NB01OB01pB01xB02IB02YB02lB02nB02xB024B03CB03RB03fB03rB00OCE0UCE0zCE1KCE1aCE1jCE2rCE0QCU0VCU0jCU0kCU0sCU0wCU04CU1OCU1QCU1UCU1cCU1iCU1nCU1wCU1xCU2dCU2iCU2pCU2qCU3FCU3NCU3kCU30CU0BCk0DCk0NCk0UCk0eCk0tCk07Ck1HCk1qCk1wCk2PCk2mCk22Ck2/Ck0HC01sC01xC01/C02AC02IC02MC02UC02qC02sC02wC024C02+C03DC03MC03NC035C03+C00FDE0GDE0hDE0pDE1ADE1QDE1dDE1fDE1pDE1wDE16DE2JDE2XDE2jDE3GDE3MDE3rDE0CDU0SDU0bDU1jDU3IDU3NDU3bDU3cDU3kDU3oDU3wDU0GDk0IDk0MDk0UDk0aDk0fDk0oDk0pDk1VDk1aDk1hDk1iDk19Dk2FDk2cDk2sDk25Dk27Dk3FDk3MDk3WDk3lDk3zDk3/Dk0iD00oD01HD01eD01uD013D02/D00kEE0pEE03EE04EE1AEE1EEE1MEE1iEE1kEE1oEE1wEE12EE17EE2EEE2FEE2xEE22EE29EE2+EE3ZEE3hEE34EE0IEU0VEU0XEU0hEU0oEU0yEU1BEU1PEU1bEU1+EU2EEU2jEU26EU3KEU3TEU0bEk2AEk2FEk2TEk2UEk2cEk2gEk2oEk2+Ek3AEk3EEk3MEk3SEk3XEmVYAwAAAFBST11xDChLA0snS6tLsEu5S9xL5Ev3TRYBTSABTWgBTW4BTbQBTbgBTdABTdkBTegBTRICTSICTSUCTV8CTYMCTQcDTQwDTRUDTTgDTUADTVMDTXIDTXwDTcQDTcoDTRAETRQETSwETTUETUQETW4ETX4ETYEETbsETd8ETWMFTWgFTXEFTZQFTZwFTa8FTc4FTdgFTSAGTSYGTWwGTXAGTYgGTZEGTaAGTcoGTdoGTd0GTRcHTTsHTb8HTcQHTc0HTfAHTfgHTQsITSoITTQITXwITYIITcgITcwITeQITe0ITfwITSYJTTYJTTkJTXMJTZcJTRsKTSAKTSkKTUwKTVQKTWcKTYYKTZAKTdgKTd4KTSQLTSgLTUALTUkLTVgLTYILTZILTZULTc8LTfMLTXcMTXwMTYUMTagMTbAMTcMMTeIMTewMTTQNTToNTYANTYQNTZwNTaUNTbQNTd4NTe4NTfENTSsOTU8OTdMOTdgOTeEOTQQPTQwPTR8PTT4PTUgPTZAPTZYPTdwPTeAPTfgPTQEQTRAQTToQTUoQTU0QTYcQTasQTS8RTTQRTT0RTWARTWgRTXsRTZoRTaQRTewRTfIRTTgSTTwSTVQSTV0STWwSTZYSTaYSTakSZVgDAAAAVEhSXXENKEsPSxpLJktGS1FLU0taS19LaEuYS7JLyEvmTRgBTScBTS8BTTABTTcBTWABTWEBTZgBTZ0BTb8BTeQBTQsCTR4CTUMCTVoCTWsCTXYCTYICTaICTa0CTa8CTbYCTbsCTcQCTfQCTQ4DTSQDTUIDTXQDTYMDTYsDTYwDTZMDTbwDTb0DTfQDTfkDTRsETUAETWcETXoETZ8ETbYETccETdIETd4ETf4ETQkFTQsFTRIFTRcFTSAFTVAFTWoFTYAFTZ4FTdAFTd8FTecFTegFTe8FTRgGTRkGTVAGTVUGTXcGTZwGTcMGTdYGTfsGTRIHTSMHTS4HTToHTVoHTWUHTWcHTW4HTXMHTXwHTawHTcYHTdwHTfoHTSwITTsITUMITUQITUsITXQITXUITawITbEITdMITfgITR8JTTIJTVcJTW4JTX8JTYoJTZYJTbYJTcEJTcMJTcoJTc8JTdgJTQgKTSIKTTgKTVYKTYgKTZcKTZ8KTaAKTacKTdAKTdEKTQgLTQ0LTS8LTVQLTXsLTY4LTbMLTcoLTdsLTeYLTfILTRIMTR0MTR8MTSYMTSsMTTQMTWQMTX4MTZQMTbIMTeQMTfMMTfsMTfwMTQMNTSwNTS0NTWQNTWkNTYsNTbANTdcNTeoNTQ8OTSYOTTcOTUIOTU4OTW4OTXkOTXsOTYIOTYcOTZAOTcAOTdoOTfAOTQ4PTUAPTU8PTVcPTVgPTV8PTYgPTYkPTcAPTcUPTecPTQwQTTMQTUYQTWsQTYIQTZMQTZ4QTaoQTcoQTdUQTdcQTd4QTeMQTewQTRwRTTYRTUwRTWoRTZwRTasRTbMRTbQRTbsRTeQRTeURTRwSTSESTUMSTWgSTY8STaISTccSTd4SZVgDAAAAUEhFXXEOKEsGSz5LbEuJS6ZLwkvWTQYBTSQBTT0BTUIBTUwBTVMBTWUBTWoBTXwBTYEBTYgBTY4BTaABTaIBTacBTasBTbUBTcABTc0BTd0BTeMBTeYBTRUCTSoCTS0CTS8CTTECTUQCTWICTZoCTcgCTeUCTQIDTR4DTTIDTWIDTYADTZkDTZ4DTagDTa8DTcEDTcYDTdgDTd0DTeQDTeoDTfwDTf4DTQMETQcETREETRwETSkETTkETT8ETUIETXEETYYETYkETYsETY0ETaAETb4ETfYETSQFTUEFTV4FTXoFTY4FTb4FTdwFTfUFTfoFTQQGTQsGTR0GTSIGTTQGTTkGTUAGTUYGTVgGTVoGTV8GTWMGTW0GTXgGTYUGTZUGTZsGTZ4GTc0GTeIGTeUGTecGTekGTfwGTRoHTVIHTYAHTZ0HTboHTdYHTeoHTRoITTgITVEITVYITWAITWcITXkITX4ITZAITZUITZwITaIITbQITbYITbsITb8ITckITdQITeEITfEITfcITfoITSkJTT4JTUEJTUMJTUUJTVgJTXYJTa4JTdwJTfkJTRYKTTIKTUYKTXYKTZQKTa0KTbIKTbwKTcMKTdUKTdoKTewKTfEKTfgKTf4KTRALTRILTRcLTRsLTSULTTALTT0LTU0LTVMLTVYLTYULTZoLTZ0LTZ8LTaELTbQLTdILTQoMTTgMTVUMTXIMTY4MTaIMTdIMTfAMTQkNTQ4NTRgNTR8NTTENTTYNTUgNTU0NTVQNTVoNTWwNTW4NTXMNTXcNTYENTYwNTZkNTakNTa8NTbINTeENTfYNTfkNTfsNTf0NTRAOTS4OTWYOTZQOTbEOTc4OTeoOTf4OTS4PTUwPTWUPTWoPTXQPTXsPTY0PTZIPTaQPTakPTbAPTbYPTcgPTcoPTc8PTdMPTd0PTegPTfUPTQUQTQsQTQ4QTT0QTVIQTVUQTVcQTVkQTWwQTYoQTcIQTfAQTQ0RTSoRTUYRTVoRTYoRTagRTcERTcYRTdARTdcRTekRTe4RTQASTQUSTQwSTRISTSQSTSYSTSsSTS8STTkSTUQSTVESTWESTWcSTWoSTZkSTa4STbESTbMSTbUSTcgSZVgDAAAAQUxBXXEPKEsHSwhLK0ssSzxLR0tLS2lLbUtuS3NLdUt3S35Lh0uNS+dL6k0DAU0IAU0jAU1IAU1vAU13AU15AU2mAU3XAU3eAU3zAU34AU3+AU0EAk1jAk1kAk2HAk2IAk2YAk2jAk2nAk3FAk3JAk3KAk3PAk3RAk3TAk3aAk3jAk3pAk1DA01GA01fA01kA01/A02kA03LA03TA03VA00CBE0zBE06BE1PBE1UBE1aBE1gBE2/BE3ABE3jBE3kBE30BE3/BE0DBU0hBU0lBU0mBU0rBU0tBU0vBU02BU0/BU1FBU2fBU2iBU27BU3ABU3bBU0ABk0nBk0vBk0xBk1eBk2PBk2WBk2rBk2wBk22Bk28Bk0bB00cB00/B01AB01QB01bB01fB019B02BB02CB02HB02JB02LB02SB02bB02hB037B03+B00XCE0cCE03CE1cCE2DCE2LCE2NCE26CE3rCE3yCE0HCU0MCU0SCU0YCU13CU14CU2bCU2cCU2sCU23CU27CU3ZCU3dCU3eCU3jCU3lCU3nCU3uCU33CU39CU1XCk1aCk1zCk14Ck2TCk24Ck3fCk3nCk3pCk0WC01HC01OC01jC01oC01uC010C03TC03UC033C034C00IDE0TDE0XDE01DE05DE06DE0/DE1BDE1DDE1KDE1TDE1ZDE2zDE22DE3PDE3UDE3vDE0UDU07DU1DDU1FDU1yDU2jDU2qDU2/DU3EDU3KDU3QDU0vDk0wDk1TDk1UDk1kDk1vDk1zDk2RDk2VDk2WDk2bDk2dDk2fDk2mDk2vDk21Dk0PD00SD00rD00wD01LD01wD02XD02fD02hD03OD03/D00GEE0bEE0gEE0mEE0sEE2LEE2MEE2vEE2wEE3AEE3LEE3PEE3tEE3xEE3yEE33EE35EE37EE0CEU0LEU0REU1rEU1uEU2HEU2MEU2nEU3MEU3zEU37EU39EU0qEk1bEk1iEk13Ek18Ek2CEk2IEmVYAwAAAEdMWV1xEChLC0sgSyRLL0s7S0RLTktPS2ZLcUusTQUBTQ4BTRMBTSEBTSgBTUMBTUkBTWIBTXYBTYwBTagBTcUBTfEBTfUBTWcCTXwCTYACTYsCTZcCTaACTaoCTasCTcICTc0CTQgDTWEDTWoDTW8DTX0DTYQDTZ8DTaUDTb4DTdIDTegDTQQETSEETU0ETVEETcMETdgETdwETecETfMETfwETQYFTQcFTR4FTSkFTWQFTb0FTcYFTcsFTdkFTeAFTfsFTQEGTRoGTS4GTUQGTWAGTX0GTakGTa0GTR8HTTQHTTgHTUMHTU8HTVgHTWIHTWMHTXoHTYUHTcAHTRkITSIITScITTUITTwITVcITV0ITXYITYoITaAITbwITdkITQUJTQkJTXsJTZAJTZQJTZ8JTasJTbQJTb4JTb8JTdYJTeEJTRwKTXUKTX4KTYMKTZEKTZgKTbMKTbkKTdIKTeYKTfwKTRgLTTULTWELTWULTdcLTewLTfALTfsLTQcMTRAMTRoMTRsMTTIMTT0MTXgMTdEMTdoMTd8MTe0MTfQMTQ8NTRUNTS4NTUINTVgNTXQNTZENTb0NTcENTTMOTUgOTUwOTVcOTWMOTWwOTXYOTXcOTY4OTZkOTdQOTS0PTTYPTTsPTUkPTVAPTWsPTXEPTYoPTZ4PTbQPTdAPTe0PTRkQTR0QTY8QTaQQTagQTbMQTb8QTcgQTdIQTdMQTeoQTfUQTTARTYkRTZIRTZcRTaURTawRTccRTc0RTeYRTfoRTRASTSwSTUkSTXUSTXkSZVgDAAAAQVNQXXERKEsWSxlLIUsxS0FLWUtgS2NLZUt/S6BLwUvKS89L300uAU1VAU2zAU3GAU32AU0aAk1BAk1yAk11Ak19Ak2NAk2dAk21Ak28Ak2/Ak3BAk3bAk38Ak0dA00mA00rA007A02KA02xA00PBE0iBE1SBE12BE2dBE3OBE3RBE3ZBE3pBE35BE0RBU0YBU0bBU0dBU03BU1YBU15BU2CBU2HBU2XBU3mBU0NBk1rBk1+Bk2uBk3SBk35Bk0qB00tB001B01FB01VB01tB010B013B015B02TB020B03VB03eB03jB03zB01CCE1pCE3HCE3aCE0KCU0uCU1VCU2GCU2JCU2RCU2hCU2xCU3JCU3QCU3TCU3VCU3vCU0QCk0xCk06Ck0/Ck1PCk2eCk3FCk0jC002C01mC02KC02xC03iC03lC03tC039C00NDE0lDE0sDE0vDE0xDE1LDE1sDE2NDE2WDE2bDE2rDE36DE0hDU1/DU2SDU3CDU3mDU0NDk0+Dk1BDk1JDk1ZDk1pDk2BDk2IDk2LDk2NDk2nDk3IDk3pDk3yDk33Dk0HD01WD019D03bD03uD00eEE1CEE1pEE2aEE2dEE2lEE21EE3FEE3dEE3kEE3nEE3pEE0DEU0kEU1FEU1OEU1TEU1jEU2yEU3ZEU03Ek1KEk16Ek2eEk3FEmVYAwAAAEdMVV1xEihLH0tkS3BLlEuhS7NLtku6S8lL00veS+NL8kv7TUcBTVsBTWwBTYkBTZMBTcsBTc8BTdUBTfkBTQgCTQ4CTTUCTTcCTUcCTUsCTVUCTVkCTVsCTXsCTcACTcwCTfACTf0CTQ8DTRIDTRYDTSUDTS8DTToDTT8DTU4DTVcDTaMDTbcDTcgDTeUDTe8DTScETSsETTEETVUETWQETWoETZEETZMETaMETacETbEETbUETbcETdcETRwFTSgFTUwFTVkFTWsFTW4FTXIFTYEFTYsFTZYFTZsFTaoFTbMFTf8FTRMGTSQGTUEGTUsGTYMGTYcGTY0GTbEGTcAGTcYGTe0GTe8GTf8GTQMHTQ0HTREHTRMHTTMHTXgHTYQHTagHTbUHTccHTcoHTc4HTd0HTecHTfIHTfcHTQYITQ8ITVsITW8ITYAITZ0ITacITd8ITeMITekITQ0JTRwJTSIJTUkJTUsJTVsJTV8JTWkJTW0JTW8JTY8JTdQJTeAJTQQKTREKTSMKTSYKTSoKTTkKTUMKTU4KTVMKTWIKTWsKTbcKTcsKTdwKTfkKTQMLTTsLTT8LTUULTWkLTXgLTX4LTaULTacLTbcLTbsLTcULTckLTcsLTesLTTAMTTwMTWAMTW0MTX8MTYIMTYYMTZUMTZ8MTaoMTa8MTb4MTccMTRMNTScNTTgNTVUNTV8NTZcNTZsNTaENTcUNTdQNTdoNTQEOTQMOTRMOTRcOTSEOTSUOTScOTUcOTYwOTZgOTbwOTckOTdsOTd4OTeIOTfEOTfsOTQYPTQsPTRoPTSMPTW8PTYMPTZQPTbEPTbsPTfMPTfcPTf0PTSEQTTAQTTYQTV0QTV8QTW8QTXMQTX0QTYEQTYMQTaMQTegQTfQQTRgRTSURTTcRTToRTT4RTU0RTVcRTWIRTWcRTXYRTX8RTcsRTd8RTfARTQ0STRcSTU8STVMSTVkSTX0STYwSTZISTbkSTbsSTcsSTc8STdkSTd0STd8SZVgDAAAAQVJHXXETKEsMSxJLG0thS29LkkubS55LzkvwTQcBTVABTYcBTZsBTcoBTdMBTQICTRcCTSYCTT4CTWgCTW4CTXcCTb0CTcsCTe4CTfcCTfoCTSoDTUwDTWMDTawDTeMDTfcDTSYETS8ETV4ETXMETYIETZoETcQETcoETdMETRkFTScFTUoFTVMFTVYFTYYFTagFTb8FTQgGTT8GTVMGTYIGTYsGTboGTc8GTd4GTfYGTSAHTSYHTS8HTXUHTYMHTaYHTa8HTbIHTeIHTQQITRsITWQITZsITa8ITd4ITecITRYJTSsJTToJTVIJTXwJTYIJTYsJTdEJTd8JTQIKTQsKTQ4KTT4KTWAKTXcKTcAKTfcKTQsLTToLTUMLTXILTYcLTZYLTZsLTa4LTdgLTd4LTecLTS0MTTsMTV4MTWcMTWoMTZoMTbwMTdMMTRwNTVMNTWcNTZYNTZ8NTc4NTeMNTfINTfcNTQoOTTQOTToOTUMOTYkOTZcOTboOTcMOTcYOTfYOTRgPTS8PTXgPTa8PTcMPTfIPTfsPTSoQTT8QTU4QTVMQTWYQTZAQTZYQTZ8QTeUQTfMQTRYRTR8RTSIRTVIRTXQRTYsRTdQRTQsSTR8STU4STVcSTYYSTZsSTaoSTa8STcISZVgDAAAAVFJQXXEUKEtFS59NAQFNXAFNcwFNfgFNFAJNoQJN+wJNXQNNuANNzwNN2gNNcARN/QRNVwVNuQVNFAZNKwZNNgZNzAZNWQdNswdNFQhNcAhNhwhNkghNKAlNtQlNDwpNcQpNzApN4wpN7gpNhAtNEQxNawxNzQxNKA1NPw1NSg1N4A1NbQ5Nxw5NKQ9NhA9Nmw9Npg9NPBBNyRBNIxFNhRFN4BFN9xFNAhJNmBJlWAMAAABWQUxdcRUoSzNLNEtWS3ZLgUuVS5ZLvkvgS+xL+E0bAU0cAU08AU1ZAU1mAU1rAU16AU2QAU2UAU2eAU2fAU3aAU3hAU3nAU3qAU30AU36AU0HAk0ZAk0gAk2PAk2QAk2yAk3SAk3dAk3xAk3yAk0aA008A01IA01UA013A014A02YA021A03CA03HA03WA03sA03wA036A037A002BE09BE1DBE1GBE1QBE1WBE1jBE11BE18BE3rBE3sBE0OBU0uBU05BU1NBU1OBU12BU2YBU2kBU2wBU3TBU3UBU30BU0RBk0eBk0jBk0yBk1IBk1MBk1WBk1XBk2SBk2ZBk2fBk2iBk2sBk2yBk2/Bk3RBk3YBk1HB01IB01qB02KB02VB02pB02qB03SB030B00ACE0MCE0vCE0wCE1QCE1tCE16CE1/CE2OCE2kCE2oCE2yCE2zCE3uCE31CE37CE3+CE0ICU0OCU0bCU0tCU00CU2jCU2kCU3GCU3mCU3xCU0FCk0GCk0uCk1QCk1cCk1oCk2LCk2MCk2sCk3JCk3WCk3bCk3qCk0AC00EC00OC00PC01KC01RC01XC01aC01kC01qC013C02JC02QC03/C00ADE0iDE1CDE1NDE1hDE1iDE2KDE2sDE24DE3EDE3nDE3oDE0IDU0lDU0yDU03DU1GDU1cDU1gDU1qDU1rDU2mDU2tDU2zDU22DU3ADU3GDU3TDU3lDU3sDU1bDk1cDk1+Dk2eDk2pDk29Dk2+Dk3mDk0ID00UD00gD01DD01ED01kD02BD02OD02TD02iD024D028D03GD03HD00CEE0JEE0PEE0SEE0cEE0iEE0vEE1BEE1IEE23EE24EE3aEE36EE0FEU0ZEU0aEU1CEU1kEU1wEU18EU2fEU2gEU3AEU3dEU3qEU3vEU3+EU0UEk0YEk0iEk0jEk1eEk1lEk1rEk1uEk14Ek1+Ek2LEk2dEk2kEmVYAwAAAEFTTl1xFihLDkseSy5LQ0tbS2dLfUuDS5BLqUutS9VL6UvuS+9L9U0MAU0dAU0lAU0rAU0xAU1RAU1YAU2AAU2KAU2wAU3IAU3UAU3tAU0jAk1qAk16Ak2KAk2fAk23Ak3DAk3ZAk3fAk3sAk0FA00JA00xA01FA01KA01LA01RA01oA015A02BA02HA02NA02tA020A03cA03mA00MBE0kBE0wBE1JBE1/BE3GBE3WBE3mBE37BE0TBU0fBU01BU07BU1IBU1hBU1lBU2NBU2hBU2mBU2nBU2tBU3EBU3VBU3dBU3jBU3pBU0JBk0QBk04Bk1CBk1oBk2ABk2MBk2lBk3bBk0iB00yB01CB01XB01vB017B02RB02XB02kB029B03BB03pB039B00CCE0DCE0JCE0gCE0xCE05CE0/CE1FCE1lCE1sCE2UCE2eCE3ECE3cCE3oCE0BCU03CU1+CU2OCU2eCU2zCU3LCU3XCU3tCU3zCU0ACk0ZCk0dCk1FCk1ZCk1eCk1fCk1lCk18Ck2NCk2VCk2bCk2hCk3BCk3ICk3wCk36Ck0gC004C01EC01dC02TC03aC03qC036C00PDE0nDE0zDE1JDE1PDE1cDE11DE15DE2hDE21DE26DE27DE3BDE3YDE3pDE3xDE33DE39DE0dDU0kDU1MDU1WDU18DU2UDU2gDU25DU3vDU02Dk1GDk1WDk1rDk2DDk2PDk2lDk2rDk24Dk3RDk3VDk39Dk0RD00WD00XD00dD000D01FD01ND01TD01ZD015D02AD02oD02yD03YD03wD038D00VEE1LEE2SEE2iEE2yEE3HEE3fEE3rEE0BEU0HEU0UEU0tEU0xEU1ZEU1tEU1yEU1zEU15EU2QEU2hEU2pEU2vEU21EU3VEU3cEU0EEk0OEk00Ek1MEk1YEk1xEk2nEmVYAwAAAFRZUl1xFyhLCktQS7dL0EvRS9RL2EviS/xNBAFNEAFNMwFNRAFNUgFNXwFNewFNfQFNhAFNrAFNyQFN0QFNIQJNPQJNZgJNrAJNEwNNLANNLQNNMANNNANNPgNNWANNYANNbANNjwNNoANNrgNNuwNN1wNN2QNN4ANNCARNJQRNLQRNfQRNmQRNwgRNCAVNbwVNiAVNiQVNjAVNkAVNmgVNtAVNvAVNyAVN6wVN/AVNCgZNFwZNMwZNNQZNPAZNZAZNgQZNiQZN2QZN9QZNHgdNZAdNywdN5AdN5QdN6AdN7AdN9gdNEAhNGAhNJAhNRwhNWAhNZghNcwhNjwhNkQhNmAhNwAhN3QhN5QhNNQlNUQlNeglNwAlNJwpNQApNQQpNRApNSApNUgpNbApNdApNgApNowpNtApNwgpNzwpN6wpN7QpN9ApNHAtNOQtNQQtNkQtNrQtN1gtNHAxNgwxNnAxNnQxNoAxNpAxNrgxNyAxN0AxN3AxN/wxNEA1NHg1NKw1NRw1NSQ1NUA1NeA1NlQ1NnQ1N7Q1NCQ5NMg5NeA5N3w5N+A5N+Q5N/A5NAA9NCg9NJA9NLA9NOA9NWw9NbA9Neg9Nhw9Now9NpQ9NrA9N1A9N8Q9N+Q9NSRBNZRBNjhBN1BBNOxFNVBFNVRFNWBFNXBFNZhFNgBFNiBFNlBFNtxFNyBFN1hFN4xFN/xFNARJNCBJNMBJNTRJNVRJNpRJNwRJlWAMAAABNRVRdcRgoSyVLTUtUS7RLvEvES+tL/00KAU0LAU0XAU0iAU05AU1UAU1/AU2RAU3CAU3DAU3sAU0FAk0oAk02Ak1UAk2BAk2pAk2wAk0QA00YA00gA01HA01bA01mA01nA01zA01+A02VA02wA03bA03tA00eBE0fBE1IBE1hBE2EBE2SBE2wBE3dBE0FBU0MBU1sBU10BU18BU2jBU23BU3CBU3DBU3PBU3aBU3xBU0MBk03Bk1JBk16Bk17Bk2kBk29Bk3gBk3uBk0MB005B01hB01oB03IB03QB03YB03/B00TCE0eCE0fCE0rCE02CE1NCE1oCE2TCE2lCE3WCE3XCE0ACU0ZCU08CU1KCU1oCU2VCU29CU3ECU0kCk0sCk00Ck1bCk1vCk16Ck17Ck2HCk2SCk2pCk3ECk3vCk0BC00yC00zC01cC011C02YC02mC03EC03xC00ZDE0gDE2ADE2IDE2QDE23DE3LDE3WDE3XDE3jDE3uDE0FDU0gDU1LDU1dDU2ODU2PDU24DU3RDU30DU0CDk0gDk1NDk11Dk18Dk3cDk3kDk3sDk0TD00nD00yD00zD00/D01KD01hD018D02nD025D03qD03rD00UEE0tEE1QEE1eEE18EE2pEE3REE3YEE04EU1AEU1IEU1vEU2DEU2OEU2PEU2bEU2mEU29EU3YEU0DEk0VEk1GEk1HEk1wEk2JEk2sEk26Ek3YEmV1h1UFY2hhaW5xGU3gElgBAAAAQX1xGihYAQAAAENOXXEbKE24BE1cAoZxHE0oDk1cAoZxHWWGWAEAAABCTl1xHihNXAJNXAKGcR9NzAtNXAKGcSBlhlgBAAAARE5dcSEoTRQHTVwChnEiTYQQTVwChnEjZYZ1h1UOcmliYm9uRHJhd01vZGVxJE3gEksCfYdVAnNzcSVN4BKIiYZ9cSYoiYiGTl1xJyhLxEsDhnEoS9JLBIZxKU0dAksEhnEqTSADSwOGcStNLgNLBIZxLE15BEsEhnEtTXwFSwOGcS5NigVLBIZxL03VBksEhnEwTdgHSwOGcTFN5gdLBIZxMk0xCUsEhnEzTTQKSwOGcTRNQgpLBIZxNU2NC0sEhnE2TZAMSwOGcTdNngxLBIZxOE3pDUsEhnE5TewOSwOGcTpN+g5LBIZxO01FEEsEhnE8TUgRSwOGcT1NVhFLBIZxPk2hEksEhnE/ZYaJiYZOXXFAKEsASwGGcUFLCksDhnFCSxZLEYZxQ0suSwOGcURLOksNhnFFS09LAoZxRktZSwOGcUdLX0sKhnFIS3BLA4ZxSUt8Sw2GcUpLkUsChnFLS5tLBIZxTEulSwuGcU1Lt0sChnFOS8NLAYZxT0vHSwuGcVBL1ksQhnFRS+5LA4ZxUkv1SwKGcVNNHgFLFIZxVE1PAUsHhnFVTWoBSwWGcVZNiAFLBIZxV02vAUsEhnFYTbYBSwKGcVlNxQFLBIZxWk3TAUsGhnFbTQ4CSwWGcVxNGgJLA4ZxXU0hAksIhnFeTTECSwSGcV9NVAJLCYZxYE1mAksDhnFhTXICSxGGcWJNigJLA4ZxY02WAksNhnFkTasCSwKGcWVNtQJLA4ZxZk27AksKhnFnTcwCSwOGcWhN2AJLDYZxaU3tAksChnFqTfcCSwSGcWtNAQNLC4ZxbE0TA0sChnFtTR8DSwGGcW5NIwNLC4Zxb00yA0sQhnFwTUoDSwOGcXFNUQNLAoZxck16A0sUhnFzTasDSweGcXRNxgNLBYZxdU3kA0sEhnF2TQsESwSGcXdNEgRLAoZxeE0hBEsEhnF5TS8ESwaGcXpNagRLBYZxe012BEsDhnF8TX0ESwiGcX1NjQRLBIZxfk2wBEsJhnF/TcIESwOGcYBNzgRLEYZxgU3mBEsDhnGCTfIESw2GcYNNBwVLAoZxhE0RBUsDhnGFTRcFSwqGcYZNKAVLA4Zxh000BUsNhnGITUkFSwKGcYlNUwVLBIZxik1dBUsLhnGLTW8FSwKGcYxNewVLAYZxjU1/BUsLhnGOTY4FSxCGcY9NpgVLA4ZxkE2tBUsChnGRTdYFSxSGcZJNBwZLB4Zxk00iBksFhnGUTUAGSwSGcZVNZwZLBIZxlk1uBksChnGXTX0GSwSGcZhNiwZLBoZxmU3GBksFhnGaTdIGSwOGcZtN2QZLCIZxnE3pBksEhnGdTQwHSwmGcZ5NHgdLA4Zxn00qB0sRhnGgTUIHSwOGcaFNTgdLDYZxok1jB0sChnGjTW0HSwOGcaRNcwdLCoZxpU2EB0sDhnGmTZAHSw2GcadNpQdLAoZxqE2vB0sEhnGpTbkHSwuGcapNywdLAoZxq03XB0sBhnGsTdsHSwuGca1N6gdLEIZxrk0CCEsDhnGvTQkISwKGcbBNMghLFIZxsU1jCEsHhnGyTX4ISwWGcbNNnAhLBIZxtE3DCEsEhnG1TcoISwKGcbZN2QhLBIZxt03nCEsGhnG4TSIJSwWGcblNLglLA4Zxuk01CUsIhnG7TUUJSwSGcbxNaAlLCYZxvU16CUsDhnG+TYYJSxGGcb9NnglLA4ZxwE2qCUsNhnHBTb8JSwKGccJNyQlLA4Zxw03PCUsKhnHETeAJSwOGccVN7AlLDYZxxk0BCksChnHHTQsKSwSGcchNFQpLC4ZxyU0nCksChnHKTTMKSwGGcctNNwpLC4ZxzE1GCksQhnHNTV4KSwOGcc5NZQpLAoZxz02OCksUhnHQTb8KSweGcdFN2gpLBYZx0k34CksEhnHTTR8LSwSGcdRNJgtLAoZx1U01C0sEhnHWTUMLSwaGcddNfgtLBYZx2E2KC0sDhnHZTZELSwiGcdpNoQtLBIZx203EC0sJhnHcTdYLSwOGcd1N4gtLEYZx3k36C0sDhnHfTQYMSw2GceBNGwxLAoZx4U0lDEsDhnHiTSsMSwqGceNNPAxLA4Zx5E1IDEsNhnHlTV0MSwKGceZNZwxLBIZx501xDEsLhnHoTYMMSwKGcelNjwxLAYZx6k2TDEsLhnHrTaIMSxCGcexNugxLA4Zx7U3BDEsChnHuTeoMSxSGce9NGw1LB4Zx8E02DUsFhnHxTVQNSwSGcfJNew1LBIZx802CDUsChnH0TZENSwSGcfVNnw1LBoZx9k3aDUsFhnH3TeYNSwOGcfhN7Q1LCIZx+U39DUsEhnH6TSAOSwmGcftNMg5LA4Zx/E0+DksRhnH9TVYOSwOGcf5NYg5LDYZx/013DksChnIAAQAATYEOSwOGcgEBAABNhw5LCoZyAgEAAE2YDksDhnIDAQAATaQOSw2GcgQBAABNuQ5LAoZyBQEAAE3DDksEhnIGAQAATc0OSwuGcgcBAABN3w5LAoZyCAEAAE3rDksBhnIJAQAATe8OSwuGcgoBAABN/g5LEIZyCwEAAE0WD0sDhnIMAQAATR0PSwKGcg0BAABNRg9LFIZyDgEAAE13D0sHhnIPAQAATZIPSwWGchABAABNsA9LBIZyEQEAAE3XD0sEhnISAQAATd4PSwKGchMBAABN7Q9LBIZyFAEAAE37D0sGhnIVAQAATTYQSwWGchYBAABNQhBLA4ZyFwEAAE1JEEsIhnIYAQAATVkQSwSGchkBAABNfBBLCYZyGgEAAE2OEEsDhnIbAQAATZoQSxGGchwBAABNshBLA4ZyHQEAAE2+EEsNhnIeAQAATdMQSwKGch8BAABN3RBLA4ZyIAEAAE3jEEsKhnIhAQAATfQQSwOGciIBAABNABFLDYZyIwEAAE0VEUsChnIkAQAATR8RSwSGciUBAABNKRFLC4ZyJgEAAE07EUsChnInAQAATUcRSwGGcigBAABNSxFLC4ZyKQEAAE1aEUsQhnIqAQAATXIRSwOGcisBAABNeRFLAoZyLAEAAE2iEUsUhnItAQAATdMRSweGci4BAABN7hFLBYZyLwEAAE0MEksEhnIwAQAATTMSSwSGcjEBAABNOhJLAoZyMgEAAE1JEksEhnIzAQAATVcSSwaGcjQBAABNkhJLBYZyNQEAAE2eEksDhnI2AQAATaUSSwiGcjcBAABNtRJLBIZyOAEAAE3YEksIhnI5AQAAZYZ1h1UIbW9sZWN1bGVyOgEAAE3gEksAfXI7AQAASwFOXXI8AQAATXAJTXAJhnI9AQAAYYZzh1ULcmliYm9uQ29sb3JyPgEAAE3gEksBfXI/AQAAKEsCTl1yQAEAAChLAE1cAoZyQQEAAE1wCU1cAoZyQgEAAGWGSwNOXXJDAQAAKE1cAk1cAoZyRAEAAE3MC01cAoZyRQEAAGWGSwROXXJGAQAAKE24BE1cAoZyRwEAAE0oDk1cAoZySAEAAGWGdYdVBWxhYmVsckkBAABN4BJYAAAAAH2HVQpsYWJlbENvbG9yckoBAABN4BJLAX1ySwEAAChLAk5dckwBAAAoSwBNXAKGck0BAABNcAlNXAKGck4BAABlhksDTl1yTwEAAChNhwRLAYZyUAEAAE3MC01cAoZyUQEAAGWGSwROXXJSAQAAKE3jBksBhnJTAQAATSgOTVwChnJUAQAAZYZOTl1yVQEAAChNXAJNKwKGclYBAABNiARNWwKGclcBAABN5AZLMIZyWAEAAGWGdYdVCGZpbGxNb2RlclkBAABN4BJLAX2HVQVpc0hldHJaAQAATeASiX2HVQtsYWJlbE9mZnNldHJbAQAATeASTn2HVQhwb3NpdGlvbnJcAQAAXXJdAQAAKE2+AUvfhnJeAQAATaUCS02Gcl8BAABN+QJL/IZyYAEAAE33A0sLhnJhAQAATQ8ESymGcmIBAABNvgFL34ZyYwEAAE2lAktNhnJkAQAATfkCS/yGcmUBAABN9wNLC4ZyZgEAAE0PBEsphnJnAQAATb4BS9+GcmgBAABNpQJLTYZyaQEAAE35Akv8hnJqAQAATfcDSwuGcmsBAABNDwRLKYZybAEAAE2+AUvfhnJtAQAATaUCS02Gcm4BAABN+QJL/IZybwEAAE33A0sLhnJwAQAATQ8ESymGcnEBAABNvgFL34ZycgEAAE2lAktNhnJzAQAATfkCS/yGcnQBAABN9wNLC4ZydQEAAE0PBEsphnJ2AQAATb4BS9+GcncBAABNpQJLTYZyeAEAAE35Akv8hnJ5AQAATfcDSwuGcnoBAABNDwRLKYZyewEAAE2+AUvfhnJ8AQAATaUCS02Gcn0BAABN+QJL/IZyfgEAAE33A0sLhnJ/AQAATQ8ESymGcoABAABNvgFL34ZygQEAAE2lAktNhnKCAQAATfkCS/yGcoMBAABN9wNLC4ZyhAEAAE0PBEsphnKFAQAAZVUNcmliYm9uRGlzcGxheXKGAQAATeASiH2HVQhvcHRpb25hbHKHAQAAfVUEc3NJZHKIAQAATeASSv////99cokBAAAoSwFOXXKKAQAAKEsBSwmGcosBAABLxEsDhnKMAQAATXEJSwmGco0BAABNNApLA4ZyjgEAAGWGSwJOXXKPAQAAKEsNSwmGcpABAABL0ksEhnKRAQAATX0JSwmGcpIBAABNQgpLBIZykwEAAGWGSwNOXXKUAQAAKEsnSweGcpUBAABNHQJLBIZylgEAAE2XCUsHhnKXAQAATY0LSwSGcpgBAABlhksETl1ymQEAAChLMUsJhnKaAQAATSADSwOGcpsBAABNoQlLCYZynAEAAE2QDEsDhnKdAQAAZYZLBU5dcp4BAAAoS0dLCIZynwEAAE0uA0sEhnKgAQAATbcJSwiGcqEBAABNngxLBIZyogEAAGWGSwZOXXKjAQAAKEtRSwiGcqQBAABNeQRLBIZypQEAAE3BCUsIhnKmAQAATekNSwSGcqcBAABlhksHTl1yqAEAAChLXEsDhnKpAQAATXwFSwOGcqoBAABNzAlLA4ZyqwEAAE3sDksDhnKsAQAAZYZLCE5dcq0BAAAoS2lLB4ZyrgEAAE2KBUsEhnKvAQAATdkJSweGcrABAABN+g5LBIZysQEAAGWGSwlOXXKyAQAAKEtzSwmGcrMBAABN1QZLBIZytAEAAE3jCUsJhnK1AQAATUUQSwSGcrYBAABlhksKTl1ytwEAAChLiUsIhnK4AQAATdgHSwOGcrkBAABN+QlLCIZyugEAAE1IEUsDhnK7AQAAZYZLC05dcrwBAAAoS5NLCIZyvQEAAE3mB0sEhnK+AQAATQMKSwiGcr8BAABNVhFLBIZywAEAAGWGSwxOXXLBAQAAKEufSwaGcsIBAABNMQlLBIZywwEAAE0PCksGhnLEAQAATaESSwSGcsUBAABlhksNTl1yxgEAAChLsEsHhnLHAQAATSAKSweGcsgBAABlhksOTl1yyQEAAChLuUsKhnLKAQAATSkKSwqGcssBAABlhksPTl1yzAEAAChL5ksIhnLNAQAATVYKSwiGcs4BAABlhksQTl1yzwEAAChL8UsEhnLQAQAATWEKSwSGctEBAABlhksRTl1y0gEAAChL90snhnLTAQAATWcKSyeGctQBAABlhksSTl1y1QEAAChNMgFLHYZy1gEAAE2iCksdhnLXAQAAZYZLE05dctgBAAAoTVYBSxSGctkBAABNxgpLFIZy2gEAAGWGSxROXXLbAQAAKE1vAUsZhnLcAQAATd8KSxmGct0BAABlhksVTl1y3gEAAChNjAFLI4Zy3wEAAE38CksjhnLgAQAAZYZLFk5dcuEBAAAoTbMBSwOGcuIBAABNIwtLA4Zy4wEAAGWGSxdOXXLkAQAAKE24AUsNhnLlAQAATSgLSw2GcuYBAABlhksYTl1y5wEAAChNyQFLCoZy6AEAAE05C0sKhnLpAQAAZYZLGU5dcuoBAAAoTdkBSzWGcusBAABNSQtLNYZy7AEAAGWGSxpOXXLtAQAAKE0TAksHhnLuAQAATYMLSweGcu8BAABlhksbTl1y8AEAAChNKQJLCIZy8QEAAE2ZC0sIhnLyAQAAZYZLHE5dcvMBAAAoTTUCSx+GcvQBAABNpQtLH4Zy9QEAAGWGSx1OXXL2AQAAKE1dAksJhnL3AQAATc0LSwmGcvgBAABlhkseTl1y+QEAAChNaQJLCYZy+gEAAE3ZC0sJhnL7AQAAZYZLH05dcvwBAAAoTYMCSweGcv0BAABN8wtLB4Zy/gEAAGWGSyBOXXL/AQAAKE2NAksJhnIAAgAATf0LSwmGcgECAABlhkshTl1yAgIAAChNowJLCIZyAwIAAE0TDEsIhnIEAgAAZYZLIk5dcgUCAAAoTa0CSwiGcgYCAABNHQxLCIZyBwIAAGWGSyNOXXIIAgAAKE24AksDhnIJAgAATSgMSwOGcgoCAABlhkskTl1yCwIAAChNxQJLB4ZyDAIAAE01DEsHhnINAgAAZYZLJU5dcg4CAAAoTc8CSwmGcg8CAABNPwxLCYZyEAIAAGWGSyZOXXIRAgAAKE3lAksIhnISAgAATVUMSwiGchMCAABlhksnTl1yFAIAAChN7wJLCIZyFQIAAE1fDEsIhnIWAgAAZYZLKE5dchcCAAAoTfsCSwaGchgCAABNawxLBoZyGQIAAGWGSylOXXIaAgAAKE0MA0sHhnIbAgAATXwMSweGchwCAABlhksqTl1yHQIAAChNFQNLCoZyHgIAAE2FDEsKhnIfAgAAZYZLK05dciACAAAoTUIDSwiGciECAABNsgxLCIZyIgIAAGWGSyxOXXIjAgAAKE1NA0sEhnIkAgAATb0MSwSGciUCAABlhkstTl1yJgIAAChNUwNLJ4ZyJwIAAE3DDEsnhnIoAgAAZYZLLk5dcikCAAAoTY4DSx2GcioCAABN/gxLHYZyKwIAAGWGSy9OXXIsAgAAKE2yA0sUhnItAgAATSINSxSGci4CAABlhkswTl1yLwIAAChNywNLGYZyMAIAAE07DUsZhnIxAgAAZYZLMU5dcjICAAAoTegDSyOGcjMCAABNWA1LI4ZyNAIAAGWGSzJOXXI1AgAAKE0PBEsDhnI2AgAATX8NSwOGcjcCAABlhkszTl1yOAIAAChNFARLDYZyOQIAAE2EDUsNhnI6AgAAZYZLNE5dcjsCAAAoTSUESwqGcjwCAABNlQ1LCoZyPQIAAGWGSzVOXXI+AgAAKE01BEs1hnI/AgAATaUNSzWGckACAABlhks2Tl1yQQIAAChNbwRLB4ZyQgIAAE3fDUsHhnJDAgAAZYZLN05dckQCAAAoTYUESwiGckUCAABN9Q1LCIZyRgIAAGWGSzhOXXJHAgAAKE2RBEsfhnJIAgAATQEOSx+GckkCAABlhks5Tl1ySgIAAChNuQRLCYZySwIAAE0pDksJhnJMAgAAZYZLOk5dck0CAAAoTcUESwmGck4CAABNNQ5LCYZyTwIAAGWGSztOXXJQAgAAKE3fBEsHhnJRAgAATU8OSweGclICAABlhks8Tl1yUwIAAChN6QRLCYZyVAIAAE1ZDksJhnJVAgAAZYZLPU5dclYCAAAoTf8ESwiGclcCAABNbw5LCIZyWAIAAGWGSz5OXXJZAgAAKE0JBUsIhnJaAgAATXkOSwiGclsCAABlhks/Tl1yXAIAAChNFAVLA4ZyXQIAAE2EDksDhnJeAgAAZYZLQE5dcl8CAAAoTSEFSweGcmACAABNkQ5LB4ZyYQIAAGWGS0FOXXJiAgAAKE0rBUsJhnJjAgAATZsOSwmGcmQCAABlhktCTl1yZQIAAChNQQVLCIZyZgIAAE2xDksIhnJnAgAAZYZLQ05dcmgCAAAoTUsFSwiGcmkCAABNuw5LCIZyagIAAGWGS0ROXXJrAgAAKE1XBUsGhnJsAgAATccOSwaGcm0CAABlhktFTl1ybgIAAChNaAVLB4ZybwIAAE3YDksHhnJwAgAAZYZLRk5dcnECAAAoTXEFSwqGcnICAABN4Q5LCoZycwIAAGWGS0dOXXJ0AgAAKE2eBUsIhnJ1AgAATQ4PSwiGcnYCAABlhktITl1ydwIAAChNqQVLBIZyeAIAAE0ZD0sEhnJ5AgAAZYZLSU5dcnoCAAAoTa8FSyeGcnsCAABNHw9LJ4ZyfAIAAGWGS0pOXXJ9AgAAKE3qBUsdhnJ+AgAATVoPSx2Gcn8CAABlhktLTl1ygAIAAChNDgZLFIZygQIAAE1+D0sUhnKCAgAAZYZLTE5dcoMCAAAoTScGSxmGcoQCAABNlw9LGYZyhQIAAGWGS01OXXKGAgAAKE1EBksjhnKHAgAATbQPSyOGcogCAABlhktOTl1yiQIAAChNawZLA4ZyigIAAE3bD0sDhnKLAgAAZYZLT05dcowCAAAoTXAGSw2Gco0CAABN4A9LDYZyjgIAAGWGS1BOXXKPAgAAKE2BBksKhnKQAgAATfEPSwqGcpECAABlhktRTl1ykgIAAChNkQZLNYZykwIAAE0BEEs1hnKUAgAAZYZLUk5dcpUCAAAoTcsGSweGcpYCAABNOxBLB4ZylwIAAGWGS1NOXXKYAgAAKE3hBksIhnKZAgAATVEQSwiGcpoCAABlhktUTl1ymwIAAChN7QZLH4ZynAIAAE1dEEsfhnKdAgAAZYZLVU5dcp4CAAAoTRUHSwmGcp8CAABNhRBLCYZyoAIAAGWGS1ZOXXKhAgAAKE0hB0sJhnKiAgAATZEQSwmGcqMCAABlhktXTl1ypAIAAChNOwdLB4ZypQIAAE2rEEsHhnKmAgAAZYZLWE5dcqcCAAAoTUUHSwmGcqgCAABNtRBLCYZyqQIAAGWGS1lOXXKqAgAAKE1bB0sIhnKrAgAATcsQSwiGcqwCAABlhktaTl1yrQIAAChNZQdLCIZyrgIAAE3VEEsIhnKvAgAAZYZLW05dcrACAAAoTXAHSwOGcrECAABN4BBLA4ZysgIAAGWGS1xOXXKzAgAAKE19B0sHhnK0AgAATe0QSweGcrUCAABlhktdTl1ytgIAAChNhwdLCYZytwIAAE33EEsJhnK4AgAAZYZLXk5dcrkCAAAoTZ0HSwiGcroCAABNDRFLCIZyuwIAAGWGS19OXXK8AgAAKE2nB0sIhnK9AgAATRcRSwiGcr4CAABlhktgTl1yvwIAAChNswdLBoZywAIAAE0jEUsGhnLBAgAAZYZLYU5dcsICAAAoTcQHSweGcsMCAABNNBFLB4ZyxAIAAGWGS2JOXXLFAgAAKE3NB0sKhnLGAgAATT0RSwqGcscCAABlhktjTl1yyAIAAChN+gdLCIZyyQIAAE1qEUsIhnLKAgAAZYZLZE5dcssCAAAoTQUISwSGcswCAABNdRFLBIZyzQIAAGWGS2VOXXLOAgAAKE0LCEsnhnLPAgAATXsRSyeGctACAABlhktmTl1y0QIAAChNRghLHYZy0gIAAE22EUsdhnLTAgAAZYZLZ05dctQCAAAoTWoISxSGctUCAABN2hFLFIZy1gIAAGWGS2hOXXLXAgAAKE2DCEsZhnLYAgAATfMRSxmGctkCAABlhktpTl1y2gIAAChNoAhLI4Zy2wIAAE0QEksjhnLcAgAAZYZLak5dct0CAAAoTccISwOGct4CAABNNxJLA4Zy3wIAAGWGS2tOXXLgAgAAKE3MCEsNhnLhAgAATTwSSw2GcuICAABlhktsTl1y4wIAAChN3QhLCoZy5AIAAE1NEksKhnLlAgAAZYZLbU5dcuYCAAAoTe0ISzWGcucCAABNXRJLNYZy6AIAAGWGS25OXXLpAgAAKE0nCUsHhnLqAgAATZcSSweGcusCAABlhktvTl1y7AIAAChNPQlLCIZy7QIAAE2tEksIhnLuAgAAZYZLcE5dcu8CAAAoTUkJSx+GcvACAABNuRJLH4Zy8QIAAGWGdYd1Lg=='))
	atomInfo = cPickle.loads(base64.b64decode('gAJ9cQEoVQdyZXNpZHVlcQJKvDYBAEsCfXEDKEsDTl1xBEsYSxaGcQVhhksETl1xBksuSwuGcQdhhksFTl1xCEs5Sw6GcQlhhksGTl1xCktHSxOGcQthhksHTl1xDEtaSxGGcQ1hhksITl1xDktrSxSGcQ9hhksJTl1xEEt/SwqGcRFhhksKTl1xEkuJSwqGcRNhhksLTl1xFEuTSwuGcRVhhksMTl1xFkueSxWGcRdhhksNTl1xGEuzSweGcRlhhksOTl1xGku6SxiGcRthhksPTl1xHEvSSxOGcR1hhksQTl1xHkvlSw6GcR9hhksRTl1xIEvzSw6GcSFhhksSTl1xIk0BAUsLhnEjYYZLE05dcSRNDAFLEYZxJWGGSxROXXEmTR0BSxiGcSdhhksVTl1xKE01AUsThnEpYYZLFk5dcSpNSAFLE4ZxK2GGSxdOXXEsTVsBSxGGcS1hhksYTl1xLk1sAUsMhnEvYYZLGU5dcTBNeAFLE4ZxMWGGSxpOXXEyTYsBSwuGcTNhhksbTl1xNE2WAUsMhnE1YYZLHE5dcTZNogFLDoZxN2GGSx1OXXE4TbABSxiGcTlhhkseTl1xOk3IAUsThnE7YYZLH05dcTxN2wFLE4ZxPWGGSyBOXXE+Te4BSw6GcT9hhkshTl1xQE38AUsPhnFBYYZLIk5dcUJNCwJLB4ZxQ2GGSyNOXXFETRICSwyGcUVhhkskTl1xRk0eAksThnFHYYZLJU5dcUhNMQJLEYZxSWGGSyZOXXFKTUICSweGcUthhksnTl1xTE1JAksRhnFNYYZLKE5dcU5NWgJLDoZxT2GGSylOXXFQTWgCSw6GcVFhhksqTl1xUk12AksThnFTYYZLK05dcVRNiQJLEYZxVWGGSyxOXXFWTZoCSxOGcVdhhkstTl1xWE2tAksKhnFZYYZLLk5dcVpNtwJLCoZxW2GGSy9OXXFcTcECSxaGcV1hhkswTl1xXk3XAksOhnFfYYZLMU5dcWBN5QJLB4ZxYWGGSzJOXXFiTewCSxGGcWNhhkszTl1xZE39AksMhnFlYYZLNE5dcWZNCQNLFoZxZ2GGSzVOXXFoTR8DSxCGcWlhhks2Tl1xak0vA0sQhnFrYYZLN05dcWxNPwNLEYZxbWGGSzhOXXFuTVADSxOGcW9hhks5Tl1xcE1jA0sThnFxYYZLOk5dcXJNdgNLE4Zxc2GGSztOXXF0TYkDSxaGcXVhhks8Tl1xdk2fA0sWhnF3YYZLPU5dcXhNtQNLB4ZxeWGGSz5OXXF6TbwDSwqGcXthhks/Tl1xfE3GA0sThnF9YYZLQE5dcX5N2QNLFIZxf2GGS0FOXXGATe0DSxOGcYFhhktCTl1xgk0ABEsLhnGDYYZLQ05dcYRNCwRLDIZxhWGGS0ROXXGGTRcESxGGcYdhhktFTl1xiE0oBEsOhnGJYYZLRk5dcYpNNgRLB4Zxi2GGS0dOXXGMTT0ESxiGcY1hhktITl1xjk1VBEsOhnGPYYZLSU5dcZBNYwRLCoZxkWGGS0pOXXGSTW0ESxOGcZNhhktLTl1xlE2ABEsRhnGVYYZLTE5dcZZNkQRLEYZxl2GGS01OXXGYTaIESwqGcZlhhktOTl1xmk2sBEsLhnGbYYZLT05dcZxNtwRLEYZxnWGGS1BOXXGeTcgESweGcZ9hhktRTl1xoE3PBEsHhnGhYYZLUk5dcaJN1gRLFYZxo2GGS1NOXXGkTesESw6GcaVhhktUTl1xpk35BEsRhnGnYYZLVU5dcahNCgVLDoZxqWGGS1ZOXXGqTRgFSxGGcathhktXTl1xrE0pBUsWhnGtYYZLWE5dca5NPwVLEIZxr2GGS1lOXXGwTU8FSxOGcbFhhktaTl1xsk1iBUsThnGzYYZLW05dcbRNdQVLDIZxtWGGS1xOXXG2TYEFSw6GcbdhhktdTl1xuE2PBUsOhnG5YYZLXk5dcbpNnQVLE4Zxu2GGS19OXXG8TbAFSxaGcb1hhktgTl1xvk3GBUsLhnG/YYZLYU5dccBN0QVLDoZxwWGGS2JOXXHCTd8FSwyGccNhhktjTl1xxE3rBUsYhnHFYYZLZE5dccZNAwZLE4Zxx2GGS2VOXXHITRYGSwyGcclhhktmTl1xyk0iBksPhnHLYYZLZ05dccxNMQZLDIZxzWGGS2hOXXHOTT0GSweGcc9hhktpTl1x0E1EBksOhnHRYYZLak5dcdJNUgZLDoZx02GGS2tOXXHUTWAGSwqGcdVhhktsTl1x1k1qBksThnHXYYZLbU5dcdhNfQZLEYZx2WGGS25OXXHaTY4GSxSGcdthhktvTl1x3E2iBksKhnHdYYZLcE5dcd5NrAZLCoZx32GGS3FOXXHgTbYGSxiGceFhhktyTl1x4k3OBksPhnHjYYZLc05dceRN3QZLB4Zx5WGGS3ROXXHmTeQGSxGGcedhhkt1Tl1x6E31BksKhnHpYYZLdk5dcepN/wZLFoZx62GGS3dOXXHsTRUHSwqGce1hhkt4Tl1x7k0fB0sQhnHvYYZLeU5dcfBNLwdLCoZx8WGGS3pOXXHyTTkHSxOGcfNhhkt7Tl1x9E1MB0sThnH1YYZLfE5dcfZNXwdLE4Zx92GGS31OXXH4TXIHSwuGcflhhkt+Tl1x+k19B0sRhnH7YYZLf05dcfxNjgdLDoZx/WGGS4BOXXH+TZwHSwqGcf9hhkuBTl1yAAEAAE2mB0sMhnIBAQAAYYZLgk5dcgIBAABNsgdLE4ZyAwEAAGGGS4NOXXIEAQAATcUHSxCGcgUBAABhhkuETl1yBgEAAE3VB0sThnIHAQAAYYZLhU5dcggBAABN6AdLDoZyCQEAAGGGS4ZOXXIKAQAATfYHSxaGcgsBAABhhkuHTl1yDAEAAE0MCEsRhnINAQAAYYZLiE5dcg4BAABNHQhLEYZyDwEAAGGGS4lOXXIQAQAATS4ISwqGchEBAABhhkuKTl1yEgEAAE04CEsLhnITAQAAYYZLi05dchQBAABNQwhLFIZyFQEAAGGGS4xOXXIWAQAATVcISxOGchcBAABhhkuNTl1yGAEAAE1qCEsRhnIZAQAAYYZLjk5dchoBAABNewhLE4ZyGwEAAGGGS49OXXIcAQAATY4ISwqGch0BAABhhkuQTl1yHgEAAE2YCEsThnIfAQAAYYZLkU5dciABAABNqwhLEYZyIQEAAGGGS5JOXXIiAQAATbwISw6GciMBAABhhkuTTl1yJAEAAE3KCEsWhnIlAQAAYYZLlE5dciYBAABN4AhLGIZyJwEAAGGGS5VOXXIoAQAATfgISxaGcikBAABhhkuWTl1yKgEAAE0OCUsPhnIrAQAAYYZLl05dciwBAABNHQlLEIZyLQEAAGGGS5hOXXIuAQAATS0JSxCGci8BAABhhkuZTl1yMAEAAE09CUsThnIxAQAAYYZLmk5dcjIBAABNUAlLDoZyMwEAAGGGS5tOXXI0AQAATV4JSxOGcjUBAABhhkucTl1yNgEAAE1xCUsThnI3AQAAYYZLnU5dcjgBAABNhAlLGIZyOQEAAGGGS55OXXI6AQAATZwJSwuGcjsBAABhhkufTl1yPAEAAE2nCUsWhnI9AQAAYYZLoE5dcj4BAABNvQlLGIZyPwEAAGGGS6FOXXJAAQAATdUJSxiGckEBAABhhkuiTl1yQgEAAE3tCUsMhnJDAQAAYYZLo05dckQBAABN+QlLD4ZyRQEAAGGGS6ROXXJGAQAATQgKSwuGckcBAABhhkulTl1ySAEAAE0TCksThnJJAQAAYYZLpk5dckoBAABNJgpLFoZySwEAAGGGS6dOXXJMAQAATTwKSxOGck0BAABhhkuoTl1yTgEAAE1PCksUhnJPAQAAYYZLqU5dclABAABNYwpLC4ZyUQEAAGGGS6pOXXJSAQAATW4KSxGGclMBAABhhkurTl1yVAEAAE1/CksOhnJVAQAAYYZLrE5dclYBAABNjQpLC4ZyVwEAAGGGS61OXXJYAQAATZgKSw6GclkBAABhhkuuTl1yWgEAAE2mCksHhnJbAQAAYYZLr05dclwBAABNrQpLDoZyXQEAAGGGS7BOXXJeAQAATbsKSxaGcl8BAABhhkuxTl1yYAEAAE3RCksLhnJhAQAAYYZLsk5dcmIBAABN3ApLDoZyYwEAAGGGS7NOXXJkAQAATeoKSxOGcmUBAABhhku0Tl1yZgEAAE39CksOhnJnAQAAYYZLtU5dcmgBAABNCwtLD4ZyaQEAAGGGS7ZOXXJqAQAATRoLSxGGcmsBAABhhku3Tl1ybAEAAE0rC0sThnJtAQAAYYZLuE5dcm4BAABNPgtLD4ZybwEAAGGGS7lOXXJwAQAATU0LSxWGcnEBAABhhku6Tl1ycgEAAE1iC0sThnJzAQAAYYZLu05dcnQBAABNdQtLDoZydQEAAGGGS7xOXXJ2AQAATYMLSw+GcncBAABhhku9Tl1yeAEAAE2SC0sLhnJ5AQAAYYZLvk5dcnoBAABNnQtLEYZyewEAAGGGS79OXXJ8AQAATa4LSxaGcn0BAABhhkvATl1yfgEAAE3EC0sQhnJ/AQAAYYZLwU5dcoABAABN1AtLE4ZygQEAAGGGS8JOXXKCAQAATecLSxOGcoMBAABhhkvDTl1yhAEAAE36C0sMhnKFAQAAYYZLxE5dcoYBAABNBgxLFIZyhwEAAGGGS8VOXXKIAQAATRoMSwuGcokBAABhhkvGTl1yigEAAE0lDEsRhnKLAQAAYYZLx05dcowBAABNNgxLE4ZyjQEAAGGGS8hOXXKOAQAATUkMSxGGco8BAABhhkvJTl1ykAEAAE1aDEsLhnKRAQAAYYZLyk5dcpIBAABNZQxLDoZykwEAAGGGS8tOXXKUAQAATXMMSw+GcpUBAABhhkvMTl1ylgEAAE2CDEsMhnKXAQAAYYZLzU5dcpgBAABNjgxLFoZymQEAAGGGS85OXXKaAQAATaQMSwuGcpsBAABhhkvPTl1ynAEAAE2vDEsLhnKdAQAAYYZL0E5dcp4BAABNugxLGIZynwEAAGGGS9FOXXKgAQAATdIMSwyGcqEBAABhhkvSTl1yogEAAE3eDEsVhnKjAQAAYYZL005dcqQBAABN8wxLFYZypQEAAGGGS9ROXXKmAQAATQgNSxOGcqcBAABhhkvVTl1yqAEAAE0bDUsPhnKpAQAAYYZL1k5dcqoBAABNKg1LFYZyqwEAAGGGS9dOXXKsAQAATT8NSw6Gcq0BAABhhkvYTl1yrgEAAE1NDUsUhnKvAQAAYYZL2U5dcrABAABNYQ1LFoZysQEAAGGGS9pOXXKyAQAATXcNSxWGcrMBAABhhkvbTl1ytAEAAE2MDUsThnK1AQAAYYZL3E5dcrYBAABNnw1LEYZytwEAAGGGS91OXXK4AQAATbANSwuGcrkBAABhhkveTl1yugEAAE27DUsOhnK7AQAAYYZL305dcrwBAABNyQ1LE4ZyvQEAAGGGS+BOXXK+AQAATdwNSxCGcr8BAABhhkvhTl1ywAEAAE3sDUsOhnLBAQAAYYZL4k5dcsIBAABN+g1LEIZywwEAAGGGS+NOXXLEAQAATQoOSxOGcsUBAABhhkvkTl1yxgEAAE0dDksVhnLHAQAAYYZL5U5dcsgBAABNMg5LD4ZyyQEAAGGGS+ZOXXLKAQAATUEOSw6GcssBAABhhkvnTl1yzAEAAE1PDksThnLNAQAAYYZL6E5dcs4BAABNYg5LDoZyzwEAAGGGS+lOXXLQAQAATXAOSwqGctEBAABhhkvqTl1y0gEAAE16DksThnLTAQAAYYZL605dctQBAABNjQ5LDoZy1QEAAGGGS+xOXXLWAQAATZsOSwqGctcBAABhhkvtTl1y2AEAAE2lDksRhnLZAQAAYYZL7k5dctoBAABNtg5LEIZy2wEAAGGGS+9OXXLcAQAATcYOSxGGct0BAABhhkvwTl1y3gEAAE3XDksOhnLfAQAAYYZL8U5dcuABAABN5Q5LDoZy4QEAAGGGS/JOXXLiAQAATfMOSxiGcuMBAABhhkvzTl1y5AEAAE0LD0sThnLlAQAAYYZL9E5dcuYBAABNHg9LD4Zy5wEAAGGGS/VOXXLoAQAATS0PSxOGcukBAABhhkv2Tl1y6gEAAE1AD0sThnLrAQAAYYZL905dcuwBAABNUw9LDoZy7QEAAGGGS/hOXXLuAQAATWEPSxGGcu8BAABhhkv5Tl1y8AEAAE1yD0sOhnLxAQAAYYZL+k5dcvIBAABNgA9LEIZy8wEAAGGGS/tOXXL0AQAATZAPSwuGcvUBAABhhkv8Tl1y9gEAAE2bD0sWhnL3AQAAYYZL/U5dcvgBAABNsQ9LD4Zy+QEAAGGGS/5OXXL6AQAATcAPSxWGcvsBAABhhkv/Tl1y/AEAAE3VD0sThnL9AQAAYYZNAAFOXXL+AQAATegPSxOGcv8BAABhhk0BAU5dcgACAABN+w9LEYZyAQIAAGGGTQIBTl1yAgIAAE0MEEsWhnIDAgAAYYZNAwFOXXIEAgAATSIQSxiGcgUCAABhhk0EAU5dcgYCAABNOhBLE4ZyBwIAAGGGTQUBTl1yCAIAAE1NEEsKhnIJAgAAYYZNBgFOXXIKAgAATVcQSxWGcgsCAABhhk0HAU5dcgwCAABNbBBLB4ZyDQIAAGGGTQgBTl1yDgIAAE1zEEsUhnIPAgAAYYZNCQFOXXIQAgAATYcQSxiGchECAABhhk0KAU5dchICAABNnxBLCoZyEwIAAGGGTQsBTl1yFAIAAE2pEEsRhnIVAgAAYYZNDAFOXXIWAgAATboQSxGGchcCAABhhk0NAU5dchgCAABNyxBLEYZyGQIAAGGGTQ4BTl1yGgIAAE3cEEsOhnIbAgAAYYZNDwFOXXIcAgAATeoQSxOGch0CAABhhk0QAU5dch4CAABN/RBLB4ZyHwIAAGGGTREBTl1yIAIAAE0EEUsLhnIhAgAAYYZNEgFOXXIiAgAATQ8RSxWGciMCAABhhk0TAU5dciQCAABNJBFLC4ZyJQIAAGGGTRQBTl1yJgIAAE0vEUsThnInAgAAYYZNFQFOXXIoAgAATUIRSweGcikCAABhhk0WAU5dcioCAABNSRFLE4ZyKwIAAGGGTRcBTl1yLAIAAE1cEUsThnItAgAAYYZNGAFOXXIuAgAATW8RSw6Gci8CAABhhk0ZAU5dcjACAABNfRFLEYZyMQIAAGGGTRoBTl1yMgIAAE2OEUsOhnIzAgAAYYZNGwFOXXI0AgAATZwRSxOGcjUCAABhhk0cAU5dcjYCAABNrxFLE4ZyNwIAAGGGTR0BTl1yOAIAAE3CEUsQhnI5AgAAYYZNHgFOXXI6AgAATdIRSxCGcjsCAABhhk0fAU5dcjwCAABN4hFLDoZyPQIAAGGGTSABTl1yPgIAAE3wEUsThnI/AgAAYYZNIQFOXXJAAgAATQMSSxaGckECAABhhk0iAU5dckICAABNGRJLDoZyQwIAAGGGTSMBTl1yRAIAAE0nEksHhnJFAgAAYYZNJAFOXXJGAgAATS4SSxGGckcCAABhhk0lAU5dckgCAABNPxJLCoZySQIAAGGGTSYBTl1ySgIAAE1JEksUhnJLAgAAYYZNJwFOXXJMAgAATV0SSw6Gck0CAABhhk0oAU5dck4CAABNaxJLC4ZyTwIAAGGGTSkBTl1yUAIAAE12EksOhnJRAgAAYYZNKgFOXXJSAgAATYQSSweGclMCAABhhk0rAU5dclQCAABNixJLE4ZyVQIAAGGGTSwBTl1yVgIAAE2eEksThnJXAgAAYYZNLQFOXXJYAgAATbESSw+GclkCAABhhk0uAU5dcloCAABNwBJLFYZyWwIAAGGGTS8BTl1yXAIAAE3VEksThnJdAgAAYYZNMAFOXXJeAgAATegSSwyGcl8CAABhhk0xAU5dcmACAABN9BJLDoZyYQIAAGGGTTIBTl1yYgIAAE0CE0sOhnJjAgAAYYZNMwFOXXJkAgAATRATSw6GcmUCAABhhk00AU5dcmYCAABNHhNLC4ZyZwIAAGGGTTUBTl1yaAIAAE0pE0sVhnJpAgAAYYZNNgFOXXJqAgAATT4TSxOGcmsCAABhhk03AU5dcmwCAABNURNLE4ZybQIAAGGGTTgBTl1ybgIAAE1kE0sWhnJvAgAAYYZNOQFOXXJwAgAATXoTSw6GcnECAABhhk06AU5dcnICAABNiBNLC4ZycwIAAGGGTTsBTl1ydAIAAE2TE0sRhnJ1AgAAYYZNPAFOXXJ2AgAATaQTSxOGcncCAABhhk09AU5dcngCAABNtxNLE4ZyeQIAAGGGTT4BTl1yegIAAE3KE0sQhnJ7AgAAYYZNPwFOXXJ8AgAATdoTSxSGcn0CAABhhk1AAU5dcn4CAABN7hNLE4ZyfwIAAGGGTUEBTl1ygAIAAE0BFEsLhnKBAgAAYYZNQgFOXXKCAgAATQwUSwuGcoMCAABhhk1DAU5dcoQCAABNFxRLE4ZyhQIAAGGGTUQBTl1yhgIAAE0qFEsUhnKHAgAAYYZNRQFOXXKIAgAATT4USweGcokCAABhhk1GAU5dcooCAABNRRRLFYZyiwIAAGGGTUcBTl1yjAIAAE1aFEsLhnKNAgAAYYZNSAFOXXKOAgAATWUUSxaGco8CAABhhk1JAU5dcpACAABNexRLD4ZykQIAAGGGTUoBTl1ykgIAAE2KFEsKhnKTAgAAYYZNSwFOXXKUAgAATZQUSweGcpUCAABhhk1MAU5dcpYCAABNmxRLEYZylwIAAGGGTU0BTl1ymAIAAE2sFEsThnKZAgAAYYZNTgFOXXKaAgAATb8USxSGcpsCAABhhk1PAU5dcpwCAABN0xRLEYZynQIAAGGGTVABTl1yngIAAE3kFEsRhnKfAgAAYYZNUQFOXXKgAgAATfUUSxaGcqECAABhhk1SAU5dcqICAABNCxVLGIZyowIAAGGGTVMBTl1ypAIAAE0jFUsOhnKlAgAAYYZNVAFOXXKmAgAATTEVSxWGcqcCAABhhk1VAU5dcqgCAABNRhVLFIZyqQIAAGGGTVYBTl1yqgIAAE1aFUsRhnKrAgAAYYZNVwFOXXKsAgAATWsVSwyGcq0CAABhhk1YAU5dcq4CAABNdxVLE4ZyrwIAAGGGTVkBTl1ysAIAAE2KFUsLhnKxAgAAYYZNWgFOXXKyAgAATZUVSw6GcrMCAABhhk1bAU5dcrQCAABNoxVLEIZytQIAAGGGTVwBTl1ytgIAAE2zFUsThnK3AgAAYYZNXQFOXXK4AgAATcYVSw+GcrkCAABhhk1eAU5dcroCAABN1RVLGIZyuwIAAGGGTV8BTl1yvAIAAE3tFUsThnK9AgAAYYZNYAFOXXK+AgAATQAWSxOGcr8CAABhhk1hAU5dcsACAABNExZLFYZywQIAAGGGTWIBTl1ywgIAAE0oFksOhnLDAgAAYYZNYwFOXXLEAgAATTYWSw6GcsUCAABhhk1kAU5dcsYCAABNRBZLB4ZyxwIAAGGGTWUBTl1yyAIAAE1LFksThnLJAgAAYYZNZgFOXXLKAgAATV4WSxOGcssCAABhhk1nAU5dcswCAABNcRZLFIZyzQIAAGGGTWgBTl1yzgIAAE2FFksQhnLPAgAAYYZNaQFOXXLQAgAATZUWSxOGctECAABhhk1qAU5dctICAABNqBZLDoZy0wIAAGGGTWsBTl1y1AIAAE22FksThnLVAgAAYYZNbAFOXXLWAgAATckWSxSGctcCAABhhk1tAU5dctgCAABN3RZLEIZy2QIAAGGGTW4BTl1y2gIAAE3tFksPhnLbAgAAYYZNbwFOXXLcAgAATfwWSxOGct0CAABhhk1wAU5dct4CAABNDxdLDoZy3wIAAGGGTXEBTl1y4AIAAE0dF0sKhnLhAgAAYYZNcgFOXXLiAgAATScXSxGGcuMCAABhhk1zAU5dcuQCAABNOBdLE4Zy5QIAAGGGTXQBTl1y5gIAAE1LF0sRhnLnAgAAYYZNdQFOXXLoAgAATVwXSxiGcukCAABhhk12AU5dcuoCAABNdBdLEYZy6wIAAGGGTXcBTl1y7AIAAE2FF0sLhnLtAgAAYYZNeAFOXXLuAgAATZAXSweGcu8CAABhhk15AU5dcvACAABNlxdLCoZy8QIAAGGGTXoBTl1y8gIAAE2hF0sThnLzAgAAYYZNewFOXXL0AgAATbQXSwqGcvUCAABhhk18AU5dcvYCAABNvhdLEIZy9wIAAGGGTX0BTl1y+AIAAE3OF0sVhnL5AgAAYYZNfgFOXXL6AgAATeMXSxSGcvsCAABhhk1/AU5dcvwCAABN9xdLFYZy/QIAAGGGTYABTl1y/gIAAE0MGEsYhnL/AgAAYYZNgQFOXXIAAwAATSQYSxGGcgEDAABhhk2CAU5dcgIDAABNNRhLDoZyAwMAAGGGTYMBTl1yBAMAAE1DGEsUhnIFAwAAYYZNhAFOXXIGAwAATVcYSxOGcgcDAABhhk2FAU5dcggDAABNahhLE4ZyCQMAAGGGTYYBTl1yCgMAAE19GEsVhnILAwAAYYZNhwFOXXIMAwAATZIYSxOGcg0DAABhhk2IAU5dcg4DAABNpRhLEYZyDwMAAGGGTYkBTl1yEAMAAE22GEsYhnIRAwAAYYZNigFOXXISAwAATc4YSxSGchMDAABhhk2LAU5dchQDAABN4hhLD4ZyFQMAAGGGTYwBTl1yFgMAAE3xGEsOhnIXAwAAYYZNjQFOXXIYAwAATf8YSwuGchkDAABhhk2OAU5dchoDAABNChlLB4ZyGwMAAGGGTY8BTl1yHAMAAE0RGUsThnIdAwAAYYZNkAFOXXIeAwAATSQZSxSGch8DAABhhk2RAU5dciADAABNOBlLE4ZyIQMAAGGGTZIBTl1yIgMAAE1LGUsQhnIjAwAAYYZNkwFOXXIkAwAATVsZSxGGciUDAABhhk2UAU5dciYDAABNbBlLE4ZyJwMAAGGGTZUBTl1yKAMAAE1/GUsPhnIpAwAAYYZNlgFOXXIqAwAATY4ZSxCGcisDAABhhk2XAU5dciwDAABNnhlLE4ZyLQMAAGGGTZgBTl1yLgMAAE2xGUsThnIvAwAAYYZNmQFOXXIwAwAATcQZSxaGcjEDAABhhk2aAU5dcjIDAABN2hlLDoZyMwMAAGGGTZsBTl1yNAMAAE3oGUsThnI1AwAAYYZNnAFOXXI2AwAATfsZSxOGcjcDAABhhk2dAU5dcjgDAABNDhpLGIZyOQMAAGGGTZ4BTl1yOgMAAE0mGksLhnI7AwAAYYZNnwFOXXI8AwAATTEaSw6Gcj0DAABhhk2gAU5dcj4DAABNPxpLEIZyPwMAAGGGTaEBTl1yQAMAAE1PGksQhnJBAwAAYYZNogFOXXJCAwAATV8aSxSGckMDAABhhk2jAU5dckQDAABNcxpLE4ZyRQMAAGGGTaQBTl1yRgMAAE2GGksUhnJHAwAAYYZNpQFOXXJIAwAATZoaSxOGckkDAABhhk2mAU5dckoDAABNrRpLE4ZySwMAAGGGTacBTl1yTAMAAE3AGksThnJNAwAAYYZNqAFOXXJOAwAATdMaSwqGck8DAABhhk2pAU5dclADAABN3RpLFIZyUQMAAGGGTaoBTl1yUgMAAE3xGksHhnJTAwAAYYZNqwFOXXJUAwAATfgaSxOGclUDAABhhk2sAU5dclYDAABNCxtLC4ZyVwMAAGGGTa0BTl1yWAMAAE0WG0sUhnJZAwAAYYZNrgFOXXJaAwAATSobSxWGclsDAABhhk2vAU5dclwDAABNPxtLE4ZyXQMAAGGGTbABTl1yXgMAAE1SG0sThnJfAwAAYYZNsQFOXXJgAwAATWUbSxOGcmEDAABhhk2yAU5dcmIDAABNeBtLDoZyYwMAAGGGTbMBTl1yZAMAAE2GG0sThnJlAwAAYYZNtAFOXXJmAwAATZkbSxGGcmcDAABhhk21AU5dcmgDAABNqhtLDIZyaQMAAGGGTbYBTl1yagMAAE22G0sOhnJrAwAAYYZNtwFOXXJsAwAATcQbSxSGcm0DAABhhk24AU5dcm4DAABN2BtLC4ZybwMAAGGGTbkBTl1ycAMAAE3jG0sLhnJxAwAAYYZNugFOXXJyAwAATe4bSw6GcnMDAABhhk27AU5dcnQDAABN/BtLE4ZydQMAAGGGTbwBTl1ydgMAAE0PHEsThnJ3AwAAYYZNvQFOXXJ4AwAATSIcSwuGcnkDAABhhk2+AU5dcnoDAABNLRxLE4ZyewMAAGGGTb8BTl1yfAMAAE1AHEsThnJ9AwAAYYZNwAFOXXJ+AwAATVMcSxGGcn8DAABhhk3BAU5dcoADAABNZBxLDoZygQMAAGGGTcIBTl1yggMAAE1yHEsUhnKDAwAAYYZNwwFOXXKEAwAATYYcSwuGcoUDAABhhk3EAU5dcoYDAABNkRxLEYZyhwMAAGGGTcUBTl1yiAMAAE2iHEsRhnKJAwAAYYZNxgFOXXKKAwAATbMcSxOGcosDAABhhk3HAU5dcowDAABNxhxLB4ZyjQMAAGGGTcgBTl1yjgMAAE3NHEsMhnKPAwAAYYZNyQFOXXKQAwAATdkcSxOGcpEDAABhhk3KAU5dcpIDAABN7BxLDoZykwMAAGGGTcsBTl1ylAMAAE36HEsVhnKVAwAAYYZNzAFOXXKWAwAATQ8dSxiGcpcDAABhhk3NAU5dcpgDAABNJx1LD4ZymQMAAGGGTc4BTl1ymgMAAE02HUsLhnKbAwAAYYZNzwFOXXKcAwAATUEdSxSGcp0DAABhhk3QAU5dcp4DAABNVR1LE4ZynwMAAGGGTdEBTl1yoAMAAE1oHUsPhnKhAwAAYYZN0gFOXXKiAwAATXcdSw6GcqMDAABhhk3TAU5dcqQDAABNhR1LFYZypQMAAGGGTdQBTl1ypgMAAE2aHUsThnKnAwAAYYZN1QFOXXKoAwAATa0dSxiGcqkDAABhhk3WAU5dcqoDAABNxR1LDoZyqwMAAGGGTdcBTl1yrAMAAE3THUsPhnKtAwAAYYZN2AFOXXKuAwAATeIdSxOGcq8DAABhhk3ZAU5dcrADAABN9R1LCoZysQMAAGGGTdoBTl1ysgMAAE3/HUsRhnKzAwAAYYZN2wFOXXK0AwAATRAeSw6GcrUDAABhhk3cAU5dcrYDAABNHh5LEIZytwMAAGGGTd0BTl1yuAMAAE0uHksThnK5AwAAYYZN3gFOXXK6AwAATUEeSwuGcrsDAABhhk3fAU5dcrwDAABNTB5LFIZyvQMAAGGGTeABTl1yvgMAAE1gHksKhnK/AwAAYYZN4QFOXXLAAwAATWoeSxGGcsEDAABhhk3iAU5dcsIDAABNex5LE4ZywwMAAGGGTeMBTl1yxAMAAE2OHksQhnLFAwAAYYZN5AFOXXLGAwAATZ4eSwuGcscDAABhhk3lAU5dcsgDAABNqR5LFIZyyQMAAGGGTeYBTl1yygMAAE29HksOhnLLAwAAYYZN5wFOXXLMAwAATcseSxOGcs0DAABhhk3oAU5dcs4DAABN3h5LFIZyzwMAAGGGTekBTl1y0AMAAE3yHksQhnLRAwAAYYZN6gFOXXLSAwAATQIfSw6GctMDAABhhk3rAU5dctQDAABNEB9LE4Zy1QMAAGGGTewBTl1y1gMAAE0jH0sQhnLXAwAAYYZN7QFOXXLYAwAATTMfSxOGctkDAABhhk3uAU5dctoDAABNRh9LEYZy2wMAAGGGTe8BTl1y3AMAAE1XH0sOhnLdAwAAYYZN8AFOXXLeAwAATWUfSxOGct8DAABhhk3xAU5dcuADAABNeB9LE4Zy4QMAAGGGTfIBTl1y4gMAAE2LH0sThnLjAwAAYYZN8wFOXXLkAwAATZ4fSweGcuUDAABhhk30AU5dcuYDAABNpR9LE4Zy5wMAAGGGTfUBTl1y6AMAAE24H0sKhnLpAwAAYYZN9gFOXXLqAwAATcIfSxCGcusDAABhhk33AU5dcuwDAABN0h9LB4Zy7QMAAGGGTfgBTl1y7gMAAE3ZH0sMhnLvAwAAYYZN+QFOXXLwAwAATeUfSxOGcvEDAABhhk36AU5dcvIDAABN+B9LCoZy8wMAAGGGTfsBTl1y9AMAAE0CIEsPhnL1AwAAYYZN/AFOXXL2AwAATREgSxCGcvcDAABhhk39AU5dcvgDAABNISBLEYZy+QMAAGGGTf4BTl1y+gMAAE0yIEsWhnL7AwAAYYZN/wFOXXL8AwAATUggSxGGcv0DAABhhk0AAk5dcv4DAABNWSBLCoZy/wMAAGGGTQECTl1yAAQAAE1jIEsLhnIBBAAAYYZNAgJOXXICBAAATW4gSxOGcgMEAABhhk0DAk5dcgQEAABNgSBLFoZyBQQAAGGGTQQCTl1yBgQAAE2XIEsYhnIHBAAAYYZNBQJOXXIIBAAATa8gSxOGcgkEAABhhk0GAk5dcgoEAABNwiBLCoZyCwQAAGGGTQcCTl1yDAQAAE3MIEsRhnINBAAAYYZNCAJOXXIOBAAATd0gSxGGcg8EAABhhk0JAk5dchAEAABN7iBLEIZyEQQAAGGGTQoCTl1yEgQAAE3+IEsPhnITBAAAYYZNCwJOXXIUBAAATQ0hSxOGchUEAABhhk0MAk5dchYEAABNICFLEYZyFwQAAGGGTQ0CTl1yGAQAAE0xIUsOhnIZBAAAYYZNDgJOXXIaBAAATT8hSwuGchsEAABhhk0PAk5dchwEAABNSiFLE4ZyHQQAAGGGTRACTl1yHgQAAE1dIUsPhnIfBAAAYYZNEQJOXXIgBAAATWwhSxaGciEEAABhhk0SAk5dciIEAABNgiFLFoZyIwQAAGGGTRMCTl1yJAQAAE2YIUsThnIlBAAAYYZNFAJOXXImBAAATashSw6GcicEAABhhk0VAk5dcigEAABNuSFLE4ZyKQQAAGGGTRYCTl1yKgQAAE3MIUsYhnIrBAAAYYZNFwJOXXIsBAAATeQhSxSGci0EAABhhk0YAk5dci4EAABN+CFLE4ZyLwQAAGGGTRkCTl1yMAQAAE0LIksYhnIxBAAAYYZNGgJOXXIyBAAATSMiSxaGcjMEAABhhk0bAk5dcjQEAABNOSJLEIZyNQQAAGGGTRwCTl1yNgQAAE1JIksMhnI3BAAAYYZNHQJOXXI4BAAATVUiSxGGcjkEAABhhk0eAk5dcjoEAABNZiJLFoZyOwQAAGGGTR8CTl1yPAQAAE18IksLhnI9BAAAYYZNIAJOXXI+BAAATYciSw6Gcj8EAABhhk0hAk5dckAEAABNlSJLE4ZyQQQAAGGGTSICTl1yQgQAAE2oIksQhnJDBAAAYYZNIwJOXXJEBAAATbgiSxWGckUEAABhhk0kAk5dckYEAABNzSJLDoZyRwQAAGGGTSUCTl1ySAQAAE3bIksOhnJJBAAAYYZNJgJOXXJKBAAATekiSxaGcksEAABhhk0nAk5dckwEAABN/yJLDoZyTQQAAGGGTSgCTl1yTgQAAE0NI0sYhnJPBAAAYYZNKQJOXXJQBAAATSUjSwyGclEEAABhhk0qAk5dclIEAABNMSNLE4ZyUwQAAGGGTSsCTl1yVAQAAE1EI0sThnJVBAAAYYZNLAJOXXJWBAAATVcjSxSGclcEAABhhk0tAk5dclgEAABNayNLEYZyWQQAAGGGTS4CTl1yWgQAAE18I0sThnJbBAAAYYZNLwJOXXJcBAAATY8jSxSGcl0EAABhhk0wAk5dcl4EAABNoyNLC4ZyXwQAAGGGTTECTl1yYAQAAE2uI0sUhnJhBAAAYYZNMgJOXXJiBAAATcIjSxOGcmMEAABhhk0zAk5dcmQEAABN1SNLFIZyZQQAAGGGTTQCTl1yZgQAAE3pI0sMhnJnBAAAYYZNNQJOXXJoBAAATfUjSw2GcmkEAABhhk02Ak5dcmoEAABNAiRLE4ZyawQAAGGGTTcCTl1ybAQAAE0VJEsPhnJtBAAAYYZNOAJOXXJuBAAATSQkSxGGcm8EAABhhk05Ak5dcnAEAABNNSRLD4ZycQQAAGGGTToCTl1ycgQAAE1EJEsThnJzBAAAYYZNOwJOXXJ0BAAATVckSxOGcnUEAABhhk08Ak5dcnYEAABNaiRLFoZydwQAAGGGTT0CTl1yeAQAAE2AJEsRhnJ5BAAAYYZNPgJOXXJ6BAAATZEkSxaGcnsEAABhhk0/Ak5dcnwEAABNpyRLFYZyfQQAAGGGTUACTl1yfgQAAE28JEsYhnJ/BAAAYYZNQQJOXXKABAAATdQkSxOGcoEEAABhhk1CAk5dcoIEAABN5yRLFoZygwQAAGGGTUMCTl1yhAQAAE39JEsMhnKFBAAAYYZNRAJOXXKGBAAATQklSxOGcocEAABhhk1FAk5dcogEAABNHCVLDoZyiQQAAGGGTUYCTl1yigQAAE0qJUsUhnKLBAAAYYZNRwJOXXKMBAAATT4lSxOGco0EAABhhk1IAk5dco4EAABNUSVLE4ZyjwQAAGGGTUkCTl1ykAQAAE1kJUsPhnKRBAAAYYZNSgJOXXKSBAAATXMlSxaGcpMEAABhhk1LAk5dcpQEAABNiSVLEYZylQQAAGGGTUwCTl1ylgQAAE2aJUsRhnKXBAAAYYZNTQJOXXKYBAAATaslSw+GcpkEAABhhk1OAk5dcpoEAABNuiVLE4ZymwQAAGGGTU8CTl1ynAQAAE3NJUsThnKdBAAAYYZNUAJOXXKeBAAATeAlSxaGcp8EAABhhk1RAk5dcqAEAABN9iVLE4ZyoQQAAGGGTVICTl1yogQAAE0JJksThnKjBAAAYYZNUwJOXXKkBAAATRwmSxOGcqUEAABhhk1UAk5dcqYEAABNLyZLEYZypwQAAGGGTVUCTl1yqAQAAE1AJksWhnKpBAAAYYZNVgJOXXKqBAAATVYmSxGGcqsEAABhhk1XAk5dcqwEAABNZyZLD4ZyrQQAAGGGTVgCTl1yrgQAAE12JksThnKvBAAAYYZNWQJOXXKwBAAATYkmSxOGcrEEAABhhk1aAk5dcrIEAABNnCZLC4ZyswQAAGGGTVsCTl1ytAQAAE2nJksPhnK1BAAAYYZNXAJOXXK2BAAATbYmSw6GcrcEAABhhk1dAk5dcrgEAABNxCZLEIZyuQQAAGGGTV4CTl1yugQAAE3UJksYhnK7BAAAYYZNXwJOXXK8BAAATewmSxaGcr0EAABhhk1gAk5dcr4EAABNAidLC4ZyvwQAAGGGTWECTl1ywAQAAE0NJ0sOhnLBBAAAYYZNYgJOXXLCBAAATRsnSxOGcsMEAABhhk1jAk5dcsQEAABNLidLEYZyxQQAAGGGTWQCTl1yxgQAAE0/J0sUhnLHBAAAYYZNZQJOXXLIBAAATVMnSwqGcskEAABhhk1mAk5dcsoEAABNXSdLCoZyywQAAGGGTWcCTl1yzAQAAE1nJ0sLhnLNBAAAYYZNaAJOXXLOBAAATXInSxWGcs8EAABhhk1pAk5dctAEAABNhydLB4Zy0QQAAGGGTWoCTl1y0gQAAE2OJ0sYhnLTBAAAYYZNawJOXXLUBAAATaYnSxOGctUEAABhhk1sAk5dctYEAABNuSdLDoZy1wQAAGGGTW0CTl1y2AQAAE3HJ0sOhnLZBAAAYYZNbgJOXXLaBAAATdUnSwuGctsEAABhhk1vAk5dctwEAABN4CdLEYZy3QQAAGGGTXACTl1y3gQAAE3xJ0sYhnLfBAAAYYZNcQJOXXLgBAAATQkoSxOGcuEEAABhhk1yAk5dcuIEAABNHChLE4Zy4wQAAGGGTXMCTl1y5AQAAE0vKEsRhnLlBAAAYYZNdAJOXXLmBAAATUAoSwyGcucEAABhhk11Ak5dcugEAABNTChLE4Zy6QQAAGGGTXYCTl1y6gQAAE1fKEsLhnLrBAAAYYZNdwJOXXLsBAAATWooSwyGcu0EAABhhk14Ak5dcu4EAABNdihLDoZy7wQAAGGGTXkCTl1y8AQAAE2EKEsYhnLxBAAAYYZNegJOXXLyBAAATZwoSxOGcvMEAABhhk17Ak5dcvQEAABNryhLE4Zy9QQAAGGGTXwCTl1y9gQAAE3CKEsOhnL3BAAAYYZNfQJOXXL4BAAATdAoSw+GcvkEAABhhk1+Ak5dcvoEAABN3yhLB4Zy+wQAAGGGTX8CTl1y/AQAAE3mKEsMhnL9BAAAYYZNgAJOXXL+BAAATfIoSxOGcv8EAABhhk2BAk5dcgAFAABNBSlLEYZyAQUAAGGGTYICTl1yAgUAAE0WKUsHhnIDBQAAYYZNgwJOXXIEBQAATR0pSxGGcgUFAABhhk2EAk5dcgYFAABNLilLDoZyBwUAAGGGTYUCTl1yCAUAAE08KUsOhnIJBQAAYYZNhgJOXXIKBQAATUopSxOGcgsFAABhhk2HAk5dcgwFAABNXSlLEYZyDQUAAGGGTYgCTl1yDgUAAE1uKUsThnIPBQAAYYZNiQJOXXIQBQAATYEpSwqGchEFAABhhk2KAk5dchIFAABNiylLCoZyEwUAAGGGTYsCTl1yFAUAAE2VKUsWhnIVBQAAYYZNjAJOXXIWBQAATaspSw6GchcFAABhhk2NAk5dchgFAABNuSlLB4ZyGQUAAGGGTY4CTl1yGgUAAE3AKUsRhnIbBQAAYYZNjwJOXXIcBQAATdEpSwyGch0FAABhhk2QAk5dch4FAABN3SlLFoZyHwUAAGGGTZECTl1yIAUAAE3zKUsQhnIhBQAAYYZNkgJOXXIiBQAATQMqSxCGciMFAABhhk2TAk5dciQFAABNEypLEYZyJQUAAGGGTZQCTl1yJgUAAE0kKksThnInBQAAYYZNlQJOXXIoBQAATTcqSxOGcikFAABhhk2WAk5dcioFAABNSipLE4ZyKwUAAGGGTZcCTl1yLAUAAE1dKksWhnItBQAAYYZNmAJOXXIuBQAATXMqSxaGci8FAABhhk2ZAk5dcjAFAABNiSpLB4ZyMQUAAGGGTZoCTl1yMgUAAE2QKksKhnIzBQAAYYZNmwJOXXI0BQAATZoqSxOGcjUFAABhhk2cAk5dcjYFAABNrSpLFIZyNwUAAGGGTZ0CTl1yOAUAAE3BKksThnI5BQAAYYZNngJOXXI6BQAATdQqSwuGcjsFAABhhk2fAk5dcjwFAABN3ypLDIZyPQUAAGGGTaACTl1yPgUAAE3rKksRhnI/BQAAYYZNoQJOXXJABQAATfwqSw6GckEFAABhhk2iAk5dckIFAABNCitLB4ZyQwUAAGGGTaMCTl1yRAUAAE0RK0sYhnJFBQAAYYZNpAJOXXJGBQAATSkrSw6GckcFAABhhk2lAk5dckgFAABNNytLCoZySQUAAGGGTaYCTl1ySgUAAE1BK0sThnJLBQAAYYZNpwJOXXJMBQAATVQrSxGGck0FAABhhk2oAk5dck4FAABNZStLEYZyTwUAAGGGTakCTl1yUAUAAE12K0sKhnJRBQAAYYZNqgJOXXJSBQAATYArSwuGclMFAABhhk2rAk5dclQFAABNiytLEYZyVQUAAGGGTawCTl1yVgUAAE2cK0sHhnJXBQAAYYZNrQJOXXJYBQAATaMrSweGclkFAABhhk2uAk5dcloFAABNqitLFYZyWwUAAGGGTa8CTl1yXAUAAE2/K0sOhnJdBQAAYYZNsAJOXXJeBQAATc0rSxGGcl8FAABhhk2xAk5dcmAFAABN3itLDoZyYQUAAGGGTbICTl1yYgUAAE3sK0sRhnJjBQAAYYZNswJOXXJkBQAATf0rSxaGcmUFAABhhk20Ak5dcmYFAABNEyxLEIZyZwUAAGGGTbUCTl1yaAUAAE0jLEsThnJpBQAAYYZNtgJOXXJqBQAATTYsSxOGcmsFAABhhk23Ak5dcmwFAABNSSxLDIZybQUAAGGGTbgCTl1ybgUAAE1VLEsOhnJvBQAAYYZNuQJOXXJwBQAATWMsSw6GcnEFAABhhk26Ak5dcnIFAABNcSxLE4ZycwUAAGGGTbsCTl1ydAUAAE2ELEsWhnJ1BQAAYYZNvAJOXXJ2BQAATZosSwuGcncFAABhhk29Ak5dcngFAABNpSxLDoZyeQUAAGGGTb4CTl1yegUAAE2zLEsMhnJ7BQAAYYZNvwJOXXJ8BQAATb8sSxiGcn0FAABhhk3AAk5dcn4FAABN1yxLE4ZyfwUAAGGGTcECTl1ygAUAAE3qLEsMhnKBBQAAYYZNwgJOXXKCBQAATfYsSw+GcoMFAABhhk3DAk5dcoQFAABNBS1LDIZyhQUAAGGGTcQCTl1yhgUAAE0RLUsHhnKHBQAAYYZNxQJOXXKIBQAATRgtSw6GcokFAABhhk3GAk5dcooFAABNJi1LDoZyiwUAAGGGTccCTl1yjAUAAE00LUsKhnKNBQAAYYZNyAJOXXKOBQAATT4tSxOGco8FAABhhk3JAk5dcpAFAABNUS1LEYZykQUAAGGGTcoCTl1ykgUAAE1iLUsUhnKTBQAAYYZNywJOXXKUBQAATXYtSwqGcpUFAABhhk3MAk5dcpYFAABNgC1LCoZylwUAAGGGTc0CTl1ymAUAAE2KLUsYhnKZBQAAYYZNzgJOXXKaBQAATaItSw+GcpsFAABhhk3PAk5dcpwFAABNsS1LB4ZynQUAAGGGTdACTl1yngUAAE24LUsRhnKfBQAAYYZN0QJOXXKgBQAATcktSwqGcqEFAABhhk3SAk5dcqIFAABN0y1LFoZyowUAAGGGTdMCTl1ypAUAAE3pLUsKhnKlBQAAYYZN1AJOXXKmBQAATfMtSxCGcqcFAABhhk3VAk5dcqgFAABNAy5LCoZyqQUAAGGGTdYCTl1yqgUAAE0NLksThnKrBQAAYYZN1wJOXXKsBQAATSAuSxOGcq0FAABhhk3YAk5dcq4FAABNMy5LE4ZyrwUAAGGGTdkCTl1ysAUAAE1GLksLhnKxBQAAYYZN2gJOXXKyBQAATVEuSxGGcrMFAABhhk3bAk5dcrQFAABNYi5LDoZytQUAAGGGTdwCTl1ytgUAAE1wLksKhnK3BQAAYYZN3QJOXXK4BQAATXouSwyGcrkFAABhhk3eAk5dcroFAABNhi5LE4ZyuwUAAGGGTd8CTl1yvAUAAE2ZLksQhnK9BQAAYYZN4AJOXXK+BQAATakuSxOGcr8FAABhhk3hAk5dcsAFAABNvC5LDoZywQUAAGGGTeICTl1ywgUAAE3KLksWhnLDBQAAYYZN4wJOXXLEBQAATeAuSxGGcsUFAABhhk3kAk5dcsYFAABN8S5LEYZyxwUAAGGGTeUCTl1yyAUAAE0CL0sKhnLJBQAAYYZN5gJOXXLKBQAATQwvSwuGcssFAABhhk3nAk5dcswFAABNFy9LFIZyzQUAAGGGTegCTl1yzgUAAE0rL0sThnLPBQAAYYZN6QJOXXLQBQAATT4vSxGGctEFAABhhk3qAk5dctIFAABNTy9LE4Zy0wUAAGGGTesCTl1y1AUAAE1iL0sKhnLVBQAAYYZN7AJOXXLWBQAATWwvSxOGctcFAABhhk3tAk5dctgFAABNfy9LEYZy2QUAAGGGTe4CTl1y2gUAAE2QL0sOhnLbBQAAYYZN7wJOXXLcBQAATZ4vSxaGct0FAABhhk3wAk5dct4FAABNtC9LGIZy3wUAAGGGTfECTl1y4AUAAE3ML0sWhnLhBQAAYYZN8gJOXXLiBQAATeIvSw+GcuMFAABhhk3zAk5dcuQFAABN8S9LEIZy5QUAAGGGTfQCTl1y5gUAAE0BMEsQhnLnBQAAYYZN9QJOXXLoBQAATREwSxOGcukFAABhhk32Ak5dcuoFAABNJDBLDoZy6wUAAGGGTfcCTl1y7AUAAE0yMEsThnLtBQAAYYZN+AJOXXLuBQAATUUwSxOGcu8FAABhhk35Ak5dcvAFAABNWDBLGIZy8QUAAGGGTfoCTl1y8gUAAE1wMEsLhnLzBQAAYYZN+wJOXXL0BQAATXswSxaGcvUFAABhhk38Ak5dcvYFAABNkTBLGIZy9wUAAGGGTf0CTl1y+AUAAE2pMEsYhnL5BQAAYYZN/gJOXXL6BQAATcEwSwyGcvsFAABhhk3/Ak5dcvwFAABNzTBLD4Zy/QUAAGGGTQADTl1y/gUAAE3cMEsLhnL/BQAAYYZNAQNOXXIABgAATecwSxOGcgEGAABhhk0CA05dcgIGAABN+jBLFoZyAwYAAGGGTQMDTl1yBAYAAE0QMUsThnIFBgAAYYZNBANOXXIGBgAATSMxSxSGcgcGAABhhk0FA05dcggGAABNNzFLC4ZyCQYAAGGGTQYDTl1yCgYAAE1CMUsRhnILBgAAYYZNBwNOXXIMBgAATVMxSw6Gcg0GAABhhk0IA05dcg4GAABNYTFLC4ZyDwYAAGGGTQkDTl1yEAYAAE1sMUsOhnIRBgAAYYZNCgNOXXISBgAATXoxSweGchMGAABhhk0LA05dchQGAABNgTFLDoZyFQYAAGGGTQwDTl1yFgYAAE2PMUsWhnIXBgAAYYZNDQNOXXIYBgAATaUxSwuGchkGAABhhk0OA05dchoGAABNsDFLDoZyGwYAAGGGTQ8DTl1yHAYAAE2+MUsThnIdBgAAYYZNEANOXXIeBgAATdExSw6Gch8GAABhhk0RA05dciAGAABN3zFLD4ZyIQYAAGGGTRIDTl1yIgYAAE3uMUsRhnIjBgAAYYZNEwNOXXIkBgAATf8xSxOGciUGAABhhk0UA05dciYGAABNEjJLD4ZyJwYAAGGGTRUDTl1yKAYAAE0hMksVhnIpBgAAYYZNFgNOXXIqBgAATTYySxOGcisGAABhhk0XA05dciwGAABNSTJLDoZyLQYAAGGGTRgDTl1yLgYAAE1XMksPhnIvBgAAYYZNGQNOXXIwBgAATWYySwuGcjEGAABhhk0aA05dcjIGAABNcTJLEYZyMwYAAGGGTRsDTl1yNAYAAE2CMksWhnI1BgAAYYZNHANOXXI2BgAATZgySxCGcjcGAABhhk0dA05dcjgGAABNqDJLE4ZyOQYAAGGGTR4DTl1yOgYAAE27MksThnI7BgAAYYZNHwNOXXI8BgAATc4ySwyGcj0GAABhhk0gA05dcj4GAABN2jJLFIZyPwYAAGGGTSEDTl1yQAYAAE3uMksLhnJBBgAAYYZNIgNOXXJCBgAATfkySxGGckMGAABhhk0jA05dckQGAABNCjNLE4ZyRQYAAGGGTSQDTl1yRgYAAE0dM0sRhnJHBgAAYYZNJQNOXXJIBgAATS4zSwuGckkGAABhhk0mA05dckoGAABNOTNLDoZySwYAAGGGTScDTl1yTAYAAE1HM0sPhnJNBgAAYYZNKANOXXJOBgAATVYzSwyGck8GAABhhk0pA05dclAGAABNYjNLFoZyUQYAAGGGTSoDTl1yUgYAAE14M0sLhnJTBgAAYYZNKwNOXXJUBgAATYMzSwuGclUGAABhhk0sA05dclYGAABNjjNLGIZyVwYAAGGGTS0DTl1yWAYAAE2mM0sMhnJZBgAAYYZNLgNOXXJaBgAATbIzSxWGclsGAABhhk0vA05dclwGAABNxzNLFYZyXQYAAGGGTTADTl1yXgYAAE3cM0sThnJfBgAAYYZNMQNOXXJgBgAATe8zSw+GcmEGAABhhk0yA05dcmIGAABN/jNLFYZyYwYAAGGGTTMDTl1yZAYAAE0TNEsOhnJlBgAAYYZNNANOXXJmBgAATSE0SxSGcmcGAABhhk01A05dcmgGAABNNTRLFoZyaQYAAGGGTTYDTl1yagYAAE1LNEsVhnJrBgAAYYZNNwNOXXJsBgAATWA0SxOGcm0GAABhhk04A05dcm4GAABNczRLEYZybwYAAGGGTTkDTl1ycAYAAE2ENEsLhnJxBgAAYYZNOgNOXXJyBgAATY80Sw6GcnMGAABhhk07A05dcnQGAABNnTRLE4ZydQYAAGGGTTwDTl1ydgYAAE2wNEsQhnJ3BgAAYYZNPQNOXXJ4BgAATcA0Sw6GcnkGAABhhk0+A05dcnoGAABNzjRLEIZyewYAAGGGTT8DTl1yfAYAAE3eNEsThnJ9BgAAYYZNQANOXXJ+BgAATfE0SxWGcn8GAABhhk1BA05dcoAGAABNBjVLD4ZygQYAAGGGTUIDTl1yggYAAE0VNUsOhnKDBgAAYYZNQwNOXXKEBgAATSM1SxOGcoUGAABhhk1EA05dcoYGAABNNjVLDoZyhwYAAGGGTUUDTl1yiAYAAE1ENUsKhnKJBgAAYYZNRgNOXXKKBgAATU41SxOGcosGAABhhk1HA05dcowGAABNYTVLDoZyjQYAAGGGTUgDTl1yjgYAAE1vNUsKhnKPBgAAYYZNSQNOXXKQBgAATXk1SxGGcpEGAABhhk1KA05dcpIGAABNijVLEIZykwYAAGGGTUsDTl1ylAYAAE2aNUsRhnKVBgAAYYZNTANOXXKWBgAATas1Sw6GcpcGAABhhk1NA05dcpgGAABNuTVLDoZymQYAAGGGTU4DTl1ymgYAAE3HNUsYhnKbBgAAYYZNTwNOXXKcBgAATd81SxOGcp0GAABhhk1QA05dcp4GAABN8jVLD4ZynwYAAGGGTVEDTl1yoAYAAE0BNksThnKhBgAAYYZNUgNOXXKiBgAATRQ2SxOGcqMGAABhhk1TA05dcqQGAABNJzZLDoZypQYAAGGGTVQDTl1ypgYAAE01NksRhnKnBgAAYYZNVQNOXXKoBgAATUY2Sw6GcqkGAABhhk1WA05dcqoGAABNVDZLEIZyqwYAAGGGTVcDTl1yrAYAAE1kNksLhnKtBgAAYYZNWANOXXKuBgAATW82SxaGcq8GAABhhk1ZA05dcrAGAABNhTZLD4ZysQYAAGGGTVoDTl1ysgYAAE2UNksVhnKzBgAAYYZNWwNOXXK0BgAATak2SxOGcrUGAABhhk1cA05dcrYGAABNvDZLE4ZytwYAAGGGTV0DTl1yuAYAAE3PNksRhnK5BgAAYYZNXgNOXXK6BgAATeA2SxaGcrsGAABhhk1fA05dcrwGAABN9jZLGIZyvQYAAGGGTWADTl1yvgYAAE0ON0sThnK/BgAAYYZNYQNOXXLABgAATSE3SwqGcsEGAABhhk1iA05dcsIGAABNKzdLFYZywwYAAGGGTWMDTl1yxAYAAE1AN0sHhnLFBgAAYYZNZANOXXLGBgAATUc3SxSGcscGAABhhk1lA05dcsgGAABNWzdLGIZyyQYAAGGGTWYDTl1yygYAAE1zN0sKhnLLBgAAYYZNZwNOXXLMBgAATX03SxGGcs0GAABhhk1oA05dcs4GAABNjjdLEYZyzwYAAGGGTWkDTl1y0AYAAE2fN0sRhnLRBgAAYYZNagNOXXLSBgAATbA3Sw6GctMGAABhhk1rA05dctQGAABNvjdLE4Zy1QYAAGGGTWwDTl1y1gYAAE3RN0sHhnLXBgAAYYZNbQNOXXLYBgAATdg3SwuGctkGAABhhk1uA05dctoGAABN4zdLFYZy2wYAAGGGTW8DTl1y3AYAAE34N0sLhnLdBgAAYYZNcANOXXLeBgAATQM4SxOGct8GAABhhk1xA05dcuAGAABNFjhLB4Zy4QYAAGGGTXIDTl1y4gYAAE0dOEsThnLjBgAAYYZNcwNOXXLkBgAATTA4SxOGcuUGAABhhk10A05dcuYGAABNQzhLDoZy5wYAAGGGTXUDTl1y6AYAAE1ROEsRhnLpBgAAYYZNdgNOXXLqBgAATWI4Sw6GcusGAABhhk13A05dcuwGAABNcDhLE4Zy7QYAAGGGTXgDTl1y7gYAAE2DOEsThnLvBgAAYYZNeQNOXXLwBgAATZY4SxCGcvEGAABhhk16A05dcvIGAABNpjhLEIZy8wYAAGGGTXsDTl1y9AYAAE22OEsOhnL1BgAAYYZNfANOXXL2BgAATcQ4SxOGcvcGAABhhk19A05dcvgGAABN1zhLFoZy+QYAAGGGTX4DTl1y+gYAAE3tOEsOhnL7BgAAYYZNfwNOXXL8BgAATfs4SweGcv0GAABhhk2AA05dcv4GAABNAjlLEYZy/wYAAGGGTYEDTl1yAAcAAE0TOUsKhnIBBwAAYYZNggNOXXICBwAATR05SxSGcgMHAABhhk2DA05dcgQHAABNMTlLDoZyBQcAAGGGTYQDTl1yBgcAAE0/OUsLhnIHBwAAYYZNhQNOXXIIBwAATUo5Sw6GcgkHAABhhk2GA05dcgoHAABNWDlLB4ZyCwcAAGGGTYcDTl1yDAcAAE1fOUsThnINBwAAYYZNiANOXXIOBwAATXI5SxOGcg8HAABhhk2JA05dchAHAABNhTlLD4ZyEQcAAGGGTYoDTl1yEgcAAE2UOUsVhnITBwAAYYZNiwNOXXIUBwAATak5SxOGchUHAABhhk2MA05dchYHAABNvDlLDIZyFwcAAGGGTY0DTl1yGAcAAE3IOUsOhnIZBwAAYYZNjgNOXXIaBwAATdY5Sw6GchsHAABhhk2PA05dchwHAABN5DlLDoZyHQcAAGGGTZADTl1yHgcAAE3yOUsLhnIfBwAAYYZNkQNOXXIgBwAATf05SxWGciEHAABhhk2SA05dciIHAABNEjpLE4ZyIwcAAGGGTZMDTl1yJAcAAE0lOksThnIlBwAAYYZNlANOXXImBwAATTg6SxaGcicHAABhhk2VA05dcigHAABNTjpLDoZyKQcAAGGGTZYDTl1yKgcAAE1cOksLhnIrBwAAYYZNlwNOXXIsBwAATWc6SxGGci0HAABhhk2YA05dci4HAABNeDpLE4ZyLwcAAGGGTZkDTl1yMAcAAE2LOksThnIxBwAAYYZNmgNOXXIyBwAATZ46SxCGcjMHAABhhk2bA05dcjQHAABNrjpLFIZyNQcAAGGGTZwDTl1yNgcAAE3COksThnI3BwAAYYZNnQNOXXI4BwAATdU6SwuGcjkHAABhhk2eA05dcjoHAABN4DpLC4ZyOwcAAGGGTZ8DTl1yPAcAAE3rOksThnI9BwAAYYZNoANOXXI+BwAATf46SxSGcj8HAABhhk2hA05dckAHAABNEjtLB4ZyQQcAAGGGTaIDTl1yQgcAAE0ZO0sVhnJDBwAAYYZNowNOXXJEBwAATS47SwuGckUHAABhhk2kA05dckYHAABNOTtLFoZyRwcAAGGGTaUDTl1ySAcAAE1PO0sPhnJJBwAAYYZNpgNOXXJKBwAATV47SwqGcksHAABhhk2nA05dckwHAABNaDtLB4ZyTQcAAGGGTagDTl1yTgcAAE1vO0sRhnJPBwAAYYZNqQNOXXJQBwAATYA7SxOGclEHAABhhk2qA05dclIHAABNkztLFIZyUwcAAGGGTasDTl1yVAcAAE2nO0sRhnJVBwAAYYZNrANOXXJWBwAATbg7SxGGclcHAABhhk2tA05dclgHAABNyTtLFoZyWQcAAGGGTa4DTl1yWgcAAE3fO0sYhnJbBwAAYYZNrwNOXXJcBwAATfc7Sw6Gcl0HAABhhk2wA05dcl4HAABNBTxLFYZyXwcAAGGGTbEDTl1yYAcAAE0aPEsUhnJhBwAAYYZNsgNOXXJiBwAATS48SxGGcmMHAABhhk2zA05dcmQHAABNPzxLDIZyZQcAAGGGTbQDTl1yZgcAAE1LPEsThnJnBwAAYYZNtQNOXXJoBwAATV48SwuGcmkHAABhhk22A05dcmoHAABNaTxLDoZyawcAAGGGTbcDTl1ybAcAAE13PEsQhnJtBwAAYYZNuANOXXJuBwAATYc8SxOGcm8HAABhhk25A05dcnAHAABNmjxLD4ZycQcAAGGGTboDTl1ycgcAAE2pPEsYhnJzBwAAYYZNuwNOXXJ0BwAATcE8SxOGcnUHAABhhk28A05dcnYHAABN1DxLE4ZydwcAAGGGTb0DTl1yeAcAAE3nPEsVhnJ5BwAAYYZNvgNOXXJ6BwAATfw8Sw6GcnsHAABhhk2/A05dcnwHAABNCj1LDoZyfQcAAGGGTcADTl1yfgcAAE0YPUsHhnJ/BwAAYYZNwQNOXXKABwAATR89SxOGcoEHAABhhk3CA05dcoIHAABNMj1LE4ZygwcAAGGGTcMDTl1yhAcAAE1FPUsUhnKFBwAAYYZNxANOXXKGBwAATVk9SxCGcocHAABhhk3FA05dcogHAABNaT1LE4ZyiQcAAGGGTcYDTl1yigcAAE18PUsOhnKLBwAAYYZNxwNOXXKMBwAATYo9SxOGco0HAABhhk3IA05dco4HAABNnT1LFIZyjwcAAGGGTckDTl1ykAcAAE2xPUsQhnKRBwAAYYZNygNOXXKSBwAATcE9Sw+GcpMHAABhhk3LA05dcpQHAABN0D1LE4ZylQcAAGGGTcwDTl1ylgcAAE3jPUsOhnKXBwAAYYZNzQNOXXKYBwAATfE9SwqGcpkHAABhhk3OA05dcpoHAABN+z1LEYZymwcAAGGGTc8DTl1ynAcAAE0MPksThnKdBwAAYYZN0ANOXXKeBwAATR8+SxGGcp8HAABhhk3RA05dcqAHAABNMD5LGIZyoQcAAGGGTdIDTl1yogcAAE1IPksRhnKjBwAAYYZN0wNOXXKkBwAATVk+SwuGcqUHAABhhk3UA05dcqYHAABNZD5LB4ZypwcAAGGGTdUDTl1yqAcAAE1rPksKhnKpBwAAYYZN1gNOXXKqBwAATXU+SxOGcqsHAABhhk3XA05dcqwHAABNiD5LCoZyrQcAAGGGTdgDTl1yrgcAAE2SPksQhnKvBwAAYYZN2QNOXXKwBwAATaI+SxWGcrEHAABhhk3aA05dcrIHAABNtz5LFIZyswcAAGGGTdsDTl1ytAcAAE3LPksVhnK1BwAAYYZN3ANOXXK2BwAATeA+SxiGcrcHAABhhk3dA05dcrgHAABN+D5LEYZyuQcAAGGGTd4DTl1yugcAAE0JP0sOhnK7BwAAYYZN3wNOXXK8BwAATRc/SxSGcr0HAABhhk3gA05dcr4HAABNKz9LE4ZyvwcAAGGGTeEDTl1ywAcAAE0+P0sThnLBBwAAYYZN4gNOXXLCBwAATVE/SxWGcsMHAABhhk3jA05dcsQHAABNZj9LE4ZyxQcAAGGGTeQDTl1yxgcAAE15P0sRhnLHBwAAYYZN5QNOXXLIBwAATYo/SxiGcskHAABhhk3mA05dcsoHAABNoj9LFIZyywcAAGGGTecDTl1yzAcAAE22P0sPhnLNBwAAYYZN6ANOXXLOBwAATcU/Sw6Gcs8HAABhhk3pA05dctAHAABN0z9LC4Zy0QcAAGGGTeoDTl1y0gcAAE3eP0sHhnLTBwAAYYZ1KE3rA05dctQHAABN5T9LE4Zy1QcAAGGGTewDTl1y1gcAAE34P0sUhnLXBwAAYYZN7QNOXXLYBwAATQxASxOGctkHAABhhk3uA05dctoHAABNH0BLEIZy2wcAAGGGTe8DTl1y3AcAAE0vQEsRhnLdBwAAYYZN8ANOXXLeBwAATUBASxOGct8HAABhhk3xA05dcuAHAABNU0BLD4Zy4QcAAGGGTfIDTl1y4gcAAE1iQEsQhnLjBwAAYYZN8wNOXXLkBwAATXJASxOGcuUHAABhhk30A05dcuYHAABNhUBLE4Zy5wcAAGGGTfUDTl1y6AcAAE2YQEsWhnLpBwAAYYZN9gNOXXLqBwAATa5ASw6GcusHAABhhk33A05dcuwHAABNvEBLE4Zy7QcAAGGGTfgDTl1y7gcAAE3PQEsThnLvBwAAYYZN+QNOXXLwBwAATeJASxiGcvEHAABhhk36A05dcvIHAABN+kBLC4Zy8wcAAGGGTfsDTl1y9AcAAE0FQUsOhnL1BwAAYYZN/ANOXXL2BwAATRNBSxCGcvcHAABhhk39A05dcvgHAABNI0FLEIZy+QcAAGGGTf4DTl1y+gcAAE0zQUsUhnL7BwAAYYZN/wNOXXL8BwAATUdBSxOGcv0HAABhhk0ABE5dcv4HAABNWkFLFIZy/wcAAGGGTQEETl1yAAgAAE1uQUsThnIBCAAAYYZNAgROXXICCAAATYFBSxOGcgMIAABhhk0DBE5dcgQIAABNlEFLE4ZyBQgAAGGGTQQETl1yBggAAE2nQUsKhnIHCAAAYYZNBQROXXIICAAATbFBSxSGcgkIAABhhk0GBE5dcgoIAABNxUFLB4ZyCwgAAGGGTQcETl1yDAgAAE3MQUsThnINCAAAYYZNCAROXXIOCAAATd9BSwuGcg8IAABhhk0JBE5dchAIAABN6kFLFIZyEQgAAGGGTQoETl1yEggAAE3+QUsVhnITCAAAYYZNCwROXXIUCAAATRNCSxOGchUIAABhhk0MBE5dchYIAABNJkJLE4ZyFwgAAGGGTQ0ETl1yGAgAAE05QksThnIZCAAAYYZNDgROXXIaCAAATUxCSw6GchsIAABhhk0PBE5dchwIAABNWkJLE4ZyHQgAAGGGTRAETl1yHggAAE1tQksRhnIfCAAAYYZNEQROXXIgCAAATX5CSwyGciEIAABhhk0SBE5dciIIAABNikJLDoZyIwgAAGGGTRMETl1yJAgAAE2YQksUhnIlCAAAYYZNFAROXXImCAAATaxCSwuGcicIAABhhk0VBE5dcigIAABNt0JLC4ZyKQgAAGGGTRYETl1yKggAAE3CQksOhnIrCAAAYYZNFwROXXIsCAAATdBCSxOGci0IAABhhk0YBE5dci4IAABN40JLE4ZyLwgAAGGGTRkETl1yMAgAAE32QksLhnIxCAAAYYZNGgROXXIyCAAATQFDSxOGcjMIAABhhk0bBE5dcjQIAABNFENLE4ZyNQgAAGGGTRwETl1yNggAAE0nQ0sRhnI3CAAAYYZNHQROXXI4CAAATThDSw6GcjkIAABhhk0eBE5dcjoIAABNRkNLFIZyOwgAAGGGTR8ETl1yPAgAAE1aQ0sLhnI9CAAAYYZNIAROXXI+CAAATWVDSxGGcj8IAABhhk0hBE5dckAIAABNdkNLEYZyQQgAAGGGTSIETl1yQggAAE2HQ0sThnJDCAAAYYZNIwROXXJECAAATZpDSweGckUIAABhhk0kBE5dckYIAABNoUNLDIZyRwgAAGGGTSUETl1ySAgAAE2tQ0sThnJJCAAAYYZNJgROXXJKCAAATcBDSw6GcksIAABhhk0nBE5dckwIAABNzkNLFYZyTQgAAGGGTSgETl1yTggAAE3jQ0sYhnJPCAAAYYZNKQROXXJQCAAATftDSw+GclEIAABhhk0qBE5dclIIAABNCkRLC4ZyUwgAAGGGTSsETl1yVAgAAE0VREsUhnJVCAAAYYZNLAROXXJWCAAATSlESxOGclcIAABhhk0tBE5dclgIAABNPERLD4ZyWQgAAGGGTS4ETl1yWggAAE1LREsOhnJbCAAAYYZNLwROXXJcCAAATVlESxWGcl0IAABhhk0wBE5dcl4IAABNbkRLE4ZyXwgAAGGGTTEETl1yYAgAAE2BREsYhnJhCAAAYYZNMgROXXJiCAAATZlESw6GcmMIAABhhk0zBE5dcmQIAABNp0RLD4ZyZQgAAGGGTTQETl1yZggAAE22REsThnJnCAAAYYZNNQROXXJoCAAATclESwqGcmkIAABhhk02BE5dcmoIAABN00RLEYZyawgAAGGGTTcETl1ybAgAAE3kREsOhnJtCAAAYYZNOAROXXJuCAAATfJESxCGcm8IAABhhk05BE5dcnAIAABNAkVLE4ZycQgAAGGGTToETl1ycggAAE0VRUsLhnJzCAAAYYZNOwROXXJ0CAAATSBFSxSGcnUIAABhhk08BE5dcnYIAABNNEVLCoZydwgAAGGGTT0ETl1yeAgAAE0+RUsRhnJ5CAAAYYZNPgROXXJ6CAAATU9FSxOGcnsIAABhhk0/BE5dcnwIAABNYkVLEIZyfQgAAGGGTUAETl1yfggAAE1yRUsLhnJ/CAAAYYZNQQROXXKACAAATX1FSxSGcoEIAABhhk1CBE5dcoIIAABNkUVLDoZygwgAAGGGTUMETl1yhAgAAE2fRUsThnKFCAAAYYZNRAROXXKGCAAATbJFSxSGcocIAABhhk1FBE5dcogIAABNxkVLEIZyiQgAAGGGTUYETl1yiggAAE3WRUsOhnKLCAAAYYZNRwROXXKMCAAATeRFSxOGco0IAABhhk1IBE5dco4IAABN90VLEIZyjwgAAGGGTUkETl1ykAgAAE0HRksThnKRCAAAYYZNSgROXXKSCAAATRpGSxGGcpMIAABhhk1LBE5dcpQIAABNK0ZLDoZylQgAAGGGTUwETl1ylggAAE05RksThnKXCAAAYYZNTQROXXKYCAAATUxGSxOGcpkIAABhhk1OBE5dcpoIAABNX0ZLE4ZymwgAAGGGTU8ETl1ynAgAAE1yRksHhnKdCAAAYYZNUAROXXKeCAAATXlGSxOGcp8IAABhhk1RBE5dcqAIAABNjEZLCoZyoQgAAGGGTVIETl1yoggAAE2WRksQhnKjCAAAYYZNUwROXXKkCAAATaZGSweGcqUIAABhhk1UBE5dcqYIAABNrUZLDIZypwgAAGGGTVUETl1yqAgAAE25RksThnKpCAAAYYZNVgROXXKqCAAATcxGSwqGcqsIAABhhk1XBE5dcqwIAABN1kZLD4ZyrQgAAGGGTVgETl1yrggAAE3lRksQhnKvCAAAYYZNWQROXXKwCAAATfVGSxGGcrEIAABhhk1aBE5dcrIIAABNBkdLFoZyswgAAGGGTVsETl1ytAgAAE0cR0sRhnK1CAAAYYZNXAROXXK2CAAATS1HSwqGcrcIAABhhk1dBE5dcrgIAABNN0dLC4ZyuQgAAGGGTV4ETl1yuggAAE1CR0sThnK7CAAAYYZNXwROXXK8CAAATVVHSxaGcr0IAABhhk1gBE5dcr4IAABNa0dLGIZyvwgAAGGGTWEETl1ywAgAAE2DR0sThnLBCAAAYYZNYgROXXLCCAAATZZHSwqGcsMIAABhhk1jBE5dcsQIAABNoEdLEYZyxQgAAGGGTWQETl1yxggAAE2xR0sRhnLHCAAAYYZNZQROXXLICAAATcJHSxCGcskIAABhhk1mBE5dcsoIAABN0kdLD4ZyywgAAGGGTWcETl1yzAgAAE3hR0sThnLNCAAAYYZNaAROXXLOCAAATfRHSxGGcs8IAABhhk1pBE5dctAIAABNBUhLDoZy0QgAAGGGTWoETl1y0ggAAE0TSEsLhnLTCAAAYYZNawROXXLUCAAATR5ISxOGctUIAABhhk1sBE5dctYIAABNMUhLD4Zy1wgAAGGGTW0ETl1y2AgAAE1ASEsWhnLZCAAAYYZNbgROXXLaCAAATVZISxaGctsIAABhhk1vBE5dctwIAABNbEhLE4Zy3QgAAGGGTXAETl1y3ggAAE1/SEsOhnLfCAAAYYZNcQROXXLgCAAATY1ISxOGcuEIAABhhk1yBE5dcuIIAABNoEhLGIZy4wgAAGGGTXMETl1y5AgAAE24SEsUhnLlCAAAYYZNdAROXXLmCAAATcxISxOGcucIAABhhk11BE5dcugIAABN30hLGIZy6QgAAGGGTXYETl1y6ggAAE33SEsWhnLrCAAAYYZNdwROXXLsCAAATQ1JSxCGcu0IAABhhk14BE5dcu4IAABNHUlLDIZy7wgAAGGGTXkETl1y8AgAAE0pSUsRhnLxCAAAYYZNegROXXLyCAAATTpJSxaGcvMIAABhhk17BE5dcvQIAABNUElLC4Zy9QgAAGGGTXwETl1y9ggAAE1bSUsOhnL3CAAAYYZNfQROXXL4CAAATWlJSxOGcvkIAABhhk1+BE5dcvoIAABNfElLEIZy+wgAAGGGTX8ETl1y/AgAAE2MSUsVhnL9CAAAYYZNgAROXXL+CAAATaFJSw6Gcv8IAABhhk2BBE5dcgAJAABNr0lLDoZyAQkAAGGGTYIETl1yAgkAAE29SUsWhnIDCQAAYYZNgwROXXIECQAATdNJSw6GcgUJAABhhk2EBE5dcgYJAABN4UlLGIZyBwkAAGGGTYUETl1yCAkAAE35SUsMhnIJCQAAYYZNhgROXXIKCQAATQVKSxOGcgsJAABhhk2HBE5dcgwJAABNGEpLE4ZyDQkAAGGGTYgETl1yDgkAAE0rSksUhnIPCQAAYYZNiQROXXIQCQAATT9KSxGGchEJAABhhk2KBE5dchIJAABNUEpLE4ZyEwkAAGGGTYsETl1yFAkAAE1jSksUhnIVCQAAYYZNjAROXXIWCQAATXdKSwuGchcJAABhhk2NBE5dchgJAABNgkpLFIZyGQkAAGGGTY4ETl1yGgkAAE2WSksThnIbCQAAYYZNjwROXXIcCQAATalKSxSGch0JAABhhk2QBE5dch4JAABNvUpLDIZyHwkAAGGGTZEETl1yIAkAAE3JSksNhnIhCQAAYYZNkgROXXIiCQAATdZKSxOGciMJAABhhk2TBE5dciQJAABN6UpLD4ZyJQkAAGGGTZQETl1yJgkAAE34SksRhnInCQAAYYZNlQROXXIoCQAATQlLSw+GcikJAABhhk2WBE5dcioJAABNGEtLE4ZyKwkAAGGGTZcETl1yLAkAAE0rS0sThnItCQAAYYZNmAROXXIuCQAATT5LSxaGci8JAABhhk2ZBE5dcjAJAABNVEtLEYZyMQkAAGGGTZoETl1yMgkAAE1lS0sWhnIzCQAAYYZNmwROXXI0CQAATXtLSxWGcjUJAABhhk2cBE5dcjYJAABNkEtLGIZyNwkAAGGGTZ0ETl1yOAkAAE2oS0sThnI5CQAAYYZNngROXXI6CQAATbtLSxaGcjsJAABhhk2fBE5dcjwJAABN0UtLDIZyPQkAAGGGTaAETl1yPgkAAE3dS0sThnI/CQAAYYZNoQROXXJACQAATfBLSw6GckEJAABhhk2iBE5dckIJAABN/ktLFIZyQwkAAGGGTaMETl1yRAkAAE0STEsThnJFCQAAYYZNpAROXXJGCQAATSVMSxOGckcJAABhhk2lBE5dckgJAABNOExLD4ZySQkAAGGGTaYETl1ySgkAAE1HTEsWhnJLCQAAYYZNpwROXXJMCQAATV1MSxGGck0JAABhhk2oBE5dck4JAABNbkxLEYZyTwkAAGGGTakETl1yUAkAAE1/TEsPhnJRCQAAYYZNqgROXXJSCQAATY5MSxOGclMJAABhhk2rBE5dclQJAABNoUxLE4ZyVQkAAGGGTawETl1yVgkAAE20TEsWhnJXCQAAYYZNrQROXXJYCQAATcpMSxOGclkJAABhhk2uBE5dcloJAABN3UxLE4ZyWwkAAGGGTa8ETl1yXAkAAE3wTEsThnJdCQAAYYZNsAROXXJeCQAATQNNSxGGcl8JAABhhk2xBE5dcmAJAABNFE1LFoZyYQkAAGGGTbIETl1yYgkAAE0qTUsRhnJjCQAAYYZNswROXXJkCQAATTtNSw+GcmUJAABhhk20BE5dcmYJAABNSk1LE4ZyZwkAAGGGTbUETl1yaAkAAE1dTUsThnJpCQAAYYZNtgROXXJqCQAATXBNSwuGcmsJAABhhk23BE5dcmwJAABNe01LD4ZybQkAAGGGTbgETl1ybgkAAE2KTUsOhnJvCQAAYYZNuQROXXJwCQAATZhNSxCGcnEJAABhhk26BE5dcnIJAABNqE1LGIZycwkAAGGGTbsETl1ydAkAAE3ATUsWhnJ1CQAAYYZNvAROXXJ2CQAATdZNSwuGcncJAABhhk29BE5dcngJAABN4U1LDoZyeQkAAGGGTb4ETl1yegkAAE3vTUsThnJ7CQAAYYZNvwROXXJ8CQAATQJOSxGGcn0JAABhhk3ABE5dcn4JAABNE05LFIZyfwkAAGGGTcEETl1ygAkAAE0nTksKhnKBCQAAYYZNwgROXXKCCQAATTFOSwqGcoMJAABhhk3DBE5dcoQJAABNO05LC4ZyhQkAAGGGTcQETl1yhgkAAE1GTksVhnKHCQAAYYZNxQROXXKICQAATVtOSweGcokJAABhhk3GBE5dcooJAABNYk5LGIZyiwkAAGGGTccETl1yjAkAAE16TksThnKNCQAAYYZNyAROXXKOCQAATY1OSw6Gco8JAABhhk3JBE5dcpAJAABNm05LDoZykQkAAGGGTcoETl1ykgkAAE2pTksLhnKTCQAAYYZNywROXXKUCQAATbROSxGGcpUJAABhhk3MBE5dcpYJAABNxU5LGIZylwkAAGGGTc0ETl1ymAkAAE3dTksThnKZCQAAYYZNzgROXXKaCQAATfBOSxOGcpsJAABhhk3PBE5dcpwJAABNA09LEYZynQkAAGGGTdAETl1yngkAAE0UT0sMhnKfCQAAYYZN0QROXXKgCQAATSBPSxOGcqEJAABhhk3SBE5dcqIJAABNM09LC4ZyowkAAGGGTdMETl1ypAkAAE0+T0sMhnKlCQAAYYZN1AROXXKmCQAATUpPSw6GcqcJAABhhk3VBE5dcqgJAABNWE9LGIZyqQkAAGGGTdYETl1yqgkAAE1wT0sThnKrCQAAYYZN1wROXXKsCQAATYNPSxOGcq0JAABhhk3YBE5dcq4JAABNlk9LDoZyrwkAAGGGTdkETl1ysAkAAE2kT0sPhnKxCQAAYYZN2gROXXKyCQAATbNPSweGcrMJAABhhk3bBE5dcrQJAABNuk9LDIZytQkAAGGGTdwETl1ytgkAAE3GT0sThnK3CQAAYYZN3QROXXK4CQAATdlPSxGGcrkJAABhhk3eBE5dcroJAABN6k9LB4ZyuwkAAGGGTd8ETl1yvAkAAE3xT0sRhnK9CQAAYYZN4AROXXK+CQAATQJQSw6Gcr8JAABhhk3hBE5dcsAJAABNEFBLDoZywQkAAGGGTeIETl1ywgkAAE0eUEsThnLDCQAAYYZN4wROXXLECQAATTFQSxGGcsUJAABhhk3kBE5dcsYJAABNQlBLE4ZyxwkAAGGGTeUETl1yyAkAAE1VUEsKhnLJCQAAYYZN5gROXXLKCQAATV9QSwqGcssJAABhhk3nBE5dcswJAABNaVBLFoZyzQkAAGGGTegETl1yzgkAAE1/UEsOhnLPCQAAYYZN6QROXXLQCQAATY1QSweGctEJAABhhk3qBE5dctIJAABNlFBLEYZy0wkAAGGGTesETl1y1AkAAE2lUEsMhnLVCQAAYYZN7AROXXLWCQAATbFQSxaGctcJAABhhk3tBE5dctgJAABNx1BLEIZy2QkAAGGGTe4ETl1y2gkAAE3XUEsQhnLbCQAAYYZN7wROXXLcCQAATedQSxGGct0JAABhhk3wBE5dct4JAABN+FBLE4Zy3wkAAGGGTfEETl1y4AkAAE0LUUsThnLhCQAAYYZN8gROXXLiCQAATR5RSxOGcuMJAABhhk3zBE5dcuQJAABNMVFLFoZy5QkAAGGGTfQETl1y5gkAAE1HUUsWhnLnCQAAYYZN9QROXXLoCQAATV1RSweGcukJAABhhk32BE5dcuoJAABNZFFLCoZy6wkAAGGGTfcETl1y7AkAAE1uUUsThnLtCQAAYYZN+AROXXLuCQAATYFRSxSGcu8JAABhhk35BE5dcvAJAABNlVFLE4Zy8QkAAGGGTfoETl1y8gkAAE2oUUsLhnLzCQAAYYZN+wROXXL0CQAATbNRSwyGcvUJAABhhk38BE5dcvYJAABNv1FLEYZy9wkAAGGGTf0ETl1y+AkAAE3QUUsOhnL5CQAAYYZN/gROXXL6CQAATd5RSweGcvsJAABhhk3/BE5dcvwJAABN5VFLGIZy/QkAAGGGTQAFTl1y/gkAAE39UUsOhnL/CQAAYYZNAQVOXXIACgAATQtSSwqGcgEKAABhhk0CBU5dcgIKAABNFVJLE4ZyAwoAAGGGTQMFTl1yBAoAAE0oUksRhnIFCgAAYYZNBAVOXXIGCgAATTlSSxGGcgcKAABhhk0FBU5dcggKAABNSlJLCoZyCQoAAGGGTQYFTl1yCgoAAE1UUksLhnILCgAAYYZNBwVOXXIMCgAATV9SSxGGcg0KAABhhk0IBU5dcg4KAABNcFJLB4ZyDwoAAGGGTQkFTl1yEAoAAE13UksHhnIRCgAAYYZNCgVOXXISCgAATX5SSxWGchMKAABhhk0LBU5dchQKAABNk1JLDoZyFQoAAGGGTQwFTl1yFgoAAE2hUksRhnIXCgAAYYZNDQVOXXIYCgAATbJSSw6GchkKAABhhk0OBU5dchoKAABNwFJLEYZyGwoAAGGGTQ8FTl1yHAoAAE3RUksWhnIdCgAAYYZNEAVOXXIeCgAATedSSxCGch8KAABhhk0RBU5dciAKAABN91JLE4ZyIQoAAGGGTRIFTl1yIgoAAE0KU0sThnIjCgAAYYZNEwVOXXIkCgAATR1TSwyGciUKAABhhk0UBU5dciYKAABNKVNLDoZyJwoAAGGGTRUFTl1yKAoAAE03U0sOhnIpCgAAYYZNFgVOXXIqCgAATUVTSxOGcisKAABhhk0XBU5dciwKAABNWFNLFoZyLQoAAGGGTRgFTl1yLgoAAE1uU0sLhnIvCgAAYYZNGQVOXXIwCgAATXlTSw6GcjEKAABhhk0aBU5dcjIKAABNh1NLDIZyMwoAAGGGTRsFTl1yNAoAAE2TU0sYhnI1CgAAYYZNHAVOXXI2CgAATatTSxOGcjcKAABhhk0dBU5dcjgKAABNvlNLDIZyOQoAAGGGTR4FTl1yOgoAAE3KU0sPhnI7CgAAYYZNHwVOXXI8CgAATdlTSwyGcj0KAABhhk0gBU5dcj4KAABN5VNLB4ZyPwoAAGGGTSEFTl1yQAoAAE3sU0sOhnJBCgAAYYZNIgVOXXJCCgAATfpTSw6GckMKAABhhk0jBU5dckQKAABNCFRLCoZyRQoAAGGGTSQFTl1yRgoAAE0SVEsThnJHCgAAYYZNJQVOXXJICgAATSVUSxGGckkKAABhhk0mBU5dckoKAABNNlRLFIZySwoAAGGGTScFTl1yTAoAAE1KVEsKhnJNCgAAYYZNKAVOXXJOCgAATVRUSwqGck8KAABhhk0pBU5dclAKAABNXlRLGIZyUQoAAGGGTSoFTl1yUgoAAE12VEsPhnJTCgAAYYZNKwVOXXJUCgAATYVUSweGclUKAABhhk0sBU5dclYKAABNjFRLEYZyVwoAAGGGTS0FTl1yWAoAAE2dVEsKhnJZCgAAYYZNLgVOXXJaCgAATadUSxaGclsKAABhhk0vBU5dclwKAABNvVRLCoZyXQoAAGGGTTAFTl1yXgoAAE3HVEsQhnJfCgAAYYZNMQVOXXJgCgAATddUSwqGcmEKAABhhk0yBU5dcmIKAABN4VRLE4ZyYwoAAGGGTTMFTl1yZAoAAE30VEsThnJlCgAAYYZNNAVOXXJmCgAATQdVSxOGcmcKAABhhk01BU5dcmgKAABNGlVLC4ZyaQoAAGGGTTYFTl1yagoAAE0lVUsRhnJrCgAAYYZNNwVOXXJsCgAATTZVSw6Gcm0KAABhhk04BU5dcm4KAABNRFVLCoZybwoAAGGGTTkFTl1ycAoAAE1OVUsMhnJxCgAAYYZNOgVOXXJyCgAATVpVSxOGcnMKAABhhk07BU5dcnQKAABNbVVLEIZydQoAAGGGTTwFTl1ydgoAAE19VUsThnJ3CgAAYYZNPQVOXXJ4CgAATZBVSw6GcnkKAABhhk0+BU5dcnoKAABNnlVLFoZyewoAAGGGTT8FTl1yfAoAAE20VUsRhnJ9CgAAYYZNQAVOXXJ+CgAATcVVSxGGcn8KAABhhk1BBU5dcoAKAABN1lVLCoZygQoAAGGGTUIFTl1yggoAAE3gVUsLhnKDCgAAYYZNQwVOXXKECgAATetVSxSGcoUKAABhhk1EBU5dcoYKAABN/1VLE4ZyhwoAAGGGTUUFTl1yiAoAAE0SVksRhnKJCgAAYYZNRgVOXXKKCgAATSNWSxOGcosKAABhhk1HBU5dcowKAABNNlZLCoZyjQoAAGGGTUgFTl1yjgoAAE1AVksThnKPCgAAYYZNSQVOXXKQCgAATVNWSxGGcpEKAABhhk1KBU5dcpIKAABNZFZLDoZykwoAAGGGTUsFTl1ylAoAAE1yVksWhnKVCgAAYYZNTAVOXXKWCgAATYhWSxiGcpcKAABhhk1NBU5dcpgKAABNoFZLFoZymQoAAGGGTU4FTl1ymgoAAE22VksPhnKbCgAAYYZNTwVOXXKcCgAATcVWSxCGcp0KAABhhk1QBU5dcp4KAABN1VZLEIZynwoAAGGGTVEFTl1yoAoAAE3lVksThnKhCgAAYYZNUgVOXXKiCgAATfhWSw6GcqMKAABhhk1TBU5dcqQKAABNBldLE4ZypQoAAGGGTVQFTl1ypgoAAE0ZV0sThnKnCgAAYYZNVQVOXXKoCgAATSxXSxiGcqkKAABhhk1WBU5dcqoKAABNRFdLC4ZyqwoAAGGGTVcFTl1yrAoAAE1PV0sWhnKtCgAAYYZNWAVOXXKuCgAATWVXSxiGcq8KAABhhk1ZBU5dcrAKAABNfVdLGIZysQoAAGGGTVoFTl1ysgoAAE2VV0sMhnKzCgAAYYZNWwVOXXK0CgAATaFXSw+GcrUKAABhhk1cBU5dcrYKAABNsFdLC4ZytwoAAGGGTV0FTl1yuAoAAE27V0sThnK5CgAAYYZNXgVOXXK6CgAATc5XSxaGcrsKAABhhk1fBU5dcrwKAABN5FdLE4ZyvQoAAGGGTWAFTl1yvgoAAE33V0sUhnK/CgAAYYZNYQVOXXLACgAATQtYSwuGcsEKAABhhk1iBU5dcsIKAABNFlhLEYZywwoAAGGGTWMFTl1yxAoAAE0nWEsOhnLFCgAAYYZNZAVOXXLGCgAATTVYSwuGcscKAABhhk1lBU5dcsgKAABNQFhLDoZyyQoAAGGGTWYFTl1yygoAAE1OWEsHhnLLCgAAYYZNZwVOXXLMCgAATVVYSw6Gcs0KAABhhk1oBU5dcs4KAABNY1hLFoZyzwoAAGGGTWkFTl1y0AoAAE15WEsLhnLRCgAAYYZNagVOXXLSCgAATYRYSw6GctMKAABhhk1rBU5dctQKAABNklhLE4Zy1QoAAGGGTWwFTl1y1goAAE2lWEsOhnLXCgAAYYZNbQVOXXLYCgAATbNYSw+GctkKAABhhk1uBU5dctoKAABNwlhLEYZy2woAAGGGTW8FTl1y3AoAAE3TWEsThnLdCgAAYYZNcAVOXXLeCgAATeZYSw+Gct8KAABhhk1xBU5dcuAKAABN9VhLFYZy4QoAAGGGTXIFTl1y4goAAE0KWUsThnLjCgAAYYZNcwVOXXLkCgAATR1ZSw6GcuUKAABhhk10BU5dcuYKAABNK1lLD4Zy5woAAGGGTXUFTl1y6AoAAE06WUsLhnLpCgAAYYZNdgVOXXLqCgAATUVZSxGGcusKAABhhk13BU5dcuwKAABNVllLFoZy7QoAAGGGTXgFTl1y7goAAE1sWUsQhnLvCgAAYYZNeQVOXXLwCgAATXxZSxOGcvEKAABhhk16BU5dcvIKAABNj1lLE4Zy8woAAGGGTXsFTl1y9AoAAE2iWUsMhnL1CgAAYYZNfAVOXXL2CgAATa5ZSxSGcvcKAABhhk19BU5dcvgKAABNwllLC4Zy+QoAAGGGTX4FTl1y+goAAE3NWUsRhnL7CgAAYYZNfwVOXXL8CgAATd5ZSxOGcv0KAABhhk2ABU5dcv4KAABN8VlLEYZy/woAAGGGTYEFTl1yAAsAAE0CWksLhnIBCwAAYYZNggVOXXICCwAATQ1aSw6GcgMLAABhhk2DBU5dcgQLAABNG1pLD4ZyBQsAAGGGTYQFTl1yBgsAAE0qWksMhnIHCwAAYYZNhQVOXXIICwAATTZaSxaGcgkLAABhhk2GBU5dcgoLAABNTFpLC4ZyCwsAAGGGTYcFTl1yDAsAAE1XWksLhnINCwAAYYZNiAVOXXIOCwAATWJaSxiGcg8LAABhhk2JBU5dchALAABNelpLDIZyEQsAAGGGTYoFTl1yEgsAAE2GWksVhnITCwAAYYZNiwVOXXIUCwAATZtaSxWGchULAABhhk2MBU5dchYLAABNsFpLE4ZyFwsAAGGGTY0FTl1yGAsAAE3DWksPhnIZCwAAYYZNjgVOXXIaCwAATdJaSxWGchsLAABhhk2PBU5dchwLAABN51pLDoZyHQsAAGGGTZAFTl1yHgsAAE31WksUhnIfCwAAYYZNkQVOXXIgCwAATQlbSxaGciELAABhhk2SBU5dciILAABNH1tLFYZyIwsAAGGGTZMFTl1yJAsAAE00W0sThnIlCwAAYYZNlAVOXXImCwAATUdbSxGGcicLAABhhk2VBU5dcigLAABNWFtLC4ZyKQsAAGGGTZYFTl1yKgsAAE1jW0sOhnIrCwAAYYZNlwVOXXIsCwAATXFbSxOGci0LAABhhk2YBU5dci4LAABNhFtLEIZyLwsAAGGGTZkFTl1yMAsAAE2UW0sOhnIxCwAAYYZNmgVOXXIyCwAATaJbSxCGcjMLAABhhk2bBU5dcjQLAABNsltLE4ZyNQsAAGGGTZwFTl1yNgsAAE3FW0sVhnI3CwAAYYZNnQVOXXI4CwAATdpbSw+GcjkLAABhhk2eBU5dcjoLAABN6VtLDoZyOwsAAGGGTZ8FTl1yPAsAAE33W0sThnI9CwAAYYZNoAVOXXI+CwAATQpcSw6Gcj8LAABhhk2hBU5dckALAABNGFxLCoZyQQsAAGGGTaIFTl1yQgsAAE0iXEsThnJDCwAAYYZNowVOXXJECwAATTVcSw6GckULAABhhk2kBU5dckYLAABNQ1xLCoZyRwsAAGGGTaUFTl1ySAsAAE1NXEsRhnJJCwAAYYZNpgVOXXJKCwAATV5cSxCGcksLAABhhk2nBU5dckwLAABNblxLEYZyTQsAAGGGTagFTl1yTgsAAE1/XEsOhnJPCwAAYYZNqQVOXXJQCwAATY1cSw6GclELAABhhk2qBU5dclILAABNm1xLGIZyUwsAAGGGTasFTl1yVAsAAE2zXEsThnJVCwAAYYZNrAVOXXJWCwAATcZcSw+GclcLAABhhk2tBU5dclgLAABN1VxLE4ZyWQsAAGGGTa4FTl1yWgsAAE3oXEsThnJbCwAAYYZNrwVOXXJcCwAATftcSw6Gcl0LAABhhk2wBU5dcl4LAABNCV1LEYZyXwsAAGGGTbEFTl1yYAsAAE0aXUsOhnJhCwAAYYZNsgVOXXJiCwAATShdSxCGcmMLAABhhk2zBU5dcmQLAABNOF1LC4ZyZQsAAGGGTbQFTl1yZgsAAE1DXUsWhnJnCwAAYYZNtQVOXXJoCwAATVldSw+GcmkLAABhhk22BU5dcmoLAABNaF1LFYZyawsAAGGGTbcFTl1ybAsAAE19XUsThnJtCwAAYYZNuAVOXXJuCwAATZBdSxOGcm8LAABhhk25BU5dcnALAABNo11LEYZycQsAAGGGTboFTl1ycgsAAE20XUsWhnJzCwAAYYZNuwVOXXJ0CwAATcpdSxiGcnULAABhhk28BU5dcnYLAABN4l1LE4ZydwsAAGGGTb0FTl1yeAsAAE31XUsKhnJ5CwAAYYZNvgVOXXJ6CwAATf9dSxWGcnsLAABhhk2/BU5dcnwLAABNFF5LB4ZyfQsAAGGGTcAFTl1yfgsAAE0bXksUhnJ/CwAAYYZNwQVOXXKACwAATS9eSxiGcoELAABhhk3CBU5dcoILAABNR15LCoZygwsAAGGGTcMFTl1yhAsAAE1RXksRhnKFCwAAYYZNxAVOXXKGCwAATWJeSxGGcocLAABhhk3FBU5dcogLAABNc15LEYZyiQsAAGGGTcYFTl1yigsAAE2EXksOhnKLCwAAYYZNxwVOXXKMCwAATZJeSxOGco0LAABhhk3IBU5dco4LAABNpV5LB4ZyjwsAAGGGTckFTl1ykAsAAE2sXksLhnKRCwAAYYZNygVOXXKSCwAATbdeSxWGcpMLAABhhk3LBU5dcpQLAABNzF5LC4ZylQsAAGGGTcwFTl1ylgsAAE3XXksThnKXCwAAYYZNzQVOXXKYCwAATepeSweGcpkLAABhhk3OBU5dcpoLAABN8V5LE4ZymwsAAGGGTc8FTl1ynAsAAE0EX0sThnKdCwAAYYZN0AVOXXKeCwAATRdfSw6Gcp8LAABhhk3RBU5dcqALAABNJV9LEYZyoQsAAGGGTdIFTl1yogsAAE02X0sOhnKjCwAAYYZN0wVOXXKkCwAATURfSxOGcqULAABhhk3UBU5dcqYLAABNV19LE4ZypwsAAGGGTdUFTl1yqAsAAE1qX0sQhnKpCwAAYYZN1gVOXXKqCwAATXpfSxCGcqsLAABhhk3XBU5dcqwLAABNil9LDoZyrQsAAGGGTdgFTl1yrgsAAE2YX0sThnKvCwAAYYZN2QVOXXKwCwAATatfSxaGcrELAABhhk3aBU5dcrILAABNwV9LDoZyswsAAGGGTdsFTl1ytAsAAE3PX0sHhnK1CwAAYYZN3AVOXXK2CwAATdZfSxGGcrcLAABhhk3dBU5dcrgLAABN519LCoZyuQsAAGGGTd4FTl1yugsAAE3xX0sUhnK7CwAAYYZN3wVOXXK8CwAATQVgSw6Gcr0LAABhhk3gBU5dcr4LAABNE2BLC4ZyvwsAAGGGTeEFTl1ywAsAAE0eYEsOhnLBCwAAYYZN4gVOXXLCCwAATSxgSweGcsMLAABhhk3jBU5dcsQLAABNM2BLE4ZyxQsAAGGGTeQFTl1yxgsAAE1GYEsThnLHCwAAYYZN5QVOXXLICwAATVlgSw+GcskLAABhhk3mBU5dcsoLAABNaGBLFYZyywsAAGGGTecFTl1yzAsAAE19YEsThnLNCwAAYYZN6AVOXXLOCwAATZBgSwyGcs8LAABhhk3pBU5dctALAABNnGBLDoZy0QsAAGGGTeoFTl1y0gsAAE2qYEsOhnLTCwAAYYZN6wVOXXLUCwAATbhgSw6GctULAABhhk3sBU5dctYLAABNxmBLC4Zy1wsAAGGGTe0FTl1y2AsAAE3RYEsVhnLZCwAAYYZN7gVOXXLaCwAATeZgSxOGctsLAABhhk3vBU5dctwLAABN+WBLE4Zy3QsAAGGGTfAFTl1y3gsAAE0MYUsWhnLfCwAAYYZN8QVOXXLgCwAATSJhSw6GcuELAABhhk3yBU5dcuILAABNMGFLC4Zy4wsAAGGGTfMFTl1y5AsAAE07YUsRhnLlCwAAYYZN9AVOXXLmCwAATUxhSxOGcucLAABhhk31BU5dcugLAABNX2FLE4Zy6QsAAGGGTfYFTl1y6gsAAE1yYUsQhnLrCwAAYYZN9wVOXXLsCwAATYJhSxSGcu0LAABhhk34BU5dcu4LAABNlmFLE4Zy7wsAAGGGTfkFTl1y8AsAAE2pYUsLhnLxCwAAYYZN+gVOXXLyCwAATbRhSwuGcvMLAABhhk37BU5dcvQLAABNv2FLE4Zy9QsAAGGGTfwFTl1y9gsAAE3SYUsUhnL3CwAAYYZN/QVOXXL4CwAATeZhSweGcvkLAABhhk3+BU5dcvoLAABN7WFLFYZy+wsAAGGGTf8FTl1y/AsAAE0CYksLhnL9CwAAYYZNAAZOXXL+CwAATQ1iSxaGcv8LAABhhk0BBk5dcgAMAABNI2JLD4ZyAQwAAGGGTQIGTl1yAgwAAE0yYksKhnIDDAAAYYZNAwZOXXIEDAAATTxiSweGcgUMAABhhk0EBk5dcgYMAABNQ2JLEYZyBwwAAGGGTQUGTl1yCAwAAE1UYksThnIJDAAAYYZNBgZOXXIKDAAATWdiSxSGcgsMAABhhk0HBk5dcgwMAABNe2JLEYZyDQwAAGGGTQgGTl1yDgwAAE2MYksRhnIPDAAAYYZNCQZOXXIQDAAATZ1iSxaGchEMAABhhk0KBk5dchIMAABNs2JLGIZyEwwAAGGGTQsGTl1yFAwAAE3LYksOhnIVDAAAYYZNDAZOXXIWDAAATdliSxWGchcMAABhhk0NBk5dchgMAABN7mJLFIZyGQwAAGGGTQ4GTl1yGgwAAE0CY0sRhnIbDAAAYYZNDwZOXXIcDAAATRNjSwyGch0MAABhhk0QBk5dch4MAABNH2NLE4ZyHwwAAGGGTREGTl1yIAwAAE0yY0sLhnIhDAAAYYZNEgZOXXIiDAAATT1jSw6GciMMAABhhk0TBk5dciQMAABNS2NLEIZyJQwAAGGGTRQGTl1yJgwAAE1bY0sThnInDAAAYYZNFQZOXXIoDAAATW5jSw+GcikMAABhhk0WBk5dcioMAABNfWNLGIZyKwwAAGGGTRcGTl1yLAwAAE2VY0sThnItDAAAYYZNGAZOXXIuDAAATahjSxOGci8MAABhhk0ZBk5dcjAMAABNu2NLFYZyMQwAAGGGTRoGTl1yMgwAAE3QY0sOhnIzDAAAYYZNGwZOXXI0DAAATd5jSw6GcjUMAABhhk0cBk5dcjYMAABN7GNLB4ZyNwwAAGGGTR0GTl1yOAwAAE3zY0sThnI5DAAAYYZNHgZOXXI6DAAATQZkSxOGcjsMAABhhk0fBk5dcjwMAABNGWRLFIZyPQwAAGGGTSAGTl1yPgwAAE0tZEsQhnI/DAAAYYZNIQZOXXJADAAATT1kSxOGckEMAABhhk0iBk5dckIMAABNUGRLDoZyQwwAAGGGTSMGTl1yRAwAAE1eZEsThnJFDAAAYYZNJAZOXXJGDAAATXFkSxSGckcMAABhhk0lBk5dckgMAABNhWRLEIZySQwAAGGGTSYGTl1ySgwAAE2VZEsPhnJLDAAAYYZNJwZOXXJMDAAATaRkSxOGck0MAABhhk0oBk5dck4MAABNt2RLDoZyTwwAAGGGTSkGTl1yUAwAAE3FZEsKhnJRDAAAYYZNKgZOXXJSDAAATc9kSxGGclMMAABhhk0rBk5dclQMAABN4GRLE4ZyVQwAAGGGTSwGTl1yVgwAAE3zZEsRhnJXDAAAYYZNLQZOXXJYDAAATQRlSxiGclkMAABhhk0uBk5dcloMAABNHGVLEYZyWwwAAGGGTS8GTl1yXAwAAE0tZUsLhnJdDAAAYYZNMAZOXXJeDAAATThlSweGcl8MAABhhk0xBk5dcmAMAABNP2VLCoZyYQwAAGGGTTIGTl1yYgwAAE1JZUsThnJjDAAAYYZNMwZOXXJkDAAATVxlSwqGcmUMAABhhk00Bk5dcmYMAABNZmVLEIZyZwwAAGGGTTUGTl1yaAwAAE12ZUsVhnJpDAAAYYZNNgZOXXJqDAAATYtlSxSGcmsMAABhhk03Bk5dcmwMAABNn2VLFYZybQwAAGGGTTgGTl1ybgwAAE20ZUsYhnJvDAAAYYZNOQZOXXJwDAAATcxlSxGGcnEMAABhhk06Bk5dcnIMAABN3WVLDoZycwwAAGGGTTsGTl1ydAwAAE3rZUsUhnJ1DAAAYYZNPAZOXXJ2DAAATf9lSxOGcncMAABhhk09Bk5dcngMAABNEmZLE4ZyeQwAAGGGTT4GTl1yegwAAE0lZksVhnJ7DAAAYYZNPwZOXXJ8DAAATTpmSxOGcn0MAABhhk1ABk5dcn4MAABNTWZLEYZyfwwAAGGGTUEGTl1ygAwAAE1eZksYhnKBDAAAYYZNQgZOXXKCDAAATXZmSxSGcoMMAABhhk1DBk5dcoQMAABNimZLD4ZyhQwAAGGGTUQGTl1yhgwAAE2ZZksOhnKHDAAAYYZNRQZOXXKIDAAATadmSwuGcokMAABhhk1GBk5dcooMAABNsmZLB4ZyiwwAAGGGTUcGTl1yjAwAAE25ZksThnKNDAAAYYZNSAZOXXKODAAATcxmSxSGco8MAABhhk1JBk5dcpAMAABN4GZLE4ZykQwAAGGGTUoGTl1ykgwAAE3zZksQhnKTDAAAYYZNSwZOXXKUDAAATQNnSxGGcpUMAABhhk1MBk5dcpYMAABNFGdLE4ZylwwAAGGGTU0GTl1ymAwAAE0nZ0sPhnKZDAAAYYZNTgZOXXKaDAAATTZnSxCGcpsMAABhhk1PBk5dcpwMAABNRmdLE4ZynQwAAGGGTVAGTl1yngwAAE1ZZ0sThnKfDAAAYYZNUQZOXXKgDAAATWxnSxaGcqEMAABhhk1SBk5dcqIMAABNgmdLDoZyowwAAGGGTVMGTl1ypAwAAE2QZ0sThnKlDAAAYYZNVAZOXXKmDAAATaNnSxOGcqcMAABhhk1VBk5dcqgMAABNtmdLGIZyqQwAAGGGTVYGTl1yqgwAAE3OZ0sLhnKrDAAAYYZNVwZOXXKsDAAATdlnSw6Gcq0MAABhhk1YBk5dcq4MAABN52dLEIZyrwwAAGGGTVkGTl1ysAwAAE33Z0sQhnKxDAAAYYZNWgZOXXKyDAAATQdoSxSGcrMMAABhhk1bBk5dcrQMAABNG2hLE4ZytQwAAGGGTVwGTl1ytgwAAE0uaEsUhnK3DAAAYYZNXQZOXXK4DAAATUJoSxOGcrkMAABhhk1eBk5dcroMAABNVWhLE4ZyuwwAAGGGTV8GTl1yvAwAAE1oaEsThnK9DAAAYYZNYAZOXXK+DAAATXtoSwqGcr8MAABhhk1hBk5dcsAMAABNhWhLFIZywQwAAGGGTWIGTl1ywgwAAE2ZaEsHhnLDDAAAYYZNYwZOXXLEDAAATaBoSxOGcsUMAABhhk1kBk5dcsYMAABNs2hLC4ZyxwwAAGGGTWUGTl1yyAwAAE2+aEsUhnLJDAAAYYZNZgZOXXLKDAAATdJoSxWGcssMAABhhk1nBk5dcswMAABN52hLE4ZyzQwAAGGGTWgGTl1yzgwAAE36aEsThnLPDAAAYYZNaQZOXXLQDAAATQ1pSxOGctEMAABhhk1qBk5dctIMAABNIGlLDoZy0wwAAGGGTWsGTl1y1AwAAE0uaUsThnLVDAAAYYZNbAZOXXLWDAAATUFpSxGGctcMAABhhk1tBk5dctgMAABNUmlLDIZy2QwAAGGGTW4GTl1y2gwAAE1eaUsOhnLbDAAAYYZNbwZOXXLcDAAATWxpSxSGct0MAABhhk1wBk5dct4MAABNgGlLC4Zy3wwAAGGGTXEGTl1y4AwAAE2LaUsLhnLhDAAAYYZNcgZOXXLiDAAATZZpSw6GcuMMAABhhk1zBk5dcuQMAABNpGlLE4Zy5QwAAGGGTXQGTl1y5gwAAE23aUsThnLnDAAAYYZNdQZOXXLoDAAATcppSwuGcukMAABhhk12Bk5dcuoMAABN1WlLE4Zy6wwAAGGGTXcGTl1y7AwAAE3oaUsThnLtDAAAYYZNeAZOXXLuDAAATftpSxGGcu8MAABhhk15Bk5dcvAMAABNDGpLDoZy8QwAAGGGTXoGTl1y8gwAAE0aaksUhnLzDAAAYYZNewZOXXL0DAAATS5qSwuGcvUMAABhhk18Bk5dcvYMAABNOWpLEYZy9wwAAGGGTX0GTl1y+AwAAE1KaksRhnL5DAAAYYZNfgZOXXL6DAAATVtqSxOGcvsMAABhhk1/Bk5dcvwMAABNbmpLB4Zy/QwAAGGGTYAGTl1y/gwAAE11aksMhnL/DAAAYYZNgQZOXXIADQAATYFqSxOGcgENAABhhk2CBk5dcgINAABNlGpLDoZyAw0AAGGGTYMGTl1yBA0AAE2iaksVhnIFDQAAYYZNhAZOXXIGDQAATbdqSxiGcgcNAABhhk2FBk5dcggNAABNz2pLD4ZyCQ0AAGGGTYYGTl1yCg0AAE3eaksLhnILDQAAYYZNhwZOXXIMDQAATelqSxSGcg0NAABhhk2IBk5dcg4NAABN/WpLE4ZyDw0AAGGGTYkGTl1yEA0AAE0Qa0sPhnIRDQAAYYZNigZOXXISDQAATR9rSw6GchMNAABhhk2LBk5dchQNAABNLWtLFYZyFQ0AAGGGTYwGTl1yFg0AAE1Ca0sThnIXDQAAYYZNjQZOXXIYDQAATVVrSxiGchkNAABhhk2OBk5dchoNAABNbWtLDoZyGw0AAGGGTY8GTl1yHA0AAE17a0sPhnIdDQAAYYZNkAZOXXIeDQAATYprSxOGch8NAABhhk2RBk5dciANAABNnWtLCoZyIQ0AAGGGTZIGTl1yIg0AAE2na0sRhnIjDQAAYYZNkwZOXXIkDQAATbhrSw6GciUNAABhhk2UBk5dciYNAABNxmtLEIZyJw0AAGGGTZUGTl1yKA0AAE3Wa0sThnIpDQAAYYZNlgZOXXIqDQAATelrSwuGcisNAABhhk2XBk5dciwNAABN9GtLFIZyLQ0AAGGGTZgGTl1yLg0AAE0IbEsKhnIvDQAAYYZNmQZOXXIwDQAATRJsSxGGcjENAABhhk2aBk5dcjINAABNI2xLE4ZyMw0AAGGGTZsGTl1yNA0AAE02bEsQhnI1DQAAYYZNnAZOXXI2DQAATUZsSwuGcjcNAABhhk2dBk5dcjgNAABNUWxLFIZyOQ0AAGGGTZ4GTl1yOg0AAE1lbEsOhnI7DQAAYYZNnwZOXXI8DQAATXNsSxOGcj0NAABhhk2gBk5dcj4NAABNhmxLFIZyPw0AAGGGTaEGTl1yQA0AAE2abEsQhnJBDQAAYYZNogZOXXJCDQAATapsSw6GckMNAABhhk2jBk5dckQNAABNuGxLE4ZyRQ0AAGGGTaQGTl1yRg0AAE3LbEsQhnJHDQAAYYZNpQZOXXJIDQAATdtsSxOGckkNAABhhk2mBk5dckoNAABN7mxLEYZySw0AAGGGTacGTl1yTA0AAE3/bEsOhnJNDQAAYYZNqAZOXXJODQAATQ1tSxOGck8NAABhhk2pBk5dclANAABNIG1LE4ZyUQ0AAGGGTaoGTl1yUg0AAE0zbUsThnJTDQAAYYZNqwZOXXJUDQAATUZtSweGclUNAABhhk2sBk5dclYNAABNTW1LE4ZyVw0AAGGGTa0GTl1yWA0AAE1gbUsKhnJZDQAAYYZNrgZOXXJaDQAATWptSxCGclsNAABhhk2vBk5dclwNAABNem1LB4ZyXQ0AAGGGTbAGTl1yXg0AAE2BbUsMhnJfDQAAYYZNsQZOXXJgDQAATY1tSxOGcmENAABhhk2yBk5dcmINAABNoG1LCoZyYw0AAGGGTbMGTl1yZA0AAE2qbUsPhnJlDQAAYYZNtAZOXXJmDQAATbltSxCGcmcNAABhhk21Bk5dcmgNAABNyW1LEYZyaQ0AAGGGTbYGTl1yag0AAE3abUsWhnJrDQAAYYZNtwZOXXJsDQAATfBtSxGGcm0NAABhhk24Bk5dcm4NAABNAW5LCoZybw0AAGGGTbkGTl1ycA0AAE0LbksLhnJxDQAAYYZNugZOXXJyDQAATRZuSxOGcnMNAABhhk27Bk5dcnQNAABNKW5LFoZydQ0AAGGGTbwGTl1ydg0AAE0/bksYhnJ3DQAAYYZNvQZOXXJ4DQAATVduSxOGcnkNAABhhk2+Bk5dcnoNAABNam5LCoZyew0AAGGGTb8GTl1yfA0AAE10bksRhnJ9DQAAYYZNwAZOXXJ+DQAATYVuSxGGcn8NAABhhk3BBk5dcoANAABNlm5LEIZygQ0AAGGGTcIGTl1ygg0AAE2mbksPhnKDDQAAYYZNwwZOXXKEDQAATbVuSxOGcoUNAABhhk3EBk5dcoYNAABNyG5LEYZyhw0AAGGGTcUGTl1yiA0AAE3ZbksOhnKJDQAAYYZNxgZOXXKKDQAATeduSwuGcosNAABhhk3HBk5dcowNAABN8m5LE4ZyjQ0AAGGGTcgGTl1yjg0AAE0Fb0sPhnKPDQAAYYZNyQZOXXKQDQAATRRvSxaGcpENAABhhk3KBk5dcpINAABNKm9LFoZykw0AAGGGTcsGTl1ylA0AAE1Ab0sThnKVDQAAYYZNzAZOXXKWDQAATVNvSw6GcpcNAABhhk3NBk5dcpgNAABNYW9LE4ZymQ0AAGGGTc4GTl1ymg0AAE10b0sYhnKbDQAAYYZNzwZOXXKcDQAATYxvSxSGcp0NAABhhk3QBk5dcp4NAABNoG9LE4Zynw0AAGGGTdEGTl1yoA0AAE2zb0sYhnKhDQAAYYZN0gZOXXKiDQAATctvSxaGcqMNAABhhk3TBk5dcqQNAABN4W9LEIZypQ0AAGGGTdQGTl1ypg0AAE3xb0sMhnKnDQAAYYZN1QZOXXKoDQAATf1vSxGGcqkNAABhhk3WBk5dcqoNAABNDnBLFoZyqw0AAGGGTdcGTl1yrA0AAE0kcEsLhnKtDQAAYYZN2AZOXXKuDQAATS9wSw6Gcq8NAABhhk3ZBk5dcrANAABNPXBLE4ZysQ0AAGGGTdoGTl1ysg0AAE1QcEsQhnKzDQAAYYZN2wZOXXK0DQAATWBwSxWGcrUNAABhhk3cBk5dcrYNAABNdXBLDoZytw0AAGGGTd0GTl1yuA0AAE2DcEsOhnK5DQAAYYZN3gZOXXK6DQAATZFwSxaGcrsNAABhhk3fBk5dcrwNAABNp3BLDoZyvQ0AAGGGTeAGTl1yvg0AAE21cEsYhnK/DQAAYYZN4QZOXXLADQAATc1wSwyGcsENAABhhk3iBk5dcsINAABN2XBLE4Zyww0AAGGGTeMGTl1yxA0AAE3scEsThnLFDQAAYYZN5AZOXXLGDQAATf9wSxSGcscNAABhhk3lBk5dcsgNAABNE3FLEYZyyQ0AAGGGTeYGTl1yyg0AAE0kcUsThnLLDQAAYYZN5wZOXXLMDQAATTdxSxSGcs0NAABhhk3oBk5dcs4NAABNS3FLC4Zyzw0AAGGGTekGTl1y0A0AAE1WcUsUhnLRDQAAYYZN6gZOXXLSDQAATWpxSxOGctMNAABhhk3rBk5dctQNAABNfXFLFIZy1Q0AAGGGTewGTl1y1g0AAE2RcUsMhnLXDQAAYYZN7QZOXXLYDQAATZ1xSw2GctkNAABhhk3uBk5dctoNAABNqnFLE4Zy2w0AAGGGTe8GTl1y3A0AAE29cUsPhnLdDQAAYYZN8AZOXXLeDQAATcxxSxGGct8NAABhhk3xBk5dcuANAABN3XFLD4Zy4Q0AAGGGTfIGTl1y4g0AAE3scUsThnLjDQAAYYZN8wZOXXLkDQAATf9xSxOGcuUNAABhhk30Bk5dcuYNAABNEnJLFoZy5w0AAGGGTfUGTl1y6A0AAE0ocksRhnLpDQAAYYZN9gZOXXLqDQAATTlySxaGcusNAABhhk33Bk5dcuwNAABNT3JLFYZy7Q0AAGGGTfgGTl1y7g0AAE1kcksYhnLvDQAAYYZN+QZOXXLwDQAATXxySxOGcvENAABhhk36Bk5dcvINAABNj3JLFoZy8w0AAGGGTfsGTl1y9A0AAE2lcksMhnL1DQAAYYZN/AZOXXL2DQAATbFySxOGcvcNAABhhk39Bk5dcvgNAABNxHJLDoZy+Q0AAGGGTf4GTl1y+g0AAE3ScksUhnL7DQAAYYZN/wZOXXL8DQAATeZySxOGcv0NAABhhk0AB05dcv4NAABN+XJLE4Zy/w0AAGGGTQEHTl1yAA4AAE0Mc0sPhnIBDgAAYYZNAgdOXXICDgAATRtzSxaGcgMOAABhhk0DB05dcgQOAABNMXNLEYZyBQ4AAGGGTQQHTl1yBg4AAE1Cc0sRhnIHDgAAYYZNBQdOXXIIDgAATVNzSw+GcgkOAABhhk0GB05dcgoOAABNYnNLE4ZyCw4AAGGGTQcHTl1yDA4AAE11c0sThnINDgAAYYZNCAdOXXIODgAATYhzSxaGcg8OAABhhk0JB05dchAOAABNnnNLE4ZyEQ4AAGGGTQoHTl1yEg4AAE2xc0sThnITDgAAYYZNCwdOXXIUDgAATcRzSxOGchUOAABhhk0MB05dchYOAABN13NLEYZyFw4AAGGGTQ0HTl1yGA4AAE3oc0sWhnIZDgAAYYZNDgdOXXIaDgAATf5zSxGGchsOAABhhk0PB05dchwOAABND3RLD4ZyHQ4AAGGGTRAHTl1yHg4AAE0edEsThnIfDgAAYYZNEQdOXXIgDgAATTF0SxOGciEOAABhhk0SB05dciIOAABNRHRLC4ZyIw4AAGGGTRMHTl1yJA4AAE1PdEsPhnIlDgAAYYZNFAdOXXImDgAATV50Sw6GcicOAABhhk0VB05dcigOAABNbHRLEIZyKQ4AAGGGTRYHTl1yKg4AAE18dEsYhnIrDgAAYYZNFwdOXXIsDgAATZR0SxaGci0OAABhhk0YB05dci4OAABNqnRLC4ZyLw4AAGGGTRkHTl1yMA4AAE21dEsOhnIxDgAAYYZNGgdOXXIyDgAATcN0SxOGcjMOAABhhk0bB05dcjQOAABN1nRLEYZyNQ4AAGGGTRwHTl1yNg4AAE3ndEsUhnI3DgAAYYZNHQdOXXI4DgAATft0SwqGcjkOAABhhk0eB05dcjoOAABNBXVLCoZyOw4AAGGGTR8HTl1yPA4AAE0PdUsLhnI9DgAAYYZNIAdOXXI+DgAATRp1SxWGcj8OAABhhk0hB05dckAOAABNL3VLB4ZyQQ4AAGGGTSIHTl1yQg4AAE02dUsYhnJDDgAAYYZNIwdOXXJEDgAATU51SxOGckUOAABhhk0kB05dckYOAABNYXVLDoZyRw4AAGGGTSUHTl1ySA4AAE1vdUsOhnJJDgAAYYZNJgdOXXJKDgAATX11SwuGcksOAABhhk0nB05dckwOAABNiHVLEYZyTQ4AAGGGTSgHTl1yTg4AAE2ZdUsYhnJPDgAAYYZNKQdOXXJQDgAATbF1SxOGclEOAABhhk0qB05dclIOAABNxHVLE4ZyUw4AAGGGTSsHTl1yVA4AAE3XdUsRhnJVDgAAYYZNLAdOXXJWDgAATeh1SwyGclcOAABhhk0tB05dclgOAABN9HVLE4ZyWQ4AAGGGTS4HTl1yWg4AAE0HdksLhnJbDgAAYYZNLwdOXXJcDgAATRJ2SwyGcl0OAABhhk0wB05dcl4OAABNHnZLDoZyXw4AAGGGTTEHTl1yYA4AAE0sdksYhnJhDgAAYYZNMgdOXXJiDgAATUR2SxOGcmMOAABhhk0zB05dcmQOAABNV3ZLE4ZyZQ4AAGGGTTQHTl1yZg4AAE1qdksOhnJnDgAAYYZNNQdOXXJoDgAATXh2Sw+GcmkOAABhhk02B05dcmoOAABNh3ZLB4Zyaw4AAGGGTTcHTl1ybA4AAE2OdksMhnJtDgAAYYZNOAdOXXJuDgAATZp2SxOGcm8OAABhhk05B05dcnAOAABNrXZLEYZycQ4AAGGGTToHTl1ycg4AAE2+dksHhnJzDgAAYYZNOwdOXXJ0DgAATcV2SxGGcnUOAABhhk08B05dcnYOAABN1nZLDoZydw4AAGGGTT0HTl1yeA4AAE3kdksOhnJ5DgAAYYZNPgdOXXJ6DgAATfJ2SxOGcnsOAABhhk0/B05dcnwOAABNBXdLEYZyfQ4AAGGGTUAHTl1yfg4AAE0Wd0sThnJ/DgAAYYZNQQdOXXKADgAATSl3SwqGcoEOAABhhk1CB05dcoIOAABNM3dLCoZygw4AAGGGTUMHTl1yhA4AAE09d0sWhnKFDgAAYYZNRAdOXXKGDgAATVN3Sw6GcocOAABhhk1FB05dcogOAABNYXdLB4ZyiQ4AAGGGTUYHTl1yig4AAE1od0sRhnKLDgAAYYZNRwdOXXKMDgAATXl3SwyGco0OAABhhk1IB05dco4OAABNhXdLFoZyjw4AAGGGTUkHTl1ykA4AAE2bd0sQhnKRDgAAYYZNSgdOXXKSDgAATat3SxCGcpMOAABhhk1LB05dcpQOAABNu3dLEYZylQ4AAGGGTUwHTl1ylg4AAE3Md0sThnKXDgAAYYZNTQdOXXKYDgAATd93SxOGcpkOAABhhk1OB05dcpoOAABN8ndLE4Zymw4AAGGGTU8HTl1ynA4AAE0FeEsWhnKdDgAAYYZNUAdOXXKeDgAATRt4SxaGcp8OAABhhk1RB05dcqAOAABNMXhLB4ZyoQ4AAGGGTVIHTl1yog4AAE04eEsKhnKjDgAAYYZNUwdOXXKkDgAATUJ4SxOGcqUOAABhhk1UB05dcqYOAABNVXhLFIZypw4AAGGGTVUHTl1yqA4AAE1peEsThnKpDgAAYYZNVgdOXXKqDgAATXx4SwuGcqsOAABhhk1XB05dcqwOAABNh3hLDIZyrQ4AAGGGTVgHTl1yrg4AAE2TeEsRhnKvDgAAYYZNWQdOXXKwDgAATaR4Sw6GcrEOAABhhk1aB05dcrIOAABNsnhLB4Zysw4AAGGGTVsHTl1ytA4AAE25eEsYhnK1DgAAYYZNXAdOXXK2DgAATdF4Sw6GcrcOAABhhk1dB05dcrgOAABN33hLCoZyuQ4AAGGGTV4HTl1yug4AAE3peEsThnK7DgAAYYZNXwdOXXK8DgAATfx4SxGGcr0OAABhhk1gB05dcr4OAABNDXlLEYZyvw4AAGGGTWEHTl1ywA4AAE0eeUsKhnLBDgAAYYZNYgdOXXLCDgAATSh5SwuGcsMOAABhhk1jB05dcsQOAABNM3lLEYZyxQ4AAGGGTWQHTl1yxg4AAE1EeUsHhnLHDgAAYYZNZQdOXXLIDgAATUt5SweGcskOAABhhk1mB05dcsoOAABNUnlLFYZyyw4AAGGGTWcHTl1yzA4AAE1neUsOhnLNDgAAYYZNaAdOXXLODgAATXV5SxGGcs8OAABhhk1pB05dctAOAABNhnlLDoZy0Q4AAGGGTWoHTl1y0g4AAE2UeUsRhnLTDgAAYYZNawdOXXLUDgAATaV5SxaGctUOAABhhk1sB05dctYOAABNu3lLEIZy1w4AAGGGTW0HTl1y2A4AAE3LeUsThnLZDgAAYYZNbgdOXXLaDgAATd55SxOGctsOAABhhk1vB05dctwOAABN8XlLDIZy3Q4AAGGGTXAHTl1y3g4AAE39eUsOhnLfDgAAYYZNcQdOXXLgDgAATQt6Sw6GcuEOAABhhk1yB05dcuIOAABNGXpLE4Zy4w4AAGGGTXMHTl1y5A4AAE0seksWhnLlDgAAYYZNdAdOXXLmDgAATUJ6SwuGcucOAABhhk11B05dcugOAABNTXpLDoZy6Q4AAGGGTXYHTl1y6g4AAE1beksMhnLrDgAAYYZNdwdOXXLsDgAATWd6SxiGcu0OAABhhk14B05dcu4OAABNf3pLE4Zy7w4AAGGGTXkHTl1y8A4AAE2SeksMhnLxDgAAYYZNegdOXXLyDgAATZ56Sw+GcvMOAABhhk17B05dcvQOAABNrXpLDIZy9Q4AAGGGTXwHTl1y9g4AAE25eksHhnL3DgAAYYZNfQdOXXL4DgAATcB6Sw6GcvkOAABhhk1+B05dcvoOAABNznpLDoZy+w4AAGGGTX8HTl1y/A4AAE3ceksKhnL9DgAAYYZNgAdOXXL+DgAATeZ6SxOGcv8OAABhhk2BB05dcgAPAABN+XpLEYZyAQ8AAGGGTYIHTl1yAg8AAE0Ke0sUhnIDDwAAYYZNgwdOXXIEDwAATR57SwqGcgUPAABhhk2EB05dcgYPAABNKHtLCoZyBw8AAGGGTYUHTl1yCA8AAE0ye0sYhnIJDwAAYYZNhgdOXXIKDwAATUp7Sw+GcgsPAABhhk2HB05dcgwPAABNWXtLB4ZyDQ8AAGGGTYgHTl1yDg8AAE1ge0sRhnIPDwAAYYZNiQdOXXIQDwAATXF7SwqGchEPAABhhk2KB05dchIPAABNe3tLFoZyEw8AAGGGTYsHTl1yFA8AAE2Re0sKhnIVDwAAYYZNjAdOXXIWDwAATZt7SxCGchcPAABhhk2NB05dchgPAABNq3tLCoZyGQ8AAGGGTY4HTl1yGg8AAE21e0sThnIbDwAAYYZNjwdOXXIcDwAATch7SxOGch0PAABhhk2QB05dch4PAABN23tLE4ZyHw8AAGGGTZEHTl1yIA8AAE3ue0sLhnIhDwAAYYZNkgdOXXIiDwAATfl7SxGGciMPAABhhk2TB05dciQPAABNCnxLDoZyJQ8AAGGGTZQHTl1yJg8AAE0YfEsKhnInDwAAYYZNlQdOXXIoDwAATSJ8SwyGcikPAABhhk2WB05dcioPAABNLnxLE4ZyKw8AAGGGTZcHTl1yLA8AAE1BfEsQhnItDwAAYYZNmAdOXXIuDwAATVF8SxOGci8PAABhhk2ZB05dcjAPAABNZHxLDoZyMQ8AAGGGTZoHTl1yMg8AAE1yfEsWhnIzDwAAYYZNmwdOXXI0DwAATYh8SxGGcjUPAABhhk2cB05dcjYPAABNmXxLEYZyNw8AAGGGTZ0HTl1yOA8AAE2qfEsKhnI5DwAAYYZNngdOXXI6DwAATbR8SwuGcjsPAABhhk2fB05dcjwPAABNv3xLFIZyPQ8AAGGGTaAHTl1yPg8AAE3TfEsThnI/DwAAYYZNoQdOXXJADwAATeZ8SxGGckEPAABhhk2iB05dckIPAABN93xLE4ZyQw8AAGGGTaMHTl1yRA8AAE0KfUsKhnJFDwAAYYZNpAdOXXJGDwAATRR9SxOGckcPAABhhk2lB05dckgPAABNJ31LEYZySQ8AAGGGTaYHTl1ySg8AAE04fUsOhnJLDwAAYYZNpwdOXXJMDwAATUZ9SxaGck0PAABhhk2oB05dck4PAABNXH1LGIZyTw8AAGGGTakHTl1yUA8AAE10fUsWhnJRDwAAYYZNqgdOXXJSDwAATYp9Sw+GclMPAABhhk2rB05dclQPAABNmX1LEIZyVQ8AAGGGTawHTl1yVg8AAE2pfUsQhnJXDwAAYYZNrQdOXXJYDwAATbl9SxOGclkPAABhhk2uB05dcloPAABNzH1LDoZyWw8AAGGGTa8HTl1yXA8AAE3afUsThnJdDwAAYYZNsAdOXXJeDwAATe19SxOGcl8PAABhhk2xB05dcmAPAABNAH5LGIZyYQ8AAGGGTbIHTl1yYg8AAE0YfksLhnJjDwAAYYZNswdOXXJkDwAATSN+SxaGcmUPAABhhk20B05dcmYPAABNOX5LGIZyZw8AAGGGTbUHTl1yaA8AAE1RfksYhnJpDwAAYYZNtgdOXXJqDwAATWl+SwyGcmsPAABhhk23B05dcmwPAABNdX5LD4ZybQ8AAGGGTbgHTl1ybg8AAE2EfksLhnJvDwAAYYZNuQdOXXJwDwAATY9+SxOGcnEPAABhhk26B05dcnIPAABNon5LFoZycw8AAGGGTbsHTl1ydA8AAE24fksThnJ1DwAAYYZNvAdOXXJ2DwAATct+SxSGcncPAABhhk29B05dcngPAABN335LC4ZyeQ8AAGGGTb4HTl1yeg8AAE3qfksRhnJ7DwAAYYZNvwdOXXJ8DwAATft+Sw6Gcn0PAABhhk3AB05dcn4PAABNCX9LC4Zyfw8AAGGGTcEHTl1ygA8AAE0Uf0sOhnKBDwAAYYZNwgdOXXKCDwAATSJ/SweGcoMPAABhhk3DB05dcoQPAABNKX9LDoZyhQ8AAGGGTcQHTl1yhg8AAE03f0sWhnKHDwAAYYZNxQdOXXKIDwAATU1/SwuGcokPAABhhk3GB05dcooPAABNWH9LDoZyiw8AAGGGTccHTl1yjA8AAE1mf0sThnKNDwAAYYZNyAdOXXKODwAATXl/Sw6Gco8PAABhhk3JB05dcpAPAABNh39LD4ZykQ8AAGGGTcoHTl1ykg8AAE2Wf0sRhnKTDwAAYYZNywdOXXKUDwAATad/SxOGcpUPAABhhk3MB05dcpYPAABNun9LD4Zylw8AAGGGTc0HTl1ymA8AAE3Jf0sVhnKZDwAAYYZNzgdOXXKaDwAATd5/SxOGcpsPAABhhk3PB05dcpwPAABN8X9LDoZynQ8AAGGGTdAHTl1yng8AAE3/f0sPhnKfDwAAYYZN0QdOXXKgDwAATQ6ASwuGcqEPAABhhk3SB05dcqIPAABNGYBLEYZyow8AAGGGdShN0wdOXXKkDwAATSqASxaGcqUPAABhhk3UB05dcqYPAABNQIBLEIZypw8AAGGGTdUHTl1yqA8AAE1QgEsThnKpDwAAYYZN1gdOXXKqDwAATWOASxOGcqsPAABhhk3XB05dcqwPAABNdoBLDIZyrQ8AAGGGTdgHTl1yrg8AAE2CgEsUhnKvDwAAYYZN2QdOXXKwDwAATZaASwuGcrEPAABhhk3aB05dcrIPAABNoYBLEYZysw8AAGGGTdsHTl1ytA8AAE2ygEsThnK1DwAAYYZN3AdOXXK2DwAATcWASxGGcrcPAABhhk3dB05dcrgPAABN1oBLC4ZyuQ8AAGGGTd4HTl1yug8AAE3hgEsOhnK7DwAAYYZN3wdOXXK8DwAATe+ASw+Gcr0PAABhhk3gB05dcr4PAABN/oBLDIZyvw8AAGGGTeEHTl1ywA8AAE0KgUsWhnLBDwAAYYZN4gdOXXLCDwAATSCBSwuGcsMPAABhhk3jB05dcsQPAABNK4FLC4ZyxQ8AAGGGTeQHTl1yxg8AAE02gUsYhnLHDwAAYYZN5QdOXXLIDwAATU6BSwyGcskPAABhhk3mB05dcsoPAABNWoFLFYZyyw8AAGGGTecHTl1yzA8AAE1vgUsVhnLNDwAAYYZN6AdOXXLODwAATYSBSxOGcs8PAABhhk3pB05dctAPAABNl4FLD4Zy0Q8AAGGGTeoHTl1y0g8AAE2mgUsVhnLTDwAAYYZN6wdOXXLUDwAATbuBSw6GctUPAABhhk3sB05dctYPAABNyYFLFIZy1w8AAGGGTe0HTl1y2A8AAE3dgUsWhnLZDwAAYYZN7gdOXXLaDwAATfOBSxWGctsPAABhhk3vB05dctwPAABNCIJLE4Zy3Q8AAGGGTfAHTl1y3g8AAE0bgksRhnLfDwAAYYZN8QdOXXLgDwAATSyCSwuGcuEPAABhhk3yB05dcuIPAABNN4JLDoZy4w8AAGGGTfMHTl1y5A8AAE1FgksThnLlDwAAYYZN9AdOXXLmDwAATViCSxCGcucPAABhhk31B05dcugPAABNaIJLDoZy6Q8AAGGGTfYHTl1y6g8AAE12gksQhnLrDwAAYYZN9wdOXXLsDwAATYaCSxOGcu0PAABhhk34B05dcu4PAABNmYJLFYZy7w8AAGGGTfkHTl1y8A8AAE2ugksPhnLxDwAAYYZN+gdOXXLyDwAATb2CSw6GcvMPAABhhk37B05dcvQPAABNy4JLE4Zy9Q8AAGGGTfwHTl1y9g8AAE3egksOhnL3DwAAYYZN/QdOXXL4DwAATeyCSwqGcvkPAABhhk3+B05dcvoPAABN9oJLE4Zy+w8AAGGGTf8HTl1y/A8AAE0Jg0sOhnL9DwAAYYZNAAhOXXL+DwAATReDSwqGcv8PAABhhk0BCE5dcgAQAABNIYNLEYZyARAAAGGGTQIITl1yAhAAAE0yg0sQhnIDEAAAYYZNAwhOXXIEEAAATUKDSxGGcgUQAABhhk0ECE5dcgYQAABNU4NLDoZyBxAAAGGGTQUITl1yCBAAAE1hg0sOhnIJEAAAYYZNBghOXXIKEAAATW+DSxiGcgsQAABhhk0HCE5dcgwQAABNh4NLE4ZyDRAAAGGGTQgITl1yDhAAAE2ag0sPhnIPEAAAYYZNCQhOXXIQEAAATamDSxOGchEQAABhhk0KCE5dchIQAABNvINLE4ZyExAAAGGGTQsITl1yFBAAAE3Pg0sOhnIVEAAAYYZNDAhOXXIWEAAATd2DSxGGchcQAABhhk0NCE5dchgQAABN7oNLDoZyGRAAAGGGTQ4ITl1yGhAAAE38g0sQhnIbEAAAYYZNDwhOXXIcEAAATQyESwuGch0QAABhhk0QCE5dch4QAABNF4RLFoZyHxAAAGGGTREITl1yIBAAAE0thEsPhnIhEAAAYYZNEghOXXIiEAAATTyESxWGciMQAABhhk0TCE5dciQQAABNUYRLE4ZyJRAAAGGGTRQITl1yJhAAAE1khEsThnInEAAAYYZNFQhOXXIoEAAATXeESxGGcikQAABhhk0WCE5dcioQAABNiIRLFoZyKxAAAGGGTRcITl1yLBAAAE2ehEsYhnItEAAAYYZNGAhOXXIuEAAATbaESxOGci8QAABhhk0ZCE5dcjAQAABNyYRLCoZyMRAAAGGGTRoITl1yMhAAAE3ThEsVhnIzEAAAYYZNGwhOXXI0EAAATeiESweGcjUQAABhhk0cCE5dcjYQAABN74RLFIZyNxAAAGGGTR0ITl1yOBAAAE0DhUsYhnI5EAAAYYZNHghOXXI6EAAATRuFSwqGcjsQAABhhk0fCE5dcjwQAABNJYVLEYZyPRAAAGGGTSAITl1yPhAAAE02hUsRhnI/EAAAYYZNIQhOXXJAEAAATUeFSxGGckEQAABhhk0iCE5dckIQAABNWIVLDoZyQxAAAGGGTSMITl1yRBAAAE1mhUsThnJFEAAAYYZNJAhOXXJGEAAATXmFSweGckcQAABhhk0lCE5dckgQAABNgIVLC4ZySRAAAGGGTSYITl1yShAAAE2LhUsVhnJLEAAAYYZNJwhOXXJMEAAATaCFSwuGck0QAABhhk0oCE5dck4QAABNq4VLE4ZyTxAAAGGGTSkITl1yUBAAAE2+hUsHhnJREAAAYYZNKghOXXJSEAAATcWFSxOGclMQAABhhk0rCE5dclQQAABN2IVLE4ZyVRAAAGGGTSwITl1yVhAAAE3rhUsOhnJXEAAAYYZNLQhOXXJYEAAATfmFSxGGclkQAABhhk0uCE5dcloQAABNCoZLDoZyWxAAAGGGTS8ITl1yXBAAAE0YhksThnJdEAAAYYZNMAhOXXJeEAAATSuGSxOGcl8QAABhhk0xCE5dcmAQAABNPoZLEIZyYRAAAGGGTTIITl1yYhAAAE1OhksQhnJjEAAAYYZNMwhOXXJkEAAATV6GSw6GcmUQAABhhk00CE5dcmYQAABNbIZLE4ZyZxAAAGGGTTUITl1yaBAAAE1/hksWhnJpEAAAYYZNNghOXXJqEAAATZWGSw6GcmsQAABhhk03CE5dcmwQAABNo4ZLB4ZybRAAAGGGTTgITl1ybhAAAE2qhksRhnJvEAAAYYZNOQhOXXJwEAAATbuGSwqGcnEQAABhhk06CE5dcnIQAABNxYZLFIZycxAAAGGGTTsITl1ydBAAAE3ZhksOhnJ1EAAAYYZNPAhOXXJ2EAAATeeGSwuGcncQAABhhk09CE5dcngQAABN8oZLDoZyeRAAAGGGTT4ITl1yehAAAE0Ah0sHhnJ7EAAAYYZNPwhOXXJ8EAAATQeHSxOGcn0QAABhhk1ACE5dcn4QAABNGodLE4ZyfxAAAGGGTUEITl1ygBAAAE0th0sPhnKBEAAAYYZNQghOXXKCEAAATTyHSxWGcoMQAABhhk1DCE5dcoQQAABNUYdLE4ZyhRAAAGGGTUQITl1yhhAAAE1kh0sMhnKHEAAAYYZNRQhOXXKIEAAATXCHSw6GcokQAABhhk1GCE5dcooQAABNfodLDoZyixAAAGGGTUcITl1yjBAAAE2Mh0sOhnKNEAAAYYZNSAhOXXKOEAAATZqHSwuGco8QAABhhk1JCE5dcpAQAABNpYdLFYZykRAAAGGGTUoITl1ykhAAAE26h0sThnKTEAAAYYZNSwhOXXKUEAAATc2HSxOGcpUQAABhhk1MCE5dcpYQAABN4IdLFoZylxAAAGGGTU0ITl1ymBAAAE32h0sOhnKZEAAAYYZNTghOXXKaEAAATQSISwuGcpsQAABhhk1PCE5dcpwQAABND4hLEYZynRAAAGGGTVAITl1ynhAAAE0giEsThnKfEAAAYYZNUQhOXXKgEAAATTOISxOGcqEQAABhhk1SCE5dcqIQAABNRohLEIZyoxAAAGGGTVMITl1ypBAAAE1WiEsUhnKlEAAAYYZNVAhOXXKmEAAATWqISxOGcqcQAABhhk1VCE5dcqgQAABNfYhLC4ZyqRAAAGGGTVYITl1yqhAAAE2IiEsLhnKrEAAAYYZNVwhOXXKsEAAATZOISxOGcq0QAABhhk1YCE5dcq4QAABNpohLFIZyrxAAAGGGTVkITl1ysBAAAE26iEsHhnKxEAAAYYZNWghOXXKyEAAATcGISxWGcrMQAABhhk1bCE5dcrQQAABN1ohLC4ZytRAAAGGGTVwITl1ythAAAE3hiEsWhnK3EAAAYYZNXQhOXXK4EAAATfeISw+GcrkQAABhhk1eCE5dcroQAABNBolLCoZyuxAAAGGGTV8ITl1yvBAAAE0QiUsHhnK9EAAAYYZNYAhOXXK+EAAATReJSxGGcr8QAABhhk1hCE5dcsAQAABNKIlLE4ZywRAAAGGGTWIITl1ywhAAAE07iUsUhnLDEAAAYYZNYwhOXXLEEAAATU+JSxGGcsUQAABhhk1kCE5dcsYQAABNYIlLEYZyxxAAAGGGTWUITl1yyBAAAE1xiUsWhnLJEAAAYYZNZghOXXLKEAAATYeJSxiGcssQAABhhk1nCE5dcswQAABNn4lLDoZyzRAAAGGGTWgITl1yzhAAAE2tiUsVhnLPEAAAYYZNaQhOXXLQEAAATcKJSxSGctEQAABhhk1qCE5dctIQAABN1olLEYZy0xAAAGGGTWsITl1y1BAAAE3niUsMhnLVEAAAYYZNbAhOXXLWEAAATfOJSxOGctcQAABhhk1tCE5dctgQAABNBopLC4Zy2RAAAGGGTW4ITl1y2hAAAE0RiksOhnLbEAAAYYZNbwhOXXLcEAAATR+KSxCGct0QAABhhk1wCE5dct4QAABNL4pLE4Zy3xAAAGGGTXEITl1y4BAAAE1CiksPhnLhEAAAYYZNcghOXXLiEAAATVGKSxiGcuMQAABhhk1zCE5dcuQQAABNaYpLE4Zy5RAAAGGGTXQITl1y5hAAAE18iksThnLnEAAAYYZNdQhOXXLoEAAATY+KSxWGcukQAABhhk12CE5dcuoQAABNpIpLDoZy6xAAAGGGTXcITl1y7BAAAE2yiksOhnLtEAAAYYZNeAhOXXLuEAAATcCKSweGcu8QAABhhk15CE5dcvAQAABNx4pLE4Zy8RAAAGGGTXoITl1y8hAAAE3aiksThnLzEAAAYYZNewhOXXL0EAAATe2KSxSGcvUQAABhhk18CE5dcvYQAABNAYtLEIZy9xAAAGGGTX0ITl1y+BAAAE0Ri0sThnL5EAAAYYZNfghOXXL6EAAATSSLSw6GcvsQAABhhk1/CE5dcvwQAABNMotLE4Zy/RAAAGGGTYAITl1y/hAAAE1Fi0sUhnL/EAAAYYZNgQhOXXIAEQAATVmLSxCGcgERAABhhk2CCE5dcgIRAABNaYtLD4ZyAxEAAGGGTYMITl1yBBEAAE14i0sThnIFEQAAYYZNhAhOXXIGEQAATYuLSw6GcgcRAABhhk2FCE5dcggRAABNmYtLCoZyCREAAGGGTYYITl1yChEAAE2ji0sRhnILEQAAYYZNhwhOXXIMEQAATbSLSxOGcg0RAABhhk2ICE5dcg4RAABNx4tLEYZyDxEAAGGGTYkITl1yEBEAAE3Yi0sYhnIREQAAYYZNighOXXISEQAATfCLSxGGchMRAABhhk2LCE5dchQRAABNAYxLC4ZyFREAAGGGTYwITl1yFhEAAE0MjEsHhnIXEQAAYYZNjQhOXXIYEQAATROMSwqGchkRAABhhk2OCE5dchoRAABNHYxLE4ZyGxEAAGGGTY8ITl1yHBEAAE0wjEsKhnIdEQAAYYZNkAhOXXIeEQAATTqMSxCGch8RAABhhk2RCE5dciARAABNSoxLFYZyIREAAGGGTZIITl1yIhEAAE1fjEsUhnIjEQAAYYZNkwhOXXIkEQAATXOMSxWGciURAABhhk2UCE5dciYRAABNiIxLGIZyJxEAAGGGTZUITl1yKBEAAE2gjEsRhnIpEQAAYYZNlghOXXIqEQAATbGMSw6GcisRAABhhk2XCE5dciwRAABNv4xLFIZyLREAAGGGTZgITl1yLhEAAE3TjEsThnIvEQAAYYZNmQhOXXIwEQAATeaMSxOGcjERAABhhk2aCE5dcjIRAABN+YxLFYZyMxEAAGGGTZsITl1yNBEAAE0OjUsThnI1EQAAYYZNnAhOXXI2EQAATSGNSxGGcjcRAABhhk2dCE5dcjgRAABNMo1LGIZyOREAAGGGTZ4ITl1yOhEAAE1KjUsUhnI7EQAAYYZNnwhOXXI8EQAATV6NSw+Gcj0RAABhhk2gCE5dcj4RAABNbY1LDoZyPxEAAGGGTaEITl1yQBEAAE17jUsLhnJBEQAAYYZNoghOXXJCEQAATYaNSweGckMRAABhhk2jCE5dckQRAABNjY1LE4ZyRREAAGGGTaQITl1yRhEAAE2gjUsUhnJHEQAAYYZNpQhOXXJIEQAATbSNSxOGckkRAABhhk2mCE5dckoRAABNx41LEIZySxEAAGGGTacITl1yTBEAAE3XjUsRhnJNEQAAYYZNqAhOXXJOEQAATeiNSxOGck8RAABhhk2pCE5dclARAABN+41LD4ZyUREAAGGGTaoITl1yUhEAAE0KjksQhnJTEQAAYYZNqwhOXXJUEQAATRqOSxOGclURAABhhk2sCE5dclYRAABNLY5LE4ZyVxEAAGGGTa0ITl1yWBEAAE1AjksWhnJZEQAAYYZNrghOXXJaEQAATVaOSw6GclsRAABhhk2vCE5dclwRAABNZI5LE4ZyXREAAGGGTbAITl1yXhEAAE13jksThnJfEQAAYYZNsQhOXXJgEQAATYqOSxiGcmERAABhhk2yCE5dcmIRAABNoo5LC4ZyYxEAAGGGTbMITl1yZBEAAE2tjksOhnJlEQAAYYZNtAhOXXJmEQAATbuOSxCGcmcRAABhhk21CE5dcmgRAABNy45LEIZyaREAAGGGTbYITl1yahEAAE3bjksUhnJrEQAAYYZNtwhOXXJsEQAATe+OSxOGcm0RAABhhk24CE5dcm4RAABNAo9LFIZybxEAAGGGTbkITl1ycBEAAE0Wj0sThnJxEQAAYYZNughOXXJyEQAATSmPSxOGcnMRAABhhk27CE5dcnQRAABNPI9LE4ZydREAAGGGTbwITl1ydhEAAE1Pj0sKhnJ3EQAAYYZNvQhOXXJ4EQAATVmPSxSGcnkRAABhhk2+CE5dcnoRAABNbY9LB4ZyexEAAGGGTb8ITl1yfBEAAE10j0sThnJ9EQAAYYZNwAhOXXJ+EQAATYePSwuGcn8RAABhhk3BCE5dcoARAABNko9LFIZygREAAGGGTcIITl1yghEAAE2mj0sVhnKDEQAAYYZNwwhOXXKEEQAATbuPSxOGcoURAABhhk3ECE5dcoYRAABNzo9LE4ZyhxEAAGGGTcUITl1yiBEAAE3hj0sThnKJEQAAYYZNxghOXXKKEQAATfSPSw6GcosRAABhhk3HCE5dcowRAABNApBLE4ZyjREAAGGGTcgITl1yjhEAAE0VkEsRhnKPEQAAYYZNyQhOXXKQEQAATSaQSwyGcpERAABhhk3KCE5dcpIRAABNMpBLDoZykxEAAGGGTcsITl1ylBEAAE1AkEsUhnKVEQAAYYZNzAhOXXKWEQAATVSQSwuGcpcRAABhhk3NCE5dcpgRAABNX5BLC4ZymREAAGGGTc4ITl1ymhEAAE1qkEsOhnKbEQAAYYZNzwhOXXKcEQAATXiQSxOGcp0RAABhhk3QCE5dcp4RAABNi5BLE4ZynxEAAGGGTdEITl1yoBEAAE2ekEsLhnKhEQAAYYZN0ghOXXKiEQAATamQSxOGcqMRAABhhk3TCE5dcqQRAABNvJBLE4ZypREAAGGGTdQITl1yphEAAE3PkEsRhnKnEQAAYYZN1QhOXXKoEQAATeCQSw6GcqkRAABhhk3WCE5dcqoRAABN7pBLFIZyqxEAAGGGTdcITl1yrBEAAE0CkUsLhnKtEQAAYYZN2AhOXXKuEQAATQ2RSxGGcq8RAABhhk3ZCE5dcrARAABNHpFLEYZysREAAGGGTdoITl1yshEAAE0vkUsThnKzEQAAYYZN2whOXXK0EQAATUKRSweGcrURAABhhk3cCE5dcrYRAABNSZFLDIZytxEAAGGGTd0ITl1yuBEAAE1VkUsThnK5EQAAYYZN3ghOXXK6EQAATWiRSw6GcrsRAABhhk3fCE5dcrwRAABNdpFLFYZyvREAAGGGTeAITl1yvhEAAE2LkUsYhnK/EQAAYYZN4QhOXXLAEQAATaORSw+GcsERAABhhk3iCE5dcsIRAABNspFLC4ZywxEAAGGGTeMITl1yxBEAAE29kUsUhnLFEQAAYYZN5AhOXXLGEQAATdGRSxOGcscRAABhhk3lCE5dcsgRAABN5JFLD4ZyyREAAGGGTeYITl1yyhEAAE3zkUsOhnLLEQAAYYZN5whOXXLMEQAATQGSSxWGcs0RAABhhk3oCE5dcs4RAABNFpJLE4ZyzxEAAGGGTekITl1y0BEAAE0pkksYhnLREQAAYYZN6ghOXXLSEQAATUGSSw6GctMRAABhhk3rCE5dctQRAABNT5JLD4Zy1REAAGGGTewITl1y1hEAAE1ekksThnLXEQAAYYZN7QhOXXLYEQAATXGSSwqGctkRAABhhk3uCE5dctoRAABNe5JLEYZy2xEAAGGGTe8ITl1y3BEAAE2MkksOhnLdEQAAYYZN8AhOXXLeEQAATZqSSxCGct8RAABhhk3xCE5dcuARAABNqpJLE4Zy4REAAGGGTfIITl1y4hEAAE29kksLhnLjEQAAYYZN8whOXXLkEQAATciSSxSGcuURAABhhk30CE5dcuYRAABN3JJLCoZy5xEAAGGGTfUITl1y6BEAAE3mkksRhnLpEQAAYYZN9ghOXXLqEQAATfeSSxOGcusRAABhhk33CE5dcuwRAABNCpNLEIZy7REAAGGGTfgITl1y7hEAAE0ak0sLhnLvEQAAYYZN+QhOXXLwEQAATSWTSxSGcvERAABhhk36CE5dcvIRAABNOZNLDoZy8xEAAGGGTfsITl1y9BEAAE1Hk0sThnL1EQAAYYZN/AhOXXL2EQAATVqTSxSGcvcRAABhhk39CE5dcvgRAABNbpNLEIZy+REAAGGGTf4ITl1y+hEAAE1+k0sOhnL7EQAAYYZN/whOXXL8EQAATYyTSxOGcv0RAABhhk0ACU5dcv4RAABNn5NLEIZy/xEAAGGGTQEJTl1yABIAAE2vk0sThnIBEgAAYYZNAglOXXICEgAATcKTSxGGcgMSAABhhk0DCU5dcgQSAABN05NLDoZyBRIAAGGGTQQJTl1yBhIAAE3hk0sThnIHEgAAYYZNBQlOXXIIEgAATfSTSxOGcgkSAABhhk0GCU5dcgoSAABNB5RLE4ZyCxIAAGGGTQcJTl1yDBIAAE0alEsHhnINEgAAYYZNCAlOXXIOEgAATSGUSxOGcg8SAABhhk0JCU5dchASAABNNJRLCoZyERIAAGGGTQoJTl1yEhIAAE0+lEsQhnITEgAAYYZNCwlOXXIUEgAATU6USweGchUSAABhhk0MCU5dchYSAABNVZRLDIZyFxIAAGGGTQ0JTl1yGBIAAE1hlEsThnIZEgAAYYZNDglOXXIaEgAATXSUSwqGchsSAABhhk0PCU5dchwSAABNfpRLD4ZyHRIAAGGGTRAJTl1yHhIAAE2NlEsQhnIfEgAAYYZNEQlOXXIgEgAATZ2USxGGciESAABhhk0SCU5dciISAABNrpRLFoZyIxIAAGGGTRMJTl1yJBIAAE3ElEsRhnIlEgAAYYZNFAlOXXImEgAATdWUSwqGcicSAABhhk0VCU5dcigSAABN35RLC4ZyKRIAAGGGTRYJTl1yKhIAAE3qlEsThnIrEgAAYYZNFwlOXXIsEgAATf2USxaGci0SAABhhk0YCU5dci4SAABNE5VLGIZyLxIAAGGGTRkJTl1yMBIAAE0rlUsThnIxEgAAYYZNGglOXXIyEgAATT6VSwqGcjMSAABhhk0bCU5dcjQSAABNSJVLEYZyNRIAAGGGTRwJTl1yNhIAAE1ZlUsRhnI3EgAAYYZNHQlOXXI4EgAATWqVSxCGcjkSAABhhk0eCU5dcjoSAABNepVLD4ZyOxIAAGGGTR8JTl1yPBIAAE2JlUsThnI9EgAAYYZNIAlOXXI+EgAATZyVSxGGcj8SAABhhk0hCU5dckASAABNrZVLDoZyQRIAAGGGTSIJTl1yQhIAAE27lUsLhnJDEgAAYYZNIwlOXXJEEgAATcaVSxOGckUSAABhhk0kCU5dckYSAABN2ZVLD4ZyRxIAAGGGTSUJTl1ySBIAAE3olUsWhnJJEgAAYYZNJglOXXJKEgAATf6VSxaGcksSAABhhk0nCU5dckwSAABNFJZLE4ZyTRIAAGGGTSgJTl1yThIAAE0nlksOhnJPEgAAYYZNKQlOXXJQEgAATTWWSxOGclESAABhhk0qCU5dclISAABNSJZLGIZyUxIAAGGGTSsJTl1yVBIAAE1glksUhnJVEgAAYYZNLAlOXXJWEgAATXSWSxOGclcSAABhhk0tCU5dclgSAABNh5ZLGIZyWRIAAGGGTS4JTl1yWhIAAE2flksWhnJbEgAAYYZNLwlOXXJcEgAATbWWSxCGcl0SAABhhk0wCU5dcl4SAABNxZZLDIZyXxIAAGGGTTEJTl1yYBIAAE3RlksRhnJhEgAAYYZNMglOXXJiEgAATeKWSxaGcmMSAABhhk0zCU5dcmQSAABN+JZLC4ZyZRIAAGGGTTQJTl1yZhIAAE0Dl0sOhnJnEgAAYYZNNQlOXXJoEgAATRGXSxOGcmkSAABhhk02CU5dcmoSAABNJJdLEIZyaxIAAGGGTTcJTl1ybBIAAE00l0sVhnJtEgAAYYZNOAlOXXJuEgAATUmXSw6Gcm8SAABhhk05CU5dcnASAABNV5dLDoZycRIAAGGGTToJTl1ychIAAE1ll0sWhnJzEgAAYYZNOwlOXXJ0EgAATXuXSw6GcnUSAABhhk08CU5dcnYSAABNiZdLGIZydxIAAGGGTT0JTl1yeBIAAE2hl0sMhnJ5EgAAYYZNPglOXXJ6EgAATa2XSxOGcnsSAABhhk0/CU5dcnwSAABNwJdLE4ZyfRIAAGGGTUAJTl1yfhIAAE3Tl0sUhnJ/EgAAYYZNQQlOXXKAEgAATeeXSxGGcoESAABhhk1CCU5dcoISAABN+JdLE4ZygxIAAGGGTUMJTl1yhBIAAE0LmEsUhnKFEgAAYYZNRAlOXXKGEgAATR+YSwuGcocSAABhhk1FCU5dcogSAABNKphLFIZyiRIAAGGGTUYJTl1yihIAAE0+mEsThnKLEgAAYYZNRwlOXXKMEgAATVGYSxSGco0SAABhhk1ICU5dco4SAABNZZhLDIZyjxIAAGGGTUkJTl1ykBIAAE1xmEsNhnKREgAAYYZNSglOXXKSEgAATX6YSxOGcpMSAABhhk1LCU5dcpQSAABNkZhLD4ZylRIAAGGGTUwJTl1ylhIAAE2gmEsRhnKXEgAAYYZNTQlOXXKYEgAATbGYSw+GcpkSAABhhk1OCU5dcpoSAABNwJhLE4ZymxIAAGGGTU8JTl1ynBIAAE3TmEsThnKdEgAAYYZNUAlOXXKeEgAATeaYSxaGcp8SAABhhk1RCU5dcqASAABN/JhLEYZyoRIAAGGGTVIJTl1yohIAAE0NmUsWhnKjEgAAYYZNUwlOXXKkEgAATSOZSxWGcqUSAABhhk1UCU5dcqYSAABNOJlLGIZypxIAAGGGTVUJTl1yqBIAAE1QmUsThnKpEgAAYYZNVglOXXKqEgAATWOZSxaGcqsSAABhhk1XCU5dcqwSAABNeZlLDIZyrRIAAGGGTVgJTl1yrhIAAE2FmUsThnKvEgAAYYZNWQlOXXKwEgAATZiZSw6GcrESAABhhk1aCU5dcrISAABNpplLFIZysxIAAGGGTVsJTl1ytBIAAE26mUsThnK1EgAAYYZNXAlOXXK2EgAATc2ZSxOGcrcSAABhhk1dCU5dcrgSAABN4JlLD4ZyuRIAAGGGTV4JTl1yuhIAAE3vmUsWhnK7EgAAYYZNXwlOXXK8EgAATQWaSxGGcr0SAABhhk1gCU5dcr4SAABNFppLEYZyvxIAAGGGTWEJTl1ywBIAAE0nmksPhnLBEgAAYYZNYglOXXLCEgAATTaaSxOGcsMSAABhhk1jCU5dcsQSAABNSZpLE4ZyxRIAAGGGTWQJTl1yxhIAAE1cmksWhnLHEgAAYYZNZQlOXXLIEgAATXKaSxOGcskSAABhhk1mCU5dcsoSAABNhZpLE4ZyyxIAAGGGTWcJTl1yzBIAAE2YmksThnLNEgAAYYZNaAlOXXLOEgAATauaSxGGcs8SAABhhk1pCU5dctASAABNvJpLFoZy0RIAAGGGTWoJTl1y0hIAAE3SmksRhnLTEgAAYYZNawlOXXLUEgAATeOaSw+GctUSAABhhk1sCU5dctYSAABN8ppLE4Zy1xIAAGGGTW0JTl1y2BIAAE0Fm0sThnLZEgAAYYZNbglOXXLaEgAATRibSwuGctsSAABhhk1vCU5dctwSAABNI5tLD4Zy3RIAAGGGTXAJTl1y3hIAAE0ym0sOhnLfEgAAYYZNcQlOXXLgEgAATUCbSxCGcuESAABhhk1yCU5dcuISAABNUJtLGIZy4xIAAGGGTXMJTl1y5BIAAE1om0sWhnLlEgAAYYZNdAlOXXLmEgAATX6bSwuGcucSAABhhk11CU5dcugSAABNiZtLDoZy6RIAAGGGTXYJTl1y6hIAAE2Xm0sThnLrEgAAYYZNdwlOXXLsEgAATaqbSxGGcu0SAABhhk14CU5dcu4SAABNu5tLFIZy7xIAAGGGTXkJTl1y8BIAAE3Pm0sKhnLxEgAAYYZNeglOXXLyEgAATdmbSwqGcvMSAABhhk17CU5dcvQSAABN45tLC4Zy9RIAAGGGTXwJTl1y9hIAAE3um0sVhnL3EgAAYYZNfQlOXXL4EgAATQOcSweGcvkSAABhhk1+CU5dcvoSAABNCpxLGIZy+xIAAGGGTX8JTl1y/BIAAE0inEsThnL9EgAAYYZNgAlOXXL+EgAATTWcSw6Gcv8SAABhhk2BCU5dcgATAABNQ5xLDoZyARMAAGGGTYIJTl1yAhMAAE1RnEsLhnIDEwAAYYZNgwlOXXIEEwAATVycSxGGcgUTAABhhk2ECU5dcgYTAABNbZxLGIZyBxMAAGGGTYUJTl1yCBMAAE2FnEsThnIJEwAAYYZNhglOXXIKEwAATZicSxOGcgsTAABhhk2HCU5dcgwTAABNq5xLEYZyDRMAAGGGTYgJTl1yDhMAAE28nEsMhnIPEwAAYYZNiQlOXXIQEwAATcicSxOGchETAABhhk2KCU5dchITAABN25xLC4ZyExMAAGGGTYsJTl1yFBMAAE3mnEsMhnIVEwAAYYZNjAlOXXIWEwAATfKcSw6GchcTAABhhk2NCU5dchgTAABNAJ1LGIZyGRMAAGGGTY4JTl1yGhMAAE0YnUsThnIbEwAAYYZNjwlOXXIcEwAATSudSxOGch0TAABhhk2QCU5dch4TAABNPp1LDoZyHxMAAGGGTZEJTl1yIBMAAE1MnUsPhnIhEwAAYYZNkglOXXIiEwAATVudSweGciMTAABhhk2TCU5dciQTAABNYp1LDIZyJRMAAGGGTZQJTl1yJhMAAE1unUsThnInEwAAYYZNlQlOXXIoEwAATYGdSxGGcikTAABhhk2WCU5dcioTAABNkp1LB4ZyKxMAAGGGTZcJTl1yLBMAAE2ZnUsRhnItEwAAYYZNmAlOXXIuEwAATaqdSw6Gci8TAABhhk2ZCU5dcjATAABNuJ1LDoZyMRMAAGGGTZoJTl1yMhMAAE3GnUsThnIzEwAAYYZNmwlOXXI0EwAATdmdSxGGcjUTAABhhk2cCU5dcjYTAABN6p1LE4ZyNxMAAGGGTZ0JTl1yOBMAAE39nUsKhnI5EwAAYYZNnglOXXI6EwAATQeeSwqGcjsTAABhhk2fCU5dcjwTAABNEZ5LFoZyPRMAAGGGTaAJTl1yPhMAAE0nnksOhnI/EwAAYYZNoQlOXXJAEwAATTWeSweGckETAABhhk2iCU5dckITAABNPJ5LEYZyQxMAAGGGTaMJTl1yRBMAAE1NnksMhnJFEwAAYYZNpAlOXXJGEwAATVmeSxaGckcTAABhhk2lCU5dckgTAABNb55LEIZySRMAAGGGTaYJTl1yShMAAE1/nksQhnJLEwAAYYZNpwlOXXJMEwAATY+eSxGGck0TAABhhk2oCU5dck4TAABNoJ5LE4ZyTxMAAGGGTakJTl1yUBMAAE2znksThnJREwAAYYZNqglOXXJSEwAATcaeSxOGclMTAABhhk2rCU5dclQTAABN2Z5LFoZyVRMAAGGGTawJTl1yVhMAAE3vnksWhnJXEwAAYYZNrQlOXXJYEwAATQWfSweGclkTAABhhk2uCU5dcloTAABNDJ9LCoZyWxMAAGGGTa8JTl1yXBMAAE0Wn0sThnJdEwAAYYZNsAlOXXJeEwAATSmfSxSGcl8TAABhhk2xCU5dcmATAABNPZ9LE4ZyYRMAAGGGTbIJTl1yYhMAAE1Qn0sLhnJjEwAAYYZNswlOXXJkEwAATVufSwyGcmUTAABhhk20CU5dcmYTAABNZ59LEYZyZxMAAGGGTbUJTl1yaBMAAE14n0sOhnJpEwAAYYZNtglOXXJqEwAATYafSweGcmsTAABhhk23CU5dcmwTAABNjZ9LGIZybRMAAGGGTbgJTl1ybhMAAE2ln0sOhnJvEwAAYYZNuQlOXXJwEwAATbOfSwqGcnETAABhhk26CU5dcnITAABNvZ9LE4ZycxMAAGGGTbsJTl1ydBMAAE3Qn0sRhnJ1EwAAYYZNvAlOXXJ2EwAATeGfSxGGcncTAABhhk29CU5dcngTAABN8p9LCoZyeRMAAGGGTb4JTl1yehMAAE38n0sLhnJ7EwAAYYZNvwlOXXJ8EwAATQegSxGGcn0TAABhhk3ACU5dcn4TAABNGKBLB4ZyfxMAAGGGTcEJTl1ygBMAAE0foEsHhnKBEwAAYYZNwglOXXKCEwAATSagSxWGcoMTAABhhk3DCU5dcoQTAABNO6BLDoZyhRMAAGGGTcQJTl1yhhMAAE1JoEsRhnKHEwAAYYZNxQlOXXKIEwAATVqgSw6GcokTAABhhk3GCU5dcooTAABNaKBLEYZyixMAAGGGTccJTl1yjBMAAE15oEsWhnKNEwAAYYZNyAlOXXKOEwAATY+gSxCGco8TAABhhk3JCU5dcpATAABNn6BLE4ZykRMAAGGGTcoJTl1ykhMAAE2yoEsThnKTEwAAYYZNywlOXXKUEwAATcWgSwyGcpUTAABhhk3MCU5dcpYTAABN0aBLDoZylxMAAGGGTc0JTl1ymBMAAE3foEsOhnKZEwAAYYZNzglOXXKaEwAATe2gSxOGcpsTAABhhk3PCU5dcpwTAABNAKFLFoZynRMAAGGGTdAJTl1ynhMAAE0WoUsLhnKfEwAAYYZN0QlOXXKgEwAATSGhSw6GcqETAABhhk3SCU5dcqITAABNL6FLDIZyoxMAAGGGTdMJTl1ypBMAAE07oUsYhnKlEwAAYYZN1AlOXXKmEwAATVOhSxOGcqcTAABhhk3VCU5dcqgTAABNZqFLDIZyqRMAAGGGTdYJTl1yqhMAAE1yoUsPhnKrEwAAYYZN1wlOXXKsEwAATYGhSwyGcq0TAABhhk3YCU5dcq4TAABNjaFLB4ZyrxMAAGGGTdkJTl1ysBMAAE2UoUsOhnKxEwAAYYZN2glOXXKyEwAATaKhSw6GcrMTAABhhk3bCU5dcrQTAABNsKFLCoZytRMAAGGGTdwJTl1ythMAAE26oUsThnK3EwAAYYZN3QlOXXK4EwAATc2hSxGGcrkTAABhhk3eCU5dcroTAABN3qFLFIZyuxMAAGGGTd8JTl1yvBMAAE3yoUsKhnK9EwAAYYZN4AlOXXK+EwAATfyhSwqGcr8TAABhhk3hCU5dcsATAABNBqJLGIZywRMAAGGGTeIJTl1ywhMAAE0eoksPhnLDEwAAYYZN4wlOXXLEEwAATS2iSweGcsUTAABhhk3kCU5dcsYTAABNNKJLEYZyxxMAAGGGTeUJTl1yyBMAAE1FoksKhnLJEwAAYYZN5glOXXLKEwAATU+iSxaGcssTAABhhk3nCU5dcswTAABNZaJLCoZyzRMAAGGGTegJTl1yzhMAAE1voksQhnLPEwAAYYZN6QlOXXLQEwAATX+iSwqGctETAABhhk3qCU5dctITAABNiaJLE4Zy0xMAAGGGTesJTl1y1BMAAE2coksThnLVEwAAYYZN7AlOXXLWEwAATa+iSxOGctcTAABhhk3tCU5dctgTAABNwqJLC4Zy2RMAAGGGTe4JTl1y2hMAAE3NoksRhnLbEwAAYYZN7wlOXXLcEwAATd6iSw6Gct0TAABhhk3wCU5dct4TAABN7KJLCoZy3xMAAGGGTfEJTl1y4BMAAE32oksMhnLhEwAAYYZN8glOXXLiEwAATQKjSxOGcuMTAABhhk3zCU5dcuQTAABNFaNLEIZy5RMAAGGGTfQJTl1y5hMAAE0lo0sThnLnEwAAYYZN9QlOXXLoEwAATTijSw6GcukTAABhhk32CU5dcuoTAABNRqNLFoZy6xMAAGGGTfcJTl1y7BMAAE1co0sRhnLtEwAAYYZN+AlOXXLuEwAATW2jSxGGcu8TAABhhk35CU5dcvATAABNfqNLCoZy8RMAAGGGTfoJTl1y8hMAAE2Io0sLhnLzEwAAYYZN+wlOXXL0EwAATZOjSxSGcvUTAABhhk38CU5dcvYTAABNp6NLE4Zy9xMAAGGGTf0JTl1y+BMAAE26o0sRhnL5EwAAYYZN/glOXXL6EwAATcujSxOGcvsTAABhhk3/CU5dcvwTAABN3qNLCoZy/RMAAGGGTQAKTl1y/hMAAE3oo0sThnL/EwAAYYZNAQpOXXIAFAAATfujSxGGcgEUAABhhk0CCk5dcgIUAABNDKRLDoZyAxQAAGGGTQMKTl1yBBQAAE0apEsWhnIFFAAAYYZNBApOXXIGFAAATTCkSxiGcgcUAABhhk0FCk5dcggUAABNSKRLFoZyCRQAAGGGTQYKTl1yChQAAE1epEsPhnILFAAAYYZNBwpOXXIMFAAATW2kSxCGcg0UAABhhk0ICk5dcg4UAABNfaRLEIZyDxQAAGGGTQkKTl1yEBQAAE2NpEsThnIRFAAAYYZNCgpOXXISFAAATaCkSw6GchMUAABhhk0LCk5dchQUAABNrqRLE4ZyFRQAAGGGTQwKTl1yFhQAAE3BpEsThnIXFAAAYYZNDQpOXXIYFAAATdSkSxiGchkUAABhhk0OCk5dchoUAABN7KRLC4ZyGxQAAGGGTQ8KTl1yHBQAAE33pEsWhnIdFAAAYYZNEApOXXIeFAAATQ2lSxiGch8UAABhhk0RCk5dciAUAABNJaVLGIZyIRQAAGGGTRIKTl1yIhQAAE09pUsMhnIjFAAAYYZNEwpOXXIkFAAATUmlSw+GciUUAABhhk0UCk5dciYUAABNWKVLC4ZyJxQAAGGGTRUKTl1yKBQAAE1jpUsThnIpFAAAYYZNFgpOXXIqFAAATXalSxaGcisUAABhhk0XCk5dciwUAABNjKVLE4ZyLRQAAGGGTRgKTl1yLhQAAE2fpUsUhnIvFAAAYYZNGQpOXXIwFAAATbOlSwuGcjEUAABhhk0aCk5dcjIUAABNvqVLEYZyMxQAAGGGTRsKTl1yNBQAAE3PpUsOhnI1FAAAYYZNHApOXXI2FAAATd2lSwuGcjcUAABhhk0dCk5dcjgUAABN6KVLDoZyORQAAGGGTR4KTl1yOhQAAE32pUsHhnI7FAAAYYZNHwpOXXI8FAAATf2lSw6Gcj0UAABhhk0gCk5dcj4UAABNC6ZLFoZyPxQAAGGGTSEKTl1yQBQAAE0hpksLhnJBFAAAYYZNIgpOXXJCFAAATSymSw6GckMUAABhhk0jCk5dckQUAABNOqZLE4ZyRRQAAGGGTSQKTl1yRhQAAE1NpksOhnJHFAAAYYZNJQpOXXJIFAAATVumSw+GckkUAABhhk0mCk5dckoUAABNaqZLEYZySxQAAGGGTScKTl1yTBQAAE17pksThnJNFAAAYYZNKApOXXJOFAAATY6mSw+Gck8UAABhhk0pCk5dclAUAABNnaZLFYZyURQAAGGGTSoKTl1yUhQAAE2ypksThnJTFAAAYYZNKwpOXXJUFAAATcWmSw6GclUUAABhhk0sCk5dclYUAABN06ZLD4ZyVxQAAGGGTS0KTl1yWBQAAE3ipksLhnJZFAAAYYZNLgpOXXJaFAAATe2mSxGGclsUAABhhk0vCk5dclwUAABN/qZLFoZyXRQAAGGGTTAKTl1yXhQAAE0Up0sQhnJfFAAAYYZNMQpOXXJgFAAATSSnSxOGcmEUAABhhk0yCk5dcmIUAABNN6dLE4ZyYxQAAGGGTTMKTl1yZBQAAE1Kp0sMhnJlFAAAYYZNNApOXXJmFAAATVanSxSGcmcUAABhhk01Ck5dcmgUAABNaqdLC4ZyaRQAAGGGTTYKTl1yahQAAE11p0sRhnJrFAAAYYZNNwpOXXJsFAAATYanSxOGcm0UAABhhk04Ck5dcm4UAABNmadLEYZybxQAAGGGTTkKTl1ycBQAAE2qp0sLhnJxFAAAYYZNOgpOXXJyFAAATbWnSw6GcnMUAABhhk07Ck5dcnQUAABNw6dLD4ZydRQAAGGGTTwKTl1ydhQAAE3Sp0sMhnJ3FAAAYYZNPQpOXXJ4FAAATd6nSxaGcnkUAABhhk0+Ck5dcnoUAABN9KdLC4ZyexQAAGGGTT8KTl1yfBQAAE3/p0sLhnJ9FAAAYYZNQApOXXJ+FAAATQqoSxiGcn8UAABhhk1BCk5dcoAUAABNIqhLDIZygRQAAGGGTUIKTl1yghQAAE0uqEsVhnKDFAAAYYZNQwpOXXKEFAAATUOoSxWGcoUUAABhhk1ECk5dcoYUAABNWKhLE4ZyhxQAAGGGTUUKTl1yiBQAAE1rqEsPhnKJFAAAYYZNRgpOXXKKFAAATXqoSxWGcosUAABhhk1HCk5dcowUAABNj6hLDoZyjRQAAGGGTUgKTl1yjhQAAE2dqEsUhnKPFAAAYYZNSQpOXXKQFAAATbGoSxaGcpEUAABhhk1KCk5dcpIUAABNx6hLFYZykxQAAGGGTUsKTl1ylBQAAE3cqEsThnKVFAAAYYZNTApOXXKWFAAATe+oSxGGcpcUAABhhk1NCk5dcpgUAABNAKlLC4ZymRQAAGGGTU4KTl1ymhQAAE0LqUsOhnKbFAAAYYZNTwpOXXKcFAAATRmpSxOGcp0UAABhhk1QCk5dcp4UAABNLKlLEIZynxQAAGGGTVEKTl1yoBQAAE08qUsOhnKhFAAAYYZNUgpOXXKiFAAATUqpSxCGcqMUAABhhk1TCk5dcqQUAABNWqlLE4ZypRQAAGGGTVQKTl1yphQAAE1tqUsVhnKnFAAAYYZNVQpOXXKoFAAATYKpSw+GcqkUAABhhk1WCk5dcqoUAABNkalLDoZyqxQAAGGGTVcKTl1yrBQAAE2fqUsThnKtFAAAYYZNWApOXXKuFAAATbKpSw6Gcq8UAABhhk1ZCk5dcrAUAABNwKlLCoZysRQAAGGGTVoKTl1yshQAAE3KqUsThnKzFAAAYYZNWwpOXXK0FAAATd2pSw6GcrUUAABhhk1cCk5dcrYUAABN66lLCoZytxQAAGGGTV0KTl1yuBQAAE31qUsRhnK5FAAAYYZNXgpOXXK6FAAATQaqSxCGcrsUAABhhk1fCk5dcrwUAABNFqpLEYZyvRQAAGGGTWAKTl1yvhQAAE0nqksOhnK/FAAAYYZNYQpOXXLAFAAATTWqSw6GcsEUAABhhk1iCk5dcsIUAABNQ6pLGIZywxQAAGGGTWMKTl1yxBQAAE1bqksThnLFFAAAYYZNZApOXXLGFAAATW6qSw+GcscUAABhhk1lCk5dcsgUAABNfapLE4ZyyRQAAGGGTWYKTl1yyhQAAE2QqksThnLLFAAAYYZNZwpOXXLMFAAATaOqSw6Gcs0UAABhhk1oCk5dcs4UAABNsapLEYZyzxQAAGGGTWkKTl1y0BQAAE3CqksOhnLRFAAAYYZNagpOXXLSFAAATdCqSxCGctMUAABhhk1rCk5dctQUAABN4KpLC4Zy1RQAAGGGTWwKTl1y1hQAAE3rqksWhnLXFAAAYYZNbQpOXXLYFAAATQGrSw+GctkUAABhhk1uCk5dctoUAABNEKtLFYZy2xQAAGGGTW8KTl1y3BQAAE0lq0sThnLdFAAAYYZNcApOXXLeFAAATTirSxOGct8UAABhhk1xCk5dcuAUAABNS6tLEYZy4RQAAGGGTXIKTl1y4hQAAE1cq0sWhnLjFAAAYYZNcwpOXXLkFAAATXKrSxiGcuUUAABhhk10Ck5dcuYUAABNiqtLE4Zy5xQAAGGGTXUKTl1y6BQAAE2dq0sKhnLpFAAAYYZNdgpOXXLqFAAATaerSxWGcusUAABhhk13Ck5dcuwUAABNvKtLB4Zy7RQAAGGGTXgKTl1y7hQAAE3Dq0sUhnLvFAAAYYZNeQpOXXLwFAAATderSxiGcvEUAABhhk16Ck5dcvIUAABN76tLCoZy8xQAAGGGTXsKTl1y9BQAAE35q0sRhnL1FAAAYYZNfApOXXL2FAAATQqsSxGGcvcUAABhhk19Ck5dcvgUAABNG6xLEYZy+RQAAGGGTX4KTl1y+hQAAE0srEsOhnL7FAAAYYZNfwpOXXL8FAAATTqsSxOGcv0UAABhhk2ACk5dcv4UAABNTaxLB4Zy/xQAAGGGTYEKTl1yABUAAE1UrEsLhnIBFQAAYYZNggpOXXICFQAATV+sSxWGcgMVAABhhk2DCk5dcgQVAABNdKxLC4ZyBRUAAGGGTYQKTl1yBhUAAE1/rEsThnIHFQAAYYZNhQpOXXIIFQAATZKsSweGcgkVAABhhk2GCk5dcgoVAABNmaxLE4ZyCxUAAGGGTYcKTl1yDBUAAE2srEsThnINFQAAYYZNiApOXXIOFQAATb+sSw6Gcg8VAABhhk2JCk5dchAVAABNzaxLEYZyERUAAGGGTYoKTl1yEhUAAE3erEsOhnITFQAAYYZNiwpOXXIUFQAATeysSxOGchUVAABhhk2MCk5dchYVAABN/6xLE4ZyFxUAAGGGTY0KTl1yGBUAAE0SrUsQhnIZFQAAYYZNjgpOXXIaFQAATSKtSxCGchsVAABhhk2PCk5dchwVAABNMq1LDoZyHRUAAGGGTZAKTl1yHhUAAE1ArUsThnIfFQAAYYZNkQpOXXIgFQAATVOtSxaGciEVAABhhk2SCk5dciIVAABNaa1LDoZyIxUAAGGGTZMKTl1yJBUAAE13rUsHhnIlFQAAYYZNlApOXXImFQAATX6tSxGGcicVAABhhk2VCk5dcigVAABNj61LCoZyKRUAAGGGTZYKTl1yKhUAAE2ZrUsUhnIrFQAAYYZNlwpOXXIsFQAATa2tSw6Gci0VAABhhk2YCk5dci4VAABNu61LC4ZyLxUAAGGGTZkKTl1yMBUAAE3GrUsOhnIxFQAAYYZNmgpOXXIyFQAATdStSweGcjMVAABhhk2bCk5dcjQVAABN261LE4ZyNRUAAGGGTZwKTl1yNhUAAE3urUsThnI3FQAAYYZNnQpOXXI4FQAATQGuSw+GcjkVAABhhk2eCk5dcjoVAABNEK5LFYZyOxUAAGGGTZ8KTl1yPBUAAE0lrksThnI9FQAAYYZNoApOXXI+FQAATTiuSwyGcj8VAABhhk2hCk5dckAVAABNRK5LDoZyQRUAAGGGTaIKTl1yQhUAAE1SrksOhnJDFQAAYYZNowpOXXJEFQAATWCuSw6GckUVAABhhk2kCk5dckYVAABNbq5LC4ZyRxUAAGGGTaUKTl1ySBUAAE15rksVhnJJFQAAYYZNpgpOXXJKFQAATY6uSxOGcksVAABhhk2nCk5dckwVAABNoa5LE4ZyTRUAAGGGTagKTl1yThUAAE20rksWhnJPFQAAYYZNqQpOXXJQFQAATcquSw6GclEVAABhhk2qCk5dclIVAABN2K5LC4ZyUxUAAGGGTasKTl1yVBUAAE3jrksRhnJVFQAAYYZNrApOXXJWFQAATfSuSxOGclcVAABhhk2tCk5dclgVAABNB69LE4ZyWRUAAGGGTa4KTl1yWhUAAE0ar0sQhnJbFQAAYYZNrwpOXXJcFQAATSqvSxSGcl0VAABhhk2wCk5dcl4VAABNPq9LE4ZyXxUAAGGGTbEKTl1yYBUAAE1Rr0sLhnJhFQAAYYZNsgpOXXJiFQAATVyvSwuGcmMVAABhhk2zCk5dcmQVAABNZ69LE4ZyZRUAAGGGTbQKTl1yZhUAAE16r0sUhnJnFQAAYYZNtQpOXXJoFQAATY6vSweGcmkVAABhhk22Ck5dcmoVAABNla9LFYZyaxUAAGGGTbcKTl1ybBUAAE2qr0sLhnJtFQAAYYZNuApOXXJuFQAATbWvSxaGcm8VAABhhk25Ck5dcnAVAABNy69LD4ZycRUAAGGGTboKTl1ychUAAE3ar0sKhnJzFQAAYYZNuwpOXXJ0FQAATeSvSweGcnUVAABhhk28Ck5dcnYVAABN669LEYZydxUAAGGGTb0KTl1yeBUAAE38r0sThnJ5FQAAYYZNvgpOXXJ6FQAATQ+wSxSGcnsVAABhhk2/Ck5dcnwVAABNI7BLEYZyfRUAAGGGTcAKTl1yfhUAAE00sEsRhnJ/FQAAYYZNwQpOXXKAFQAATUWwSxaGcoEVAABhhk3CCk5dcoIVAABNW7BLGIZygxUAAGGGTcMKTl1yhBUAAE1zsEsOhnKFFQAAYYZNxApOXXKGFQAATYGwSxWGcocVAABhhk3FCk5dcogVAABNlrBLFIZyiRUAAGGGTcYKTl1yihUAAE2qsEsRhnKLFQAAYYZNxwpOXXKMFQAATbuwSwyGco0VAABhhk3ICk5dco4VAABNx7BLE4ZyjxUAAGGGTckKTl1ykBUAAE3asEsLhnKRFQAAYYZNygpOXXKSFQAATeWwSw6GcpMVAABhhk3LCk5dcpQVAABN87BLEIZylRUAAGGGTcwKTl1ylhUAAE0DsUsThnKXFQAAYYZNzQpOXXKYFQAATRaxSw+GcpkVAABhhk3OCk5dcpoVAABNJbFLGIZymxUAAGGGTc8KTl1ynBUAAE09sUsThnKdFQAAYYZN0ApOXXKeFQAATVCxSxOGcp8VAABhhk3RCk5dcqAVAABNY7FLFYZyoRUAAGGGTdIKTl1yohUAAE14sUsOhnKjFQAAYYZN0wpOXXKkFQAATYaxSw6GcqUVAABhhk3UCk5dcqYVAABNlLFLB4ZypxUAAGGGTdUKTl1yqBUAAE2bsUsThnKpFQAAYYZN1gpOXXKqFQAATa6xSxOGcqsVAABhhk3XCk5dcqwVAABNwbFLFIZyrRUAAGGGTdgKTl1yrhUAAE3VsUsQhnKvFQAAYYZN2QpOXXKwFQAATeWxSxOGcrEVAABhhk3aCk5dcrIVAABN+LFLDoZysxUAAGGGTdsKTl1ytBUAAE0GsksThnK1FQAAYYZN3ApOXXK2FQAATRmySxSGcrcVAABhhk3dCk5dcrgVAABNLbJLEIZyuRUAAGGGTd4KTl1yuhUAAE09sksPhnK7FQAAYYZN3wpOXXK8FQAATUyySxOGcr0VAABhhk3gCk5dcr4VAABNX7JLDoZyvxUAAGGGTeEKTl1ywBUAAE1tsksKhnLBFQAAYYZN4gpOXXLCFQAATXeySxGGcsMVAABhhk3jCk5dcsQVAABNiLJLE4ZyxRUAAGGGTeQKTl1yxhUAAE2bsksRhnLHFQAAYYZN5QpOXXLIFQAATayySxiGcskVAABhhk3mCk5dcsoVAABNxLJLEYZyyxUAAGGGTecKTl1yzBUAAE3VsksLhnLNFQAAYYZN6ApOXXLOFQAATeCySweGcs8VAABhhk3pCk5dctAVAABN57JLCoZy0RUAAGGGTeoKTl1y0hUAAE3xsksThnLTFQAAYYZN6wpOXXLUFQAATQSzSwqGctUVAABhhk3sCk5dctYVAABNDrNLEIZy1xUAAGGGTe0KTl1y2BUAAE0es0sVhnLZFQAAYYZN7gpOXXLaFQAATTOzSxSGctsVAABhhk3vCk5dctwVAABNR7NLFYZy3RUAAGGGTfAKTl1y3hUAAE1cs0sYhnLfFQAAYYZN8QpOXXLgFQAATXSzSxGGcuEVAABhhk3yCk5dcuIVAABNhbNLDoZy4xUAAGGGTfMKTl1y5BUAAE2Ts0sUhnLlFQAAYYZN9ApOXXLmFQAATaezSxOGcucVAABhhk31Ck5dcugVAABNurNLE4Zy6RUAAGGGTfYKTl1y6hUAAE3Ns0sVhnLrFQAAYYZN9wpOXXLsFQAATeKzSxOGcu0VAABhhk34Ck5dcu4VAABN9bNLEYZy7xUAAGGGTfkKTl1y8BUAAE0GtEsYhnLxFQAAYYZN+gpOXXLyFQAATR60SxSGcvMVAABhhk37Ck5dcvQVAABNMrRLD4Zy9RUAAGGGTfwKTl1y9hUAAE1BtEsOhnL3FQAAYYZN/QpOXXL4FQAATU+0SwuGcvkVAABhhk3+Ck5dcvoVAABNWrRLB4Zy+xUAAGGGTf8KTl1y/BUAAE1htEsThnL9FQAAYYZNAAtOXXL+FQAATXS0SxSGcv8VAABhhk0BC05dcgAWAABNiLRLE4ZyARYAAGGGTQILTl1yAhYAAE2btEsQhnIDFgAAYYZNAwtOXXIEFgAATau0SxGGcgUWAABhhk0EC05dcgYWAABNvLRLE4ZyBxYAAGGGTQULTl1yCBYAAE3PtEsPhnIJFgAAYYZNBgtOXXIKFgAATd60SxCGcgsWAABhhk0HC05dcgwWAABN7rRLE4ZyDRYAAGGGTQgLTl1yDhYAAE0BtUsThnIPFgAAYYZNCQtOXXIQFgAATRS1SxaGchEWAABhhk0KC05dchIWAABNKrVLDoZyExYAAGGGTQsLTl1yFBYAAE04tUsThnIVFgAAYYZNDAtOXXIWFgAATUu1SxOGchcWAABhhk0NC05dchgWAABNXrVLGIZyGRYAAGGGTQ4LTl1yGhYAAE12tUsLhnIbFgAAYYZNDwtOXXIcFgAATYG1Sw6Gch0WAABhhk0QC05dch4WAABNj7VLEIZyHxYAAGGGTRELTl1yIBYAAE2ftUsQhnIhFgAAYYZNEgtOXXIiFgAATa+1SxSGciMWAABhhk0TC05dciQWAABNw7VLE4ZyJRYAAGGGTRQLTl1yJhYAAE3WtUsUhnInFgAAYYZNFQtOXXIoFgAATeq1SxOGcikWAABhhk0WC05dcioWAABN/bVLE4ZyKxYAAGGGTRcLTl1yLBYAAE0QtksThnItFgAAYYZNGAtOXXIuFgAATSO2SwqGci8WAABhhk0ZC05dcjAWAABNLbZLFIZyMRYAAGGGTRoLTl1yMhYAAE1BtksHhnIzFgAAYYZNGwtOXXI0FgAATUi2SxOGcjUWAABhhk0cC05dcjYWAABNW7ZLC4ZyNxYAAGGGTR0LTl1yOBYAAE1mtksUhnI5FgAAYYZNHgtOXXI6FgAATXq2SxWGcjsWAABhhk0fC05dcjwWAABNj7ZLE4ZyPRYAAGGGTSALTl1yPhYAAE2itksThnI/FgAAYYZNIQtOXXJAFgAATbW2SxOGckEWAABhhk0iC05dckIWAABNyLZLDoZyQxYAAGGGTSMLTl1yRBYAAE3WtksThnJFFgAAYYZNJAtOXXJGFgAATem2SxGGckcWAABhhk0lC05dckgWAABN+rZLDIZySRYAAGGGTSYLTl1yShYAAE0Gt0sOhnJLFgAAYYZNJwtOXXJMFgAATRS3SxSGck0WAABhhk0oC05dck4WAABNKLdLC4ZyTxYAAGGGTSkLTl1yUBYAAE0zt0sLhnJRFgAAYYZNKgtOXXJSFgAATT63Sw6GclMWAABhhk0rC05dclQWAABNTLdLE4ZyVRYAAGGGTSwLTl1yVhYAAE1ft0sThnJXFgAAYYZNLQtOXXJYFgAATXK3SwuGclkWAABhhk0uC05dcloWAABNfbdLE4ZyWxYAAGGGTS8LTl1yXBYAAE2Qt0sThnJdFgAAYYZNMAtOXXJeFgAATaO3SxGGcl8WAABhhk0xC05dcmAWAABNtLdLDoZyYRYAAGGGTTILTl1yYhYAAE3Ct0sUhnJjFgAAYYZNMwtOXXJkFgAATda3SwuGcmUWAABhhk00C05dcmYWAABN4bdLEYZyZxYAAGGGTTULTl1yaBYAAE3yt0sRhnJpFgAAYYZNNgtOXXJqFgAATQO4SxOGcmsWAABhhk03C05dcmwWAABNFrhLB4ZybRYAAGGGTTgLTl1ybhYAAE0duEsMhnJvFgAAYYZNOQtOXXJwFgAATSm4SxOGcnEWAABhhk06C05dcnIWAABNPLhLDoZycxYAAGGGTTsLTl1ydBYAAE1KuEsVhnJ1FgAAYYZNPAtOXXJ2FgAATV+4SxiGcncWAABhhk09C05dcngWAABNd7hLD4ZyeRYAAGGGTT4LTl1yehYAAE2GuEsLhnJ7FgAAYYZNPwtOXXJ8FgAATZG4SxSGcn0WAABhhk1AC05dcn4WAABNpbhLE4ZyfxYAAGGGTUELTl1ygBYAAE24uEsPhnKBFgAAYYZNQgtOXXKCFgAATce4Sw6GcoMWAABhhk1DC05dcoQWAABN1bhLFYZyhRYAAGGGTUQLTl1yhhYAAE3quEsThnKHFgAAYYZNRQtOXXKIFgAATf24SxiGcokWAABhhk1GC05dcooWAABNFblLDoZyixYAAGGGTUcLTl1yjBYAAE0juUsPhnKNFgAAYYZNSAtOXXKOFgAATTK5SxOGco8WAABhhk1JC05dcpAWAABNRblLCoZykRYAAGGGTUoLTl1ykhYAAE1PuUsRhnKTFgAAYYZNSwtOXXKUFgAATWC5Sw6GcpUWAABhhk1MC05dcpYWAABNbrlLEIZylxYAAGGGTU0LTl1ymBYAAE1+uUsThnKZFgAAYYZNTgtOXXKaFgAATZG5SwuGcpsWAABhhk1PC05dcpwWAABNnLlLFIZynRYAAGGGTVALTl1ynhYAAE2wuUsKhnKfFgAAYYZNUQtOXXKgFgAATbq5SxGGcqEWAABhhk1SC05dcqIWAABNy7lLE4ZyoxYAAGGGTVMLTl1ypBYAAE3euUsQhnKlFgAAYYZNVAtOXXKmFgAATe65SwuGcqcWAABhhk1VC05dcqgWAABN+blLFIZyqRYAAGGGTVYLTl1yqhYAAE0NuksOhnKrFgAAYYZNVwtOXXKsFgAATRu6SxOGcq0WAABhhk1YC05dcq4WAABNLrpLFIZyrxYAAGGGTVkLTl1ysBYAAE1CuksQhnKxFgAAYYZNWgtOXXKyFgAATVK6Sw6GcrMWAABhhk1bC05dcrQWAABNYLpLE4ZytRYAAGGGTVwLTl1ythYAAE1zuksQhnK3FgAAYYZNXQtOXXK4FgAATYO6SxOGcrkWAABhhk1eC05dcroWAABNlrpLEYZyuxYAAGGGTV8LTl1yvBYAAE2nuksOhnK9FgAAYYZNYAtOXXK+FgAATbW6SxOGcr8WAABhhk1hC05dcsAWAABNyLpLE4ZywRYAAGGGTWILTl1ywhYAAE3buksThnLDFgAAYYZNYwtOXXLEFgAATe66SweGcsUWAABhhk1kC05dcsYWAABN9bpLE4ZyxxYAAGGGTWULTl1yyBYAAE0Iu0sKhnLJFgAAYYZNZgtOXXLKFgAATRK7SxCGcssWAABhhk1nC05dcswWAABNIrtLB4ZyzRYAAGGGTWgLTl1yzhYAAE0pu0sMhnLPFgAAYYZNaQtOXXLQFgAATTW7SxOGctEWAABhhk1qC05dctIWAABNSLtLCoZy0xYAAGGGTWsLTl1y1BYAAE1Su0sPhnLVFgAAYYZNbAtOXXLWFgAATWG7SxCGctcWAABhhk1tC05dctgWAABNcbtLEYZy2RYAAGGGTW4LTl1y2hYAAE2Cu0sWhnLbFgAAYYZNbwtOXXLcFgAATZi7SxGGct0WAABhhk1wC05dct4WAABNqbtLCoZy3xYAAGGGTXELTl1y4BYAAE2zu0sLhnLhFgAAYYZNcgtOXXLiFgAATb67SxOGcuMWAABhhk1zC05dcuQWAABN0btLFoZy5RYAAGGGTXQLTl1y5hYAAE3nu0sYhnLnFgAAYYZNdQtOXXLoFgAATf+7SxOGcukWAABhhk12C05dcuoWAABNErxLCoZy6xYAAGGGTXcLTl1y7BYAAE0cvEsRhnLtFgAAYYZNeAtOXXLuFgAATS28SxGGcu8WAABhhk15C05dcvAWAABNPrxLEIZy8RYAAGGGTXoLTl1y8hYAAE1OvEsPhnLzFgAAYYZNewtOXXL0FgAATV28SxOGcvUWAABhhk18C05dcvYWAABNcLxLEYZy9xYAAGGGTX0LTl1y+BYAAE2BvEsOhnL5FgAAYYZNfgtOXXL6FgAATY+8SwuGcvsWAABhhk1/C05dcvwWAABNmrxLE4Zy/RYAAGGGTYALTl1y/hYAAE2tvEsPhnL/FgAAYYZNgQtOXXIAFwAATby8SxaGcgEXAABhhk2CC05dcgIXAABN0rxLFoZyAxcAAGGGTYMLTl1yBBcAAE3ovEsThnIFFwAAYYZNhAtOXXIGFwAATfu8Sw6GcgcXAABhhk2FC05dcggXAABNCb1LE4ZyCRcAAGGGTYYLTl1yChcAAE0cvUsYhnILFwAAYYZNhwtOXXIMFwAATTS9SxSGcg0XAABhhk2IC05dcg4XAABNSL1LE4ZyDxcAAGGGTYkLTl1yEBcAAE1bvUsYhnIRFwAAYYZNigtOXXISFwAATXO9SxaGchMXAABhhk2LC05dchQXAABNib1LEIZyFRcAAGGGTYwLTl1yFhcAAE2ZvUsMhnIXFwAAYYZNjQtOXXIYFwAATaW9SxGGchkXAABhhk2OC05dchoXAABNtr1LFoZyGxcAAGGGTY8LTl1yHBcAAE3MvUsLhnIdFwAAYYZNkAtOXXIeFwAATde9Sw6Gch8XAABhhk2RC05dciAXAABN5b1LE4ZyIRcAAGGGTZILTl1yIhcAAE34vUsQhnIjFwAAYYZNkwtOXXIkFwAATQi+SxWGciUXAABhhk2UC05dciYXAABNHb5LDoZyJxcAAGGGTZULTl1yKBcAAE0rvksOhnIpFwAAYYZNlgtOXXIqFwAATTm+SxaGcisXAABhhk2XC05dciwXAABNT75LDoZyLRcAAGGGTZgLTl1yLhcAAE1dvksYhnIvFwAAYYZNmQtOXXIwFwAATXW+SwyGcjEXAABhhk2aC05dcjIXAABNgb5LE4ZyMxcAAGGGTZsLTl1yNBcAAE2UvksThnI1FwAAYYZNnAtOXXI2FwAATae+SxSGcjcXAABhhk2dC05dcjgXAABNu75LGIZyORcAAGGGTZ4LTl1yOhcAAE3TvksThnI7FwAAYYZNnwtOXXI8FwAATea+SxSGcj0XAABhhk2gC05dcj4XAABN+r5LC4ZyPxcAAGGGTaELTl1yQBcAAE0Fv0sUhnJBFwAAYYZNogtOXXJCFwAATRm/SxOGckMXAABhhk2jC05dckQXAABNLL9LFIZyRRcAAGGGTaQLTl1yRhcAAE1Av0sMhnJHFwAAYYZNpQtOXXJIFwAATUy/Sw2GckkXAABhhk2mC05dckoXAABNWb9LE4ZySxcAAGGGTacLTl1yTBcAAE1sv0sPhnJNFwAAYYZNqAtOXXJOFwAATXu/SxGGck8XAABhhk2pC05dclAXAABNjL9LD4ZyURcAAGGGTaoLTl1yUhcAAE2bv0sThnJTFwAAYYZNqwtOXXJUFwAATa6/SxOGclUXAABhhk2sC05dclYXAABNwb9LFoZyVxcAAGGGTa0LTl1yWBcAAE3Xv0sRhnJZFwAAYYZNrgtOXXJaFwAATei/SxaGclsXAABhhk2vC05dclwXAABN/r9LFYZyXRcAAGGGTbALTl1yXhcAAE0TwEsYhnJfFwAAYYZNsQtOXXJgFwAATSvASxOGcmEXAABhhk2yC05dcmIXAABNPsBLFoZyYxcAAGGGTbMLTl1yZBcAAE1UwEsMhnJlFwAAYYZNtAtOXXJmFwAATWDASxOGcmcXAABhhk21C05dcmgXAABNc8BLDoZyaRcAAGGGTbYLTl1yahcAAE2BwEsUhnJrFwAAYYZNtwtOXXJsFwAATZXASxOGcm0XAABhhk24C05dcm4XAABNqMBLE4ZybxcAAGGGTbkLTl1ycBcAAE27wEsPhnJxFwAAYYZNugtOXXJyFwAATcrASxaGcnMXAABhhnUoTbsLTl1ydBcAAE3gwEsRhnJ1FwAAYYZNvAtOXXJ2FwAATfHASxGGcncXAABhhk29C05dcngXAABNAsFLD4ZyeRcAAGGGTb4LTl1yehcAAE0RwUsThnJ7FwAAYYZNvwtOXXJ8FwAATSTBSxOGcn0XAABhhk3AC05dcn4XAABNN8FLFoZyfxcAAGGGTcELTl1ygBcAAE1NwUsThnKBFwAAYYZNwgtOXXKCFwAATWDBSxOGcoMXAABhhk3DC05dcoQXAABNc8FLE4ZyhRcAAGGGTcQLTl1yhhcAAE2GwUsRhnKHFwAAYYZNxQtOXXKIFwAATZfBSxaGcokXAABhhk3GC05dcooXAABNrcFLEYZyixcAAGGGTccLTl1yjBcAAE2+wUsPhnKNFwAAYYZNyAtOXXKOFwAATc3BSxOGco8XAABhhk3JC05dcpAXAABN4MFLE4ZykRcAAGGGTcoLTl1ykhcAAE3zwUsLhnKTFwAAYYZNywtOXXKUFwAATf7BSw+GcpUXAABhhk3MC05dcpYXAABNDcJLDoZylxcAAGGGTc0LTl1ymBcAAE0bwksQhnKZFwAAYYZNzgtOXXKaFwAATSvCSxiGcpsXAABhhk3PC05dcpwXAABNQ8JLFoZynRcAAGGGTdALTl1ynhcAAE1ZwksLhnKfFwAAYYZN0QtOXXKgFwAATWTCSw6GcqEXAABhhk3SC05dcqIXAABNcsJLE4ZyoxcAAGGGTdMLTl1ypBcAAE2FwksRhnKlFwAAYYZN1AtOXXKmFwAATZbCSxSGcqcXAABhhk3VC05dcqgXAABNqsJLCoZyqRcAAGGGTdYLTl1yqhcAAE20wksKhnKrFwAAYYZN1wtOXXKsFwAATb7CSwuGcq0XAABhhk3YC05dcq4XAABNycJLFYZyrxcAAGGGTdkLTl1ysBcAAE3ewksHhnKxFwAAYYZN2gtOXXKyFwAATeXCSxiGcrMXAABhhk3bC05dcrQXAABN/cJLE4ZytRcAAGGGTdwLTl1ythcAAE0Qw0sOhnK3FwAAYYZN3QtOXXK4FwAATR7DSw6GcrkXAABhhk3eC05dcroXAABNLMNLC4ZyuxcAAGGGTd8LTl1yvBcAAE03w0sRhnK9FwAAYYZN4AtOXXK+FwAATUjDSxiGcr8XAABhhk3hC05dcsAXAABNYMNLE4ZywRcAAGGGTeILTl1ywhcAAE1zw0sThnLDFwAAYYZN4wtOXXLEFwAATYbDSxGGcsUXAABhhk3kC05dcsYXAABNl8NLDIZyxxcAAGGGTeULTl1yyBcAAE2jw0sThnLJFwAAYYZN5gtOXXLKFwAATbbDSwuGcssXAABhhk3nC05dcswXAABNwcNLDIZyzRcAAGGGTegLTl1yzhcAAE3Nw0sOhnLPFwAAYYZN6QtOXXLQFwAATdvDSxiGctEXAABhhk3qC05dctIXAABN88NLE4Zy0xcAAGGGTesLTl1y1BcAAE0GxEsThnLVFwAAYYZN7AtOXXLWFwAATRnESw6GctcXAABhhk3tC05dctgXAABNJ8RLD4Zy2RcAAGGGTe4LTl1y2hcAAE02xEsHhnLbFwAAYYZN7wtOXXLcFwAATT3ESwyGct0XAABhhk3wC05dct4XAABNScRLE4Zy3xcAAGGGTfELTl1y4BcAAE1cxEsRhnLhFwAAYYZN8gtOXXLiFwAATW3ESweGcuMXAABhhk3zC05dcuQXAABNdMRLEYZy5RcAAGGGTfQLTl1y5hcAAE2FxEsOhnLnFwAAYYZN9QtOXXLoFwAATZPESw6GcukXAABhhk32C05dcuoXAABNocRLE4Zy6xcAAGGGTfcLTl1y7BcAAE20xEsRhnLtFwAAYYZN+AtOXXLuFwAATcXESxOGcu8XAABhhk35C05dcvAXAABN2MRLCoZy8RcAAGGGTfoLTl1y8hcAAE3ixEsKhnLzFwAAYYZN+wtOXXL0FwAATezESxaGcvUXAABhhk38C05dcvYXAABNAsVLDoZy9xcAAGGGTf0LTl1y+BcAAE0QxUsHhnL5FwAAYYZN/gtOXXL6FwAATRfFSxGGcvsXAABhhk3/C05dcvwXAABNKMVLDIZy/RcAAGGGTQAMTl1y/hcAAE00xUsWhnL/FwAAYYZNAQxOXXIAGAAATUrFSxCGcgEYAABhhk0CDE5dcgIYAABNWsVLEIZyAxgAAGGGTQMMTl1yBBgAAE1qxUsRhnIFGAAAYYZNBAxOXXIGGAAATXvFSxOGcgcYAABhhk0FDE5dcggYAABNjsVLE4ZyCRgAAGGGTQYMTl1yChgAAE2hxUsThnILGAAAYYZNBwxOXXIMGAAATbTFSxaGcg0YAABhhk0IDE5dcg4YAABNysVLFoZyDxgAAGGGTQkMTl1yEBgAAE3gxUsHhnIRGAAAYYZNCgxOXXISGAAATefFSwqGchMYAABhhk0LDE5dchQYAABN8cVLE4ZyFRgAAGGGTQwMTl1yFhgAAE0ExksUhnIXGAAAYYZNDQxOXXIYGAAATRjGSxOGchkYAABhhk0ODE5dchoYAABNK8ZLC4ZyGxgAAGGGTQ8MTl1yHBgAAE02xksMhnIdGAAAYYZNEAxOXXIeGAAATULGSxGGch8YAABhhk0RDE5dciAYAABNU8ZLDoZyIRgAAGGGTRIMTl1yIhgAAE1hxksHhnIjGAAAYYZNEwxOXXIkGAAATWjGSxiGciUYAABhhk0UDE5dciYYAABNgMZLDoZyJxgAAGGGTRUMTl1yKBgAAE2OxksKhnIpGAAAYYZNFgxOXXIqGAAATZjGSxOGcisYAABhhk0XDE5dciwYAABNq8ZLEYZyLRgAAGGGTRgMTl1yLhgAAE28xksRhnIvGAAAYYZNGQxOXXIwGAAATc3GSwqGcjEYAABhhk0aDE5dcjIYAABN18ZLC4ZyMxgAAGGGTRsMTl1yNBgAAE3ixksRhnI1GAAAYYZNHAxOXXI2GAAATfPGSweGcjcYAABhhk0dDE5dcjgYAABN+sZLB4ZyORgAAGGGTR4MTl1yOhgAAE0Bx0sVhnI7GAAAYYZNHwxOXXI8GAAATRbHSw6Gcj0YAABhhk0gDE5dcj4YAABNJMdLEYZyPxgAAGGGTSEMTl1yQBgAAE01x0sOhnJBGAAAYYZNIgxOXXJCGAAATUPHSxGGckMYAABhhk0jDE5dckQYAABNVMdLFoZyRRgAAGGGTSQMTl1yRhgAAE1qx0sQhnJHGAAAYYZNJQxOXXJIGAAATXrHSxOGckkYAABhhk0mDE5dckoYAABNjcdLE4ZySxgAAGGGTScMTl1yTBgAAE2gx0sMhnJNGAAAYYZNKAxOXXJOGAAATazHSw6Gck8YAABhhk0pDE5dclAYAABNusdLDoZyURgAAGGGTSoMTl1yUhgAAE3Ix0sThnJTGAAAYYZNKwxOXXJUGAAATdvHSxaGclUYAABhhk0sDE5dclYYAABN8cdLC4ZyVxgAAGGGTS0MTl1yWBgAAE38x0sOhnJZGAAAYYZNLgxOXXJaGAAATQrISwyGclsYAABhhk0vDE5dclwYAABNFshLGIZyXRgAAGGGTTAMTl1yXhgAAE0uyEsThnJfGAAAYYZNMQxOXXJgGAAATUHISwyGcmEYAABhhk0yDE5dcmIYAABNTchLD4ZyYxgAAGGGTTMMTl1yZBgAAE1cyEsMhnJlGAAAYYZNNAxOXXJmGAAATWjISweGcmcYAABhhk01DE5dcmgYAABNb8hLDoZyaRgAAGGGTTYMTl1yahgAAE19yEsOhnJrGAAAYYZNNwxOXXJsGAAATYvISwqGcm0YAABhhk04DE5dcm4YAABNlchLE4ZybxgAAGGGTTkMTl1ycBgAAE2oyEsRhnJxGAAAYYZNOgxOXXJyGAAATbnISxSGcnMYAABhhk07DE5dcnQYAABNzchLCoZydRgAAGGGTTwMTl1ydhgAAE3XyEsKhnJ3GAAAYYZNPQxOXXJ4GAAATeHISxiGcnkYAABhhk0+DE5dcnoYAABN+chLD4ZyexgAAGGGTT8MTl1yfBgAAE0IyUsHhnJ9GAAAYYZNQAxOXXJ+GAAATQ/JSxGGcn8YAABhhk1BDE5dcoAYAABNIMlLCoZygRgAAGGGTUIMTl1yghgAAE0qyUsWhnKDGAAAYYZNQwxOXXKEGAAATUDJSwqGcoUYAABhhk1EDE5dcoYYAABNSslLEIZyhxgAAGGGTUUMTl1yiBgAAE1ayUsKhnKJGAAAYYZNRgxOXXKKGAAATWTJSxOGcosYAABhhk1HDE5dcowYAABNd8lLE4ZyjRgAAGGGTUgMTl1yjhgAAE2KyUsThnKPGAAAYYZNSQxOXXKQGAAATZ3JSwuGcpEYAABhhk1KDE5dcpIYAABNqMlLEYZykxgAAGGGTUsMTl1ylBgAAE25yUsOhnKVGAAAYYZNTAxOXXKWGAAATcfJSwqGcpcYAABhhk1NDE5dcpgYAABN0clLDIZymRgAAGGGTU4MTl1ymhgAAE3dyUsThnKbGAAAYYZNTwxOXXKcGAAATfDJSxCGcp0YAABhhk1QDE5dcp4YAABNAMpLE4ZynxgAAGGGTVEMTl1yoBgAAE0TyksOhnKhGAAAYYZNUgxOXXKiGAAATSHKSxaGcqMYAABhhk1TDE5dcqQYAABNN8pLEYZypRgAAGGGTVQMTl1yphgAAE1IyksRhnKnGAAAYYZNVQxOXXKoGAAATVnKSwqGcqkYAABhhk1WDE5dcqoYAABNY8pLC4ZyqxgAAGGGTVcMTl1yrBgAAE1uyksUhnKtGAAAYYZNWAxOXXKuGAAATYLKSxOGcq8YAABhhk1ZDE5dcrAYAABNlcpLEYZysRgAAGGGTVoMTl1yshgAAE2myksThnKzGAAAYYZNWwxOXXK0GAAATbnKSwqGcrUYAABhhk1cDE5dcrYYAABNw8pLE4ZytxgAAGGGTV0MTl1yuBgAAE3WyksRhnK5GAAAYYZNXgxOXXK6GAAATefKSw6GcrsYAABhhk1fDE5dcrwYAABN9cpLFoZyvRgAAGGGTWAMTl1yvhgAAE0Ly0sYhnK/GAAAYYZNYQxOXXLAGAAATSPLSxaGcsEYAABhhk1iDE5dcsIYAABNOctLD4ZywxgAAGGGTWMMTl1yxBgAAE1Iy0sQhnLFGAAAYYZNZAxOXXLGGAAATVjLSxCGcscYAABhhk1lDE5dcsgYAABNaMtLE4ZyyRgAAGGGTWYMTl1yyhgAAE17y0sOhnLLGAAAYYZNZwxOXXLMGAAATYnLSxOGcs0YAABhhk1oDE5dcs4YAABNnMtLE4ZyzxgAAGGGTWkMTl1y0BgAAE2vy0sYhnLRGAAAYYZNagxOXXLSGAAATcfLSwuGctMYAABhhk1rDE5dctQYAABN0stLFoZy1RgAAGGGTWwMTl1y1hgAAE3oy0sYhnLXGAAAYYZNbQxOXXLYGAAATQDMSxiGctkYAABhhk1uDE5dctoYAABNGMxLDIZy2xgAAGGGTW8MTl1y3BgAAE0kzEsPhnLdGAAAYYZNcAxOXXLeGAAATTPMSwuGct8YAABhhk1xDE5dcuAYAABNPsxLE4Zy4RgAAGGGTXIMTl1y4hgAAE1RzEsWhnLjGAAAYYZNcwxOXXLkGAAATWfMSxOGcuUYAABhhk10DE5dcuYYAABNesxLFIZy5xgAAGGGTXUMTl1y6BgAAE2OzEsLhnLpGAAAYYZNdgxOXXLqGAAATZnMSxGGcusYAABhhk13DE5dcuwYAABNqsxLDoZy7RgAAGGGTXgMTl1y7hgAAE24zEsLhnLvGAAAYYZNeQxOXXLwGAAATcPMSw6GcvEYAABhhk16DE5dcvIYAABN0cxLB4Zy8xgAAGGGTXsMTl1y9BgAAE3YzEsOhnL1GAAAYYZNfAxOXXL2GAAATebMSxaGcvcYAABhhk19DE5dcvgYAABN/MxLC4Zy+RgAAGGGTX4MTl1y+hgAAE0HzUsOhnL7GAAAYYZNfwxOXXL8GAAATRXNSxOGcv0YAABhhk2ADE5dcv4YAABNKM1LDoZy/xgAAGGGTYEMTl1yABkAAE02zUsPhnIBGQAAYYZNggxOXXICGQAATUXNSxGGcgMZAABhhk2DDE5dcgQZAABNVs1LE4ZyBRkAAGGGTYQMTl1yBhkAAE1pzUsPhnIHGQAAYYZNhQxOXXIIGQAATXjNSxWGcgkZAABhhk2GDE5dcgoZAABNjc1LE4ZyCxkAAGGGTYcMTl1yDBkAAE2gzUsOhnINGQAAYYZNiAxOXXIOGQAATa7NSw+Gcg8ZAABhhk2JDE5dchAZAABNvc1LC4ZyERkAAGGGTYoMTl1yEhkAAE3IzUsRhnITGQAAYYZNiwxOXXIUGQAATdnNSxaGchUZAABhhk2MDE5dchYZAABN781LEIZyFxkAAGGGTY0MTl1yGBkAAE3/zUsThnIZGQAAYYZNjgxOXXIaGQAATRLOSxOGchsZAABhhk2PDE5dchwZAABNJc5LDIZyHRkAAGGGTZAMTl1yHhkAAE0xzksUhnIfGQAAYYZNkQxOXXIgGQAATUXOSwuGciEZAABhhk2SDE5dciIZAABNUM5LEYZyIxkAAGGGTZMMTl1yJBkAAE1hzksThnIlGQAAYYZNlAxOXXImGQAATXTOSxGGcicZAABhhk2VDE5dcigZAABNhc5LC4ZyKRkAAGGGTZYMTl1yKhkAAE2QzksOhnIrGQAAYYZNlwxOXXIsGQAATZ7OSw+Gci0ZAABhhk2YDE5dci4ZAABNrc5LDIZyLxkAAGGGTZkMTl1yMBkAAE25zksWhnIxGQAAYYZNmgxOXXIyGQAATc/OSwuGcjMZAABhhk2bDE5dcjQZAABN2s5LC4ZyNRkAAGGGTZwMTl1yNhkAAE3lzksYhnI3GQAAYYZNnQxOXXI4GQAATf3OSwyGcjkZAABhhk2eDE5dcjoZAABNCc9LFYZyOxkAAGGGTZ8MTl1yPBkAAE0ez0sVhnI9GQAAYYZNoAxOXXI+GQAATTPPSxOGcj8ZAABhhk2hDE5dckAZAABNRs9LD4ZyQRkAAGGGTaIMTl1yQhkAAE1Vz0sVhnJDGQAAYYZNowxOXXJEGQAATWrPSw6GckUZAABhhk2kDE5dckYZAABNeM9LFIZyRxkAAGGGTaUMTl1ySBkAAE2Mz0sWhnJJGQAAYYZNpgxOXXJKGQAATaLPSxWGcksZAABhhk2nDE5dckwZAABNt89LE4ZyTRkAAGGGTagMTl1yThkAAE3Kz0sRhnJPGQAAYYZNqQxOXXJQGQAATdvPSwuGclEZAABhhk2qDE5dclIZAABN5s9LDoZyUxkAAGGGTasMTl1yVBkAAE30z0sThnJVGQAAYYZNrAxOXXJWGQAATQfQSxCGclcZAABhhk2tDE5dclgZAABNF9BLDoZyWRkAAGGGTa4MTl1yWhkAAE0l0EsQhnJbGQAAYYZNrwxOXXJcGQAATTXQSxOGcl0ZAABhhk2wDE5dcl4ZAABNSNBLFYZyXxkAAGGGTbEMTl1yYBkAAE1d0EsPhnJhGQAAYYZNsgxOXXJiGQAATWzQSw6GcmMZAABhhk2zDE5dcmQZAABNetBLE4ZyZRkAAGGGTbQMTl1yZhkAAE2N0EsOhnJnGQAAYYZNtQxOXXJoGQAATZvQSwqGcmkZAABhhk22DE5dcmoZAABNpdBLE4ZyaxkAAGGGTbcMTl1ybBkAAE240EsOhnJtGQAAYYZNuAxOXXJuGQAATcbQSwqGcm8ZAABhhk25DE5dcnAZAABN0NBLEYZycRkAAGGGTboMTl1ychkAAE3h0EsQhnJzGQAAYYZNuwxOXXJ0GQAATfHQSxGGcnUZAABhhk28DE5dcnYZAABNAtFLDoZydxkAAGGGTb0MTl1yeBkAAE0Q0UsOhnJ5GQAAYYZNvgxOXXJ6GQAATR7RSxiGcnsZAABhhk2/DE5dcnwZAABNNtFLE4ZyfRkAAGGGTcAMTl1yfhkAAE1J0UsPhnJ/GQAAYYZNwQxOXXKAGQAATVjRSxOGcoEZAABhhk3CDE5dcoIZAABNa9FLE4ZygxkAAGGGTcMMTl1yhBkAAE1+0UsOhnKFGQAAYYZNxAxOXXKGGQAATYzRSxGGcocZAABhhk3FDE5dcogZAABNndFLDoZyiRkAAGGGTcYMTl1yihkAAE2r0UsQhnKLGQAAYYZNxwxOXXKMGQAATbvRSwuGco0ZAABhhk3IDE5dco4ZAABNxtFLFoZyjxkAAGGGTckMTl1ykBkAAE3c0UsPhnKRGQAAYYZNygxOXXKSGQAATevRSxWGcpMZAABhhk3LDE5dcpQZAABNANJLE4ZylRkAAGGGTcwMTl1ylhkAAE0T0ksThnKXGQAAYYZNzQxOXXKYGQAATSbSSxGGcpkZAABhhk3ODE5dcpoZAABNN9JLFoZymxkAAGGGTc8MTl1ynBkAAE1N0ksYhnKdGQAAYYZN0AxOXXKeGQAATWXSSxOGcp8ZAABhhk3RDE5dcqAZAABNeNJLCoZyoRkAAGGGTdIMTl1yohkAAE2C0ksVhnKjGQAAYYZN0wxOXXKkGQAATZfSSweGcqUZAABhhk3UDE5dcqYZAABNntJLFIZypxkAAGGGTdUMTl1yqBkAAE2y0ksYhnKpGQAAYYZN1gxOXXKqGQAATcrSSwqGcqsZAABhhk3XDE5dcqwZAABN1NJLEYZyrRkAAGGGTdgMTl1yrhkAAE3l0ksRhnKvGQAAYYZN2QxOXXKwGQAATfbSSxGGcrEZAABhhk3aDE5dcrIZAABNB9NLDoZysxkAAGGGTdsMTl1ytBkAAE0V00sThnK1GQAAYYZN3AxOXXK2GQAATSjTSweGcrcZAABhhk3dDE5dcrgZAABNL9NLC4ZyuRkAAGGGTd4MTl1yuhkAAE0600sVhnK7GQAAYYZN3wxOXXK8GQAATU/TSwuGcr0ZAABhhk3gDE5dcr4ZAABNWtNLE4ZyvxkAAGGGTeEMTl1ywBkAAE1t00sHhnLBGQAAYYZN4gxOXXLCGQAATXTTSxOGcsMZAABhhk3jDE5dcsQZAABNh9NLE4ZyxRkAAGGGTeQMTl1yxhkAAE2a00sOhnLHGQAAYYZN5QxOXXLIGQAATajTSxGGcskZAABhhk3mDE5dcsoZAABNudNLDoZyyxkAAGGGTecMTl1yzBkAAE3H00sThnLNGQAAYYZN6AxOXXLOGQAATdrTSxOGcs8ZAABhhk3pDE5dctAZAABN7dNLEIZy0RkAAGGGTeoMTl1y0hkAAE3900sQhnLTGQAAYYZN6wxOXXLUGQAATQ3USw6GctUZAABhhk3sDE5dctYZAABNG9RLE4Zy1xkAAGGGTe0MTl1y2BkAAE0u1EsWhnLZGQAAYYZN7gxOXXLaGQAATUTUSw6GctsZAABhhk3vDE5dctwZAABNUtRLB4Zy3RkAAGGGTfAMTl1y3hkAAE1Z1EsRhnLfGQAAYYZN8QxOXXLgGQAATWrUSwqGcuEZAABhhk3yDE5dcuIZAABNdNRLFIZy4xkAAGGGTfMMTl1y5BkAAE2I1EsOhnLlGQAAYYZN9AxOXXLmGQAATZbUSwuGcucZAABhhk31DE5dcugZAABNodRLDoZy6RkAAGGGTfYMTl1y6hkAAE2v1EsHhnLrGQAAYYZN9wxOXXLsGQAATbbUSxOGcu0ZAABhhk34DE5dcu4ZAABNydRLE4Zy7xkAAGGGTfkMTl1y8BkAAE3c1EsPhnLxGQAAYYZN+gxOXXLyGQAATevUSxWGcvMZAABhhk37DE5dcvQZAABNANVLE4Zy9RkAAGGGTfwMTl1y9hkAAE0T1UsMhnL3GQAAYYZN/QxOXXL4GQAATR/VSw6GcvkZAABhhk3+DE5dcvoZAABNLdVLDoZy+xkAAGGGTf8MTl1y/BkAAE071UsOhnL9GQAAYYZNAA1OXXL+GQAATUnVSwuGcv8ZAABhhk0BDU5dcgAaAABNVNVLFYZyARoAAGGGTQINTl1yAhoAAE1p1UsThnIDGgAAYYZNAw1OXXIEGgAATXzVSxOGcgUaAABhhk0EDU5dcgYaAABNj9VLFoZyBxoAAGGGTQUNTl1yCBoAAE2l1UsOhnIJGgAAYYZNBg1OXXIKGgAATbPVSwuGcgsaAABhhk0HDU5dcgwaAABNvtVLEYZyDRoAAGGGTQgNTl1yDhoAAE3P1UsThnIPGgAAYYZNCQ1OXXIQGgAATeLVSxOGchEaAABhhk0KDU5dchIaAABN9dVLEIZyExoAAGGGTQsNTl1yFBoAAE0F1ksUhnIVGgAAYYZNDA1OXXIWGgAATRnWSxOGchcaAABhhk0NDU5dchgaAABNLNZLC4ZyGRoAAGGGTQ4NTl1yGhoAAE031ksLhnIbGgAAYYZNDw1OXXIcGgAATULWSxOGch0aAABhhk0QDU5dch4aAABNVdZLFIZyHxoAAGGGTRENTl1yIBoAAE1p1ksHhnIhGgAAYYZNEg1OXXIiGgAATXDWSxWGciMaAABhhk0TDU5dciQaAABNhdZLC4ZyJRoAAGGGTRQNTl1yJhoAAE2Q1ksWhnInGgAAYYZNFQ1OXXIoGgAATabWSw+GcikaAABhhk0WDU5dcioaAABNtdZLCoZyKxoAAGGGTRcNTl1yLBoAAE2/1ksHhnItGgAAYYZNGA1OXXIuGgAATcbWSxGGci8aAABhhk0ZDU5dcjAaAABN19ZLE4ZyMRoAAGGGTRoNTl1yMhoAAE3q1ksUhnIzGgAAYYZNGw1OXXI0GgAATf7WSxGGcjUaAABhhk0cDU5dcjYaAABND9dLEYZyNxoAAGGGTR0NTl1yOBoAAE0g10sWhnI5GgAAYYZNHg1OXXI6GgAATTbXSxiGcjsaAABhhk0fDU5dcjwaAABNTtdLDoZyPRoAAGGGTSANTl1yPhoAAE1c10sVhnI/GgAAYYZNIQ1OXXJAGgAATXHXSxSGckEaAABhhk0iDU5dckIaAABNhddLEYZyQxoAAGGGTSMNTl1yRBoAAE2W10sMhnJFGgAAYYZNJA1OXXJGGgAATaLXSxOGckcaAABhhk0lDU5dckgaAABNtddLC4ZySRoAAGGGTSYNTl1yShoAAE3A10sOhnJLGgAAYYZNJw1OXXJMGgAATc7XSxCGck0aAABhhk0oDU5dck4aAABN3tdLE4ZyTxoAAGGGTSkNTl1yUBoAAE3x10sPhnJRGgAAYYZNKg1OXXJSGgAATQDYSxiGclMaAABhhk0rDU5dclQaAABNGNhLE4ZyVRoAAGGGTSwNTl1yVhoAAE0r2EsThnJXGgAAYYZNLQ1OXXJYGgAATT7YSxWGclkaAABhhk0uDU5dcloaAABNU9hLDoZyWxoAAGGGTS8NTl1yXBoAAE1h2EsOhnJdGgAAYYZNMA1OXXJeGgAATW/YSweGcl8aAABhhk0xDU5dcmAaAABNdthLE4ZyYRoAAGGGTTINTl1yYhoAAE2J2EsThnJjGgAAYYZNMw1OXXJkGgAATZzYSxSGcmUaAABhhk00DU5dcmYaAABNsNhLEIZyZxoAAGGGTTUNTl1yaBoAAE3A2EsThnJpGgAAYYZNNg1OXXJqGgAATdPYSw6GcmsaAABhhk03DU5dcmwaAABN4dhLE4ZybRoAAGGGTTgNTl1ybhoAAE302EsUhnJvGgAAYYZNOQ1OXXJwGgAATQjZSxCGcnEaAABhhk06DU5dcnIaAABNGNlLD4ZycxoAAGGGTTsNTl1ydBoAAE0n2UsThnJ1GgAAYYZNPA1OXXJ2GgAATTrZSw6GcncaAABhhk09DU5dcngaAABNSNlLCoZyeRoAAGGGTT4NTl1yehoAAE1S2UsRhnJ7GgAAYYZNPw1OXXJ8GgAATWPZSxOGcn0aAABhhk1ADU5dcn4aAABNdtlLEYZyfxoAAGGGTUENTl1ygBoAAE2H2UsYhnKBGgAAYYZNQg1OXXKCGgAATZ/ZSxGGcoMaAABhhk1DDU5dcoQaAABNsNlLC4ZyhRoAAGGGTUQNTl1yhhoAAE272UsHhnKHGgAAYYZNRQ1OXXKIGgAATcLZSwqGcokaAABhhk1GDU5dcooaAABNzNlLE4ZyixoAAGGGTUcNTl1yjBoAAE3f2UsKhnKNGgAAYYZNSA1OXXKOGgAATenZSxCGco8aAABhhk1JDU5dcpAaAABN+dlLFYZykRoAAGGGTUoNTl1ykhoAAE0O2ksUhnKTGgAAYYZNSw1OXXKUGgAATSLaSxWGcpUaAABhhk1MDU5dcpYaAABNN9pLGIZylxoAAGGGTU0NTl1ymBoAAE1P2ksRhnKZGgAAYYZNTg1OXXKaGgAATWDaSw6GcpsaAABhhk1PDU5dcpwaAABNbtpLFIZynRoAAGGGTVANTl1ynhoAAE2C2ksThnKfGgAAYYZNUQ1OXXKgGgAATZXaSxOGcqEaAABhhk1SDU5dcqIaAABNqNpLFYZyoxoAAGGGTVMNTl1ypBoAAE292ksThnKlGgAAYYZNVA1OXXKmGgAATdDaSxGGcqcaAABhhk1VDU5dcqgaAABN4dpLGIZyqRoAAGGGTVYNTl1yqhoAAE352ksUhnKrGgAAYYZNVw1OXXKsGgAATQ3bSw+Gcq0aAABhhk1YDU5dcq4aAABNHNtLDoZyrxoAAGGGTVkNTl1ysBoAAE0q20sLhnKxGgAAYYZNWg1OXXKyGgAATTXbSweGcrMaAABhhk1bDU5dcrQaAABNPNtLE4ZytRoAAGGGTVwNTl1ythoAAE1P20sUhnK3GgAAYYZNXQ1OXXK4GgAATWPbSxOGcrkaAABhhk1eDU5dcroaAABNdttLEIZyuxoAAGGGTV8NTl1yvBoAAE2G20sRhnK9GgAAYYZNYA1OXXK+GgAATZfbSxOGcr8aAABhhk1hDU5dcsAaAABNqttLD4ZywRoAAGGGTWINTl1ywhoAAE2520sQhnLDGgAAYYZNYw1OXXLEGgAATcnbSxOGcsUaAABhhk1kDU5dcsYaAABN3NtLE4ZyxxoAAGGGTWUNTl1yyBoAAE3v20sWhnLJGgAAYYZNZg1OXXLKGgAATQXcSw6GcssaAABhhk1nDU5dcswaAABNE9xLE4ZyzRoAAGGGTWgNTl1yzhoAAE0m3EsThnLPGgAAYYZNaQ1OXXLQGgAATTncSxiGctEaAABhhk1qDU5dctIaAABNUdxLC4Zy0xoAAGGGTWsNTl1y1BoAAE1c3EsOhnLVGgAAYYZNbA1OXXLWGgAATWrcSxCGctcaAABhhk1tDU5dctgaAABNetxLEIZy2RoAAGGGTW4NTl1y2hoAAE2K3EsUhnLbGgAAYYZNbw1OXXLcGgAATZ7cSxOGct0aAABhhk1wDU5dct4aAABNsdxLFIZy3xoAAGGGTXENTl1y4BoAAE3F3EsThnLhGgAAYYZNcg1OXXLiGgAATdjcSxOGcuMaAABhhk1zDU5dcuQaAABN69xLE4Zy5RoAAGGGTXQNTl1y5hoAAE3+3EsKhnLnGgAAYYZNdQ1OXXLoGgAATQjdSxSGcukaAABhhk12DU5dcuoaAABNHN1LB4Zy6xoAAGGGTXcNTl1y7BoAAE0j3UsThnLtGgAAYYZNeA1OXXLuGgAATTbdSwuGcu8aAABhhk15DU5dcvAaAABNQd1LFIZy8RoAAGGGTXoNTl1y8hoAAE1V3UsVhnLzGgAAYYZNew1OXXL0GgAATWrdSxOGcvUaAABhhk18DU5dcvYaAABNfd1LE4Zy9xoAAGGGTX0NTl1y+BoAAE2Q3UsThnL5GgAAYYZNfg1OXXL6GgAATaPdSw6GcvsaAABhhk1/DU5dcvwaAABNsd1LE4Zy/RoAAGGGTYANTl1y/hoAAE3E3UsRhnL/GgAAYYZNgQ1OXXIAGwAATdXdSwyGcgEbAABhhk2CDU5dcgIbAABN4d1LDoZyAxsAAGGGTYMNTl1yBBsAAE3v3UsUhnIFGwAAYYZNhA1OXXIGGwAATQPeSwuGcgcbAABhhk2FDU5dcggbAABNDt5LC4ZyCRsAAGGGTYYNTl1yChsAAE0Z3ksOhnILGwAAYYZNhw1OXXIMGwAATSfeSxOGcg0bAABhhk2IDU5dcg4bAABNOt5LE4ZyDxsAAGGGTYkNTl1yEBsAAE1N3ksLhnIRGwAAYYZNig1OXXISGwAATVjeSxOGchMbAABhhk2LDU5dchQbAABNa95LE4ZyFRsAAGGGTYwNTl1yFhsAAE1+3ksRhnIXGwAAYYZNjQ1OXXIYGwAATY/eSw6GchkbAABhhk2ODU5dchobAABNnd5LFIZyGxsAAGGGTY8NTl1yHBsAAE2x3ksLhnIdGwAAYYZNkA1OXXIeGwAATbzeSxGGch8bAABhhk2RDU5dciAbAABNzd5LEYZyIRsAAGGGTZINTl1yIhsAAE3e3ksThnIjGwAAYYZNkw1OXXIkGwAATfHeSweGciUbAABhhk2UDU5dciYbAABN+N5LDIZyJxsAAGGGTZUNTl1yKBsAAE0E30sThnIpGwAAYYZNlg1OXXIqGwAATRffSw6GcisbAABhhk2XDU5dciwbAABNJd9LFYZyLRsAAGGGTZgNTl1yLhsAAE0630sYhnIvGwAAYYZNmQ1OXXIwGwAATVLfSw+GcjEbAABhhk2aDU5dcjIbAABNYd9LC4ZyMxsAAGGGTZsNTl1yNBsAAE1s30sUhnI1GwAAYYZNnA1OXXI2GwAATYDfSxOGcjcbAABhhk2dDU5dcjgbAABNk99LD4ZyORsAAGGGTZ4NTl1yOhsAAE2i30sOhnI7GwAAYYZNnw1OXXI8GwAATbDfSxWGcj0bAABhhk2gDU5dcj4bAABNxd9LE4ZyPxsAAGGGTaENTl1yQBsAAE3Y30sYhnJBGwAAYYZNog1OXXJCGwAATfDfSw6GckMbAABhhk2jDU5dckQbAABN/t9LD4ZyRRsAAGGGTaQNTl1yRhsAAE0N4EsThnJHGwAAYYZNpQ1OXXJIGwAATSDgSwqGckkbAABhhk2mDU5dckobAABNKuBLEYZySxsAAGGGTacNTl1yTBsAAE074EsOhnJNGwAAYYZNqA1OXXJOGwAATUngSxCGck8bAABhhk2pDU5dclAbAABNWeBLE4ZyURsAAGGGTaoNTl1yUhsAAE1s4EsLhnJTGwAAYYZNqw1OXXJUGwAATXfgSxSGclUbAABhhk2sDU5dclYbAABNi+BLCoZyVxsAAGGGTa0NTl1yWBsAAE2V4EsRhnJZGwAAYYZNrg1OXXJaGwAATabgSxOGclsbAABhhk2vDU5dclwbAABNueBLEIZyXRsAAGGGTbANTl1yXhsAAE3J4EsLhnJfGwAAYYZNsQ1OXXJgGwAATdTgSxSGcmEbAABhhk2yDU5dcmIbAABN6OBLDoZyYxsAAGGGTbMNTl1yZBsAAE324EsThnJlGwAAYYZNtA1OXXJmGwAATQnhSxSGcmcbAABhhk21DU5dcmgbAABNHeFLEIZyaRsAAGGGTbYNTl1yahsAAE0t4UsOhnJrGwAAYYZNtw1OXXJsGwAATTvhSxOGcm0bAABhhk24DU5dcm4bAABNTuFLEIZybxsAAGGGTbkNTl1ycBsAAE1e4UsThnJxGwAAYYZNug1OXXJyGwAATXHhSxGGcnMbAABhhk27DU5dcnQbAABNguFLDoZydRsAAGGGTbwNTl1ydhsAAE2Q4UsThnJ3GwAAYYZNvQ1OXXJ4GwAATaPhSxOGcnkbAABhhk2+DU5dcnobAABNtuFLE4ZyexsAAGGGTb8NTl1yfBsAAE3J4UsHhnJ9GwAAYYZNwA1OXXJ+GwAATdDhSxOGcn8bAABhhk3BDU5dcoAbAABN4+FLCoZygRsAAGGGTcINTl1yghsAAE3t4UsQhnKDGwAAYYZNww1OXXKEGwAATf3hSweGcoUbAABhhk3EDU5dcoYbAABNBOJLDIZyhxsAAGGGTcUNTl1yiBsAAE0Q4ksThnKJGwAAYYZNxg1OXXKKGwAATSPiSwqGcosbAABhhk3HDU5dcowbAABNLeJLD4ZyjRsAAGGGTcgNTl1yjhsAAE084ksQhnKPGwAAYYZNyQ1OXXKQGwAATUziSxGGcpEbAABhhk3KDU5dcpIbAABNXeJLFoZykxsAAGGGTcsNTl1ylBsAAE1z4ksRhnKVGwAAYYZNzA1OXXKWGwAATYTiSwqGcpcbAABhhk3NDU5dcpgbAABNjuJLC4ZymRsAAGGGTc4NTl1ymhsAAE2Z4ksThnKbGwAAYYZNzw1OXXKcGwAATaziSxaGcp0bAABhhk3QDU5dcp4bAABNwuJLGIZynxsAAGGGTdENTl1yoBsAAE3a4ksThnKhGwAAYYZN0g1OXXKiGwAATe3iSwqGcqMbAABhhk3TDU5dcqQbAABN9+JLEYZypRsAAGGGTdQNTl1yphsAAE0I40sRhnKnGwAAYYZN1Q1OXXKoGwAATRnjSxCGcqkbAABhhk3WDU5dcqobAABNKeNLD4ZyqxsAAGGGTdcNTl1yrBsAAE0440sThnKtGwAAYYZN2A1OXXKuGwAATUvjSxGGcq8bAABhhk3ZDU5dcrAbAABNXONLDoZysRsAAGGGTdoNTl1yshsAAE1q40sLhnKzGwAAYYZN2w1OXXK0GwAATXXjSxOGcrUbAABhhk3cDU5dcrYbAABNiONLD4ZytxsAAGGGTd0NTl1yuBsAAE2X40sWhnK5GwAAYYZN3g1OXXK6GwAATa3jSxaGcrsbAABhhk3fDU5dcrwbAABNw+NLE4ZyvRsAAGGGTeANTl1yvhsAAE3W40sOhnK/GwAAYYZN4Q1OXXLAGwAATeTjSxOGcsEbAABhhk3iDU5dcsIbAABN9+NLGIZywxsAAGGGTeMNTl1yxBsAAE0P5EsUhnLFGwAAYYZN5A1OXXLGGwAATSPkSxOGcscbAABhhk3lDU5dcsgbAABNNuRLGIZyyRsAAGGGTeYNTl1yyhsAAE1O5EsWhnLLGwAAYYZN5w1OXXLMGwAATWTkSxCGcs0bAABhhk3oDU5dcs4bAABNdORLDIZyzxsAAGGGTekNTl1y0BsAAE2A5EsRhnLRGwAAYYZN6g1OXXLSGwAATZHkSxaGctMbAABhhk3rDU5dctQbAABNp+RLC4Zy1RsAAGGGTewNTl1y1hsAAE2y5EsOhnLXGwAAYYZN7Q1OXXLYGwAATcDkSxOGctkbAABhhk3uDU5dctobAABN0+RLEIZy2xsAAGGGTe8NTl1y3BsAAE3j5EsVhnLdGwAAYYZN8A1OXXLeGwAATfjkSw6Gct8bAABhhk3xDU5dcuAbAABNBuVLDoZy4RsAAGGGTfINTl1y4hsAAE0U5UsWhnLjGwAAYYZN8w1OXXLkGwAATSrlSw6GcuUbAABhhk30DU5dcuYbAABNOOVLGIZy5xsAAGGGTfUNTl1y6BsAAE1Q5UsMhnLpGwAAYYZN9g1OXXLqGwAATVzlSxOGcusbAABhhk33DU5dcuwbAABNb+VLE4Zy7RsAAGGGTfgNTl1y7hsAAE2C5UsUhnLvGwAAYYZN+Q1OXXLwGwAATZblSxiGcvEbAABhhk36DU5dcvIbAABNruVLE4Zy8xsAAGGGTfsNTl1y9BsAAE3B5UsUhnL1GwAAYYZN/A1OXXL2GwAATdXlSwuGcvcbAABhhk39DU5dcvgbAABN4OVLFIZy+RsAAGGGTf4NTl1y+hsAAE305UsThnL7GwAAYYZN/w1OXXL8GwAATQfmSxSGcv0bAABhhk0ADk5dcv4bAABNG+ZLDIZy/xsAAGGGTQEOTl1yABwAAE0n5ksNhnIBHAAAYYZNAg5OXXICHAAATTTmSxOGcgMcAABhhk0DDk5dcgQcAABNR+ZLD4ZyBRwAAGGGTQQOTl1yBhwAAE1W5ksRhnIHHAAAYYZNBQ5OXXIIHAAATWfmSw+GcgkcAABhhk0GDk5dcgocAABNduZLE4ZyCxwAAGGGTQcOTl1yDBwAAE2J5ksThnINHAAAYYZNCA5OXXIOHAAATZzmSxaGcg8cAABhhk0JDk5dchAcAABNsuZLEYZyERwAAGGGTQoOTl1yEhwAAE3D5ksWhnITHAAAYYZNCw5OXXIUHAAATdnmSxWGchUcAABhhk0MDk5dchYcAABN7uZLGIZyFxwAAGGGTQ0OTl1yGBwAAE0G50sThnIZHAAAYYZNDg5OXXIaHAAATRnnSxaGchscAABhhk0PDk5dchwcAABNL+dLDIZyHRwAAGGGTRAOTl1yHhwAAE0750sThnIfHAAAYYZNEQ5OXXIgHAAATU7nSw6GciEcAABhhk0SDk5dciIcAABNXOdLFIZyIxwAAGGGTRMOTl1yJBwAAE1w50sThnIlHAAAYYZNFA5OXXImHAAATYPnSxOGciccAABhhk0VDk5dcigcAABNludLD4ZyKRwAAGGGTRYOTl1yKhwAAE2l50sWhnIrHAAAYYZNFw5OXXIsHAAATbvnSxGGci0cAABhhk0YDk5dci4cAABNzOdLEYZyLxwAAGGGTRkOTl1yMBwAAE3d50sPhnIxHAAAYYZNGg5OXXIyHAAATeznSxOGcjMcAABhhk0bDk5dcjQcAABN/+dLE4ZyNRwAAGGGTRwOTl1yNhwAAE0S6EsWhnI3HAAAYYZNHQ5OXXI4HAAATSjoSxOGcjkcAABhhk0eDk5dcjocAABNO+hLE4ZyOxwAAGGGTR8OTl1yPBwAAE1O6EsThnI9HAAAYYZNIA5OXXI+HAAATWHoSxGGcj8cAABhhk0hDk5dckAcAABNcuhLFoZyQRwAAGGGTSIOTl1yQhwAAE2I6EsRhnJDHAAAYYZNIw5OXXJEHAAATZnoSw+GckUcAABhhk0kDk5dckYcAABNqOhLE4ZyRxwAAGGGTSUOTl1ySBwAAE276EsThnJJHAAAYYZNJg5OXXJKHAAATc7oSwuGckscAABhhk0nDk5dckwcAABN2ehLD4ZyTRwAAGGGTSgOTl1yThwAAE3o6EsOhnJPHAAAYYZNKQ5OXXJQHAAATfboSxCGclEcAABhhk0qDk5dclIcAABNBulLGIZyUxwAAGGGTSsOTl1yVBwAAE0e6UsWhnJVHAAAYYZNLA5OXXJWHAAATTTpSwuGclccAABhhk0tDk5dclgcAABNP+lLDoZyWRwAAGGGTS4OTl1yWhwAAE1N6UsThnJbHAAAYYZNLw5OXXJcHAAATWDpSxGGcl0cAABhhk0wDk5dcl4cAABNcelLFIZyXxwAAGGGTTEOTl1yYBwAAE2F6UsKhnJhHAAAYYZNMg5OXXJiHAAATY/pSwqGcmMcAABhhk0zDk5dcmQcAABNmelLC4ZyZRwAAGGGTTQOTl1yZhwAAE2k6UsVhnJnHAAAYYZNNQ5OXXJoHAAATbnpSweGcmkcAABhhk02Dk5dcmocAABNwOlLGIZyaxwAAGGGTTcOTl1ybBwAAE3Y6UsThnJtHAAAYYZNOA5OXXJuHAAATevpSw6Gcm8cAABhhk05Dk5dcnAcAABN+elLDoZycRwAAGGGTToOTl1ychwAAE0H6ksLhnJzHAAAYYZNOw5OXXJ0HAAATRLqSxGGcnUcAABhhk08Dk5dcnYcAABNI+pLGIZydxwAAGGGTT0OTl1yeBwAAE076ksThnJ5HAAAYYZNPg5OXXJ6HAAATU7qSxOGcnscAABhhk0/Dk5dcnwcAABNYepLEYZyfRwAAGGGTUAOTl1yfhwAAE1y6ksMhnJ/HAAAYYZNQQ5OXXKAHAAATX7qSxOGcoEcAABhhk1CDk5dcoIcAABNkepLC4ZygxwAAGGGTUMOTl1yhBwAAE2c6ksMhnKFHAAAYYZNRA5OXXKGHAAATajqSw6GcoccAABhhk1FDk5dcogcAABNtupLGIZyiRwAAGGGTUYOTl1yihwAAE3O6ksThnKLHAAAYYZNRw5OXXKMHAAATeHqSxOGco0cAABhhk1IDk5dco4cAABN9OpLDoZyjxwAAGGGTUkOTl1ykBwAAE0C60sPhnKRHAAAYYZNSg5OXXKSHAAATRHrSweGcpMcAABhhk1LDk5dcpQcAABNGOtLDIZylRwAAGGGTUwOTl1ylhwAAE0k60sThnKXHAAAYYZNTQ5OXXKYHAAATTfrSxGGcpkcAABhhk1ODk5dcpocAABNSOtLB4ZymxwAAGGGTU8OTl1ynBwAAE1P60sRhnKdHAAAYYZNUA5OXXKeHAAATWDrSw6Gcp8cAABhhk1RDk5dcqAcAABNbutLDoZyoRwAAGGGTVIOTl1yohwAAE1860sThnKjHAAAYYZNUw5OXXKkHAAATY/rSxGGcqUcAABhhk1UDk5dcqYcAABNoOtLE4ZypxwAAGGGTVUOTl1yqBwAAE2z60sKhnKpHAAAYYZNVg5OXXKqHAAATb3rSwqGcqscAABhhk1XDk5dcqwcAABNx+tLFoZyrRwAAGGGTVgOTl1yrhwAAE3d60sOhnKvHAAAYYZNWQ5OXXKwHAAATevrSweGcrEcAABhhk1aDk5dcrIcAABN8utLEYZysxwAAGGGTVsOTl1ytBwAAE0D7EsMhnK1HAAAYYZNXA5OXXK2HAAATQ/sSxaGcrccAABhhk1dDk5dcrgcAABNJexLEIZyuRwAAGGGTV4OTl1yuhwAAE017EsQhnK7HAAAYYZNXw5OXXK8HAAATUXsSxGGcr0cAABhhk1gDk5dcr4cAABNVuxLE4ZyvxwAAGGGTWEOTl1ywBwAAE1p7EsThnLBHAAAYYZNYg5OXXLCHAAATXzsSxOGcsMcAABhhk1jDk5dcsQcAABNj+xLFoZyxRwAAGGGTWQOTl1yxhwAAE2l7EsWhnLHHAAAYYZNZQ5OXXLIHAAATbvsSweGcskcAABhhk1mDk5dcsocAABNwuxLCoZyyxwAAGGGTWcOTl1yzBwAAE3M7EsThnLNHAAAYYZNaA5OXXLOHAAATd/sSxSGcs8cAABhhk1pDk5dctAcAABN8+xLE4Zy0RwAAGGGTWoOTl1y0hwAAE0G7UsLhnLTHAAAYYZNaw5OXXLUHAAATRHtSwyGctUcAABhhk1sDk5dctYcAABNHe1LEYZy1xwAAGGGTW0OTl1y2BwAAE0u7UsOhnLZHAAAYYZNbg5OXXLaHAAATTztSweGctscAABhhk1vDk5dctwcAABNQ+1LGIZy3RwAAGGGTXAOTl1y3hwAAE1b7UsOhnLfHAAAYYZNcQ5OXXLgHAAATWntSwqGcuEcAABhhk1yDk5dcuIcAABNc+1LE4Zy4xwAAGGGTXMOTl1y5BwAAE2G7UsRhnLlHAAAYYZNdA5OXXLmHAAATZftSxGGcuccAABhhk11Dk5dcugcAABNqO1LCoZy6RwAAGGGTXYOTl1y6hwAAE2y7UsLhnLrHAAAYYZNdw5OXXLsHAAATb3tSxGGcu0cAABhhk14Dk5dcu4cAABNzu1LB4Zy7xwAAGGGTXkOTl1y8BwAAE3V7UsHhnLxHAAAYYZNeg5OXXLyHAAATdztSxWGcvMcAABhhk17Dk5dcvQcAABN8e1LDoZy9RwAAGGGTXwOTl1y9hwAAE3/7UsRhnL3HAAAYYZNfQ5OXXL4HAAATRDuSw6GcvkcAABhhk1+Dk5dcvocAABNHu5LEYZy+xwAAGGGTX8OTl1y/BwAAE0v7ksWhnL9HAAAYYZNgA5OXXL+HAAATUXuSxCGcv8cAABhhk2BDk5dcgAdAABNVe5LE4ZyAR0AAGGGTYIOTl1yAh0AAE1o7ksThnIDHQAAYYZNgw5OXXIEHQAATXvuSwyGcgUdAABhhk2EDk5dcgYdAABNh+5LDoZyBx0AAGGGTYUOTl1yCB0AAE2V7ksOhnIJHQAAYYZNhg5OXXIKHQAATaPuSxOGcgsdAABhhk2HDk5dcgwdAABNtu5LFoZyDR0AAGGGTYgOTl1yDh0AAE3M7ksLhnIPHQAAYYZNiQ5OXXIQHQAATdfuSw6GchEdAABhhk2KDk5dchIdAABN5e5LDIZyEx0AAGGGTYsOTl1yFB0AAE3x7ksYhnIVHQAAYYZNjA5OXXIWHQAATQnvSxOGchcdAABhhk2NDk5dchgdAABNHO9LDIZyGR0AAGGGTY4OTl1yGh0AAE0o70sPhnIbHQAAYYZNjw5OXXIcHQAATTfvSwyGch0dAABhhk2QDk5dch4dAABNQ+9LB4ZyHx0AAGGGTZEOTl1yIB0AAE1K70sOhnIhHQAAYYZNkg5OXXIiHQAATVjvSw6GciMdAABhhk2TDk5dciQdAABNZu9LCoZyJR0AAGGGTZQOTl1yJh0AAE1w70sThnInHQAAYYZNlQ5OXXIoHQAATYPvSxGGcikdAABhhk2WDk5dciodAABNlO9LFIZyKx0AAGGGTZcOTl1yLB0AAE2o70sKhnItHQAAYYZNmA5OXXIuHQAATbLvSwqGci8dAABhhk2ZDk5dcjAdAABNvO9LGIZyMR0AAGGGTZoOTl1yMh0AAE3U70sPhnIzHQAAYYZNmw5OXXI0HQAATePvSweGcjUdAABhhk2cDk5dcjYdAABN6u9LEYZyNx0AAGGGTZ0OTl1yOB0AAE3770sKhnI5HQAAYYZNng5OXXI6HQAATQXwSxaGcjsdAABhhk2fDk5dcjwdAABNG/BLCoZyPR0AAGGGTaAOTl1yPh0AAE0l8EsQhnI/HQAAYYZNoQ5OXXJAHQAATTXwSwqGckEdAABhhk2iDk5dckIdAABNP/BLE4ZyQx0AAGGGTaMOTl1yRB0AAE1S8EsThnJFHQAAYYZNpA5OXXJGHQAATWXwSxOGckcdAABhhk2lDk5dckgdAABNePBLC4ZySR0AAGGGTaYOTl1ySh0AAE2D8EsRhnJLHQAAYYZNpw5OXXJMHQAATZTwSw6Gck0dAABhhk2oDk5dck4dAABNovBLCoZyTx0AAGGGTakOTl1yUB0AAE2s8EsMhnJRHQAAYYZNqg5OXXJSHQAATbjwSxOGclMdAABhhk2rDk5dclQdAABNy/BLEIZyVR0AAGGGTawOTl1yVh0AAE3b8EsThnJXHQAAYYZNrQ5OXXJYHQAATe7wSw6GclkdAABhhk2uDk5dclodAABN/PBLFoZyWx0AAGGGTa8OTl1yXB0AAE0S8UsRhnJdHQAAYYZNsA5OXXJeHQAATSPxSxGGcl8dAABhhk2xDk5dcmAdAABNNPFLCoZyYR0AAGGGTbIOTl1yYh0AAE0+8UsLhnJjHQAAYYZNsw5OXXJkHQAATUnxSxSGcmUdAABhhk20Dk5dcmYdAABNXfFLE4ZyZx0AAGGGTbUOTl1yaB0AAE1w8UsRhnJpHQAAYYZNtg5OXXJqHQAATYHxSxOGcmsdAABhhk23Dk5dcmwdAABNlPFLCoZybR0AAGGGTbgOTl1ybh0AAE2e8UsThnJvHQAAYYZNuQ5OXXJwHQAATbHxSxGGcnEdAABhhk26Dk5dcnIdAABNwvFLDoZycx0AAGGGTbsOTl1ydB0AAE3Q8UsWhnJ1HQAAYYZNvA5OXXJ2HQAATebxSxiGcncdAABhhk29Dk5dcngdAABN/vFLFoZyeR0AAGGGTb4OTl1yeh0AAE0U8ksPhnJ7HQAAYYZNvw5OXXJ8HQAATSPySxCGcn0dAABhhk3ADk5dcn4dAABNM/JLEIZyfx0AAGGGTcEOTl1ygB0AAE1D8ksThnKBHQAAYYZNwg5OXXKCHQAATVbySw6GcoMdAABhhk3DDk5dcoQdAABNZPJLE4ZyhR0AAGGGTcQOTl1yhh0AAE138ksThnKHHQAAYYZNxQ5OXXKIHQAATYrySxiGcokdAABhhk3GDk5dcoodAABNovJLC4Zyix0AAGGGTccOTl1yjB0AAE2t8ksWhnKNHQAAYYZNyA5OXXKOHQAATcPySxiGco8dAABhhk3JDk5dcpAdAABN2/JLGIZykR0AAGGGTcoOTl1ykh0AAE3z8ksMhnKTHQAAYYZNyw5OXXKUHQAATf/ySw+GcpUdAABhhk3MDk5dcpYdAABNDvNLC4Zylx0AAGGGTc0OTl1ymB0AAE0Z80sThnKZHQAAYYZNzg5OXXKaHQAATSzzSxaGcpsdAABhhk3PDk5dcpwdAABNQvNLE4ZynR0AAGGGTdAOTl1ynh0AAE1V80sUhnKfHQAAYYZN0Q5OXXKgHQAATWnzSwuGcqEdAABhhk3SDk5dcqIdAABNdPNLEYZyox0AAGGGTdMOTl1ypB0AAE2F80sOhnKlHQAAYYZN1A5OXXKmHQAATZPzSwuGcqcdAABhhk3VDk5dcqgdAABNnvNLDoZyqR0AAGGGTdYOTl1yqh0AAE2s80sHhnKrHQAAYYZN1w5OXXKsHQAATbPzSw6Gcq0dAABhhk3YDk5dcq4dAABNwfNLFoZyrx0AAGGGTdkOTl1ysB0AAE3X80sLhnKxHQAAYYZN2g5OXXKyHQAATeLzSw6GcrMdAABhhk3bDk5dcrQdAABN8PNLE4ZytR0AAGGGTdwOTl1yth0AAE0D9EsOhnK3HQAAYYZN3Q5OXXK4HQAATRH0Sw+GcrkdAABhhk3eDk5dcrodAABNIPRLEYZyux0AAGGGTd8OTl1yvB0AAE0x9EsThnK9HQAAYYZN4A5OXXK+HQAATUT0Sw+Gcr8dAABhhk3hDk5dcsAdAABNU/RLFYZywR0AAGGGTeIOTl1ywh0AAE1o9EsThnLDHQAAYYZN4w5OXXLEHQAATXv0Sw6GcsUdAABhhk3kDk5dcsYdAABNifRLD4Zyxx0AAGGGTeUOTl1yyB0AAE2Y9EsLhnLJHQAAYYZN5g5OXXLKHQAATaP0SxGGcssdAABhhk3nDk5dcswdAABNtPRLFoZyzR0AAGGGTegOTl1yzh0AAE3K9EsQhnLPHQAAYYZN6Q5OXXLQHQAATdr0SxOGctEdAABhhk3qDk5dctIdAABN7fRLE4Zy0x0AAGGGTesOTl1y1B0AAE0A9UsMhnLVHQAAYYZN7A5OXXLWHQAATQz1SxSGctcdAABhhk3tDk5dctgdAABNIPVLC4Zy2R0AAGGGTe4OTl1y2h0AAE0r9UsRhnLbHQAAYYZN7w5OXXLcHQAATTz1SxOGct0dAABhhk3wDk5dct4dAABNT/VLEYZy3x0AAGGGTfEOTl1y4B0AAE1g9UsLhnLhHQAAYYZN8g5OXXLiHQAATWv1Sw6GcuMdAABhhk3zDk5dcuQdAABNefVLD4Zy5R0AAGGGTfQOTl1y5h0AAE2I9UsMhnLnHQAAYYZN9Q5OXXLoHQAATZT1SxaGcukdAABhhk32Dk5dcuodAABNqvVLC4Zy6x0AAGGGTfcOTl1y7B0AAE219UsLhnLtHQAAYYZN+A5OXXLuHQAATcD1SxiGcu8dAABhhk35Dk5dcvAdAABN2PVLDIZy8R0AAGGGTfoOTl1y8h0AAE3k9UsVhnLzHQAAYYZN+w5OXXL0HQAATfn1SxWGcvUdAABhhk38Dk5dcvYdAABNDvZLE4Zy9x0AAGGGTf0OTl1y+B0AAE0h9ksPhnL5HQAAYYZN/g5OXXL6HQAATTD2SxWGcvsdAABhhk3/Dk5dcvwdAABNRfZLDoZy/R0AAGGGTQAPTl1y/h0AAE1T9ksUhnL/HQAAYYZNAQ9OXXIAHgAATWf2SxaGcgEeAABhhk0CD05dcgIeAABNffZLFYZyAx4AAGGGTQMPTl1yBB4AAE2S9ksThnIFHgAAYYZNBA9OXXIGHgAATaX2SxGGcgceAABhhk0FD05dcggeAABNtvZLC4ZyCR4AAGGGTQYPTl1yCh4AAE3B9ksOhnILHgAAYYZNBw9OXXIMHgAATc/2SxOGcg0eAABhhk0ID05dcg4eAABN4vZLEIZyDx4AAGGGTQkPTl1yEB4AAE3y9ksOhnIRHgAAYYZNCg9OXXISHgAATQD3SxCGchMeAABhhk0LD05dchQeAABNEPdLE4ZyFR4AAGGGTQwPTl1yFh4AAE0j90sVhnIXHgAAYYZNDQ9OXXIYHgAATTj3Sw+GchkeAABhhk0OD05dchoeAABNR/dLDoZyGx4AAGGGTQ8PTl1yHB4AAE1V90sThnIdHgAAYYZNEA9OXXIeHgAATWj3Sw6Gch8eAABhhk0RD05dciAeAABNdvdLCoZyIR4AAGGGTRIPTl1yIh4AAE2A90sThnIjHgAAYYZNEw9OXXIkHgAATZP3Sw6GciUeAABhhk0UD05dciYeAABNofdLCoZyJx4AAGGGTRUPTl1yKB4AAE2r90sRhnIpHgAAYYZNFg9OXXIqHgAATbz3SxCGciseAABhhk0XD05dciweAABNzPdLEYZyLR4AAGGGTRgPTl1yLh4AAE3d90sOhnIvHgAAYYZNGQ9OXXIwHgAATev3Sw6GcjEeAABhhk0aD05dcjIeAABN+fdLGIZyMx4AAGGGTRsPTl1yNB4AAE0R+EsThnI1HgAAYYZNHA9OXXI2HgAATST4Sw+GcjceAABhhk0dD05dcjgeAABNM/hLE4ZyOR4AAGGGTR4PTl1yOh4AAE1G+EsThnI7HgAAYYZNHw9OXXI8HgAATVn4Sw6Gcj0eAABhhk0gD05dcj4eAABNZ/hLEYZyPx4AAGGGTSEPTl1yQB4AAE14+EsOhnJBHgAAYYZNIg9OXXJCHgAATYb4SxCGckMeAABhhk0jD05dckQeAABNlvhLC4ZyRR4AAGGGTSQPTl1yRh4AAE2h+EsWhnJHHgAAYYZNJQ9OXXJIHgAATbf4Sw+GckkeAABhhk0mD05dckoeAABNxvhLFYZySx4AAGGGTScPTl1yTB4AAE3b+EsThnJNHgAAYYZNKA9OXXJOHgAATe74SxOGck8eAABhhk0pD05dclAeAABNAflLEYZyUR4AAGGGTSoPTl1yUh4AAE0S+UsWhnJTHgAAYYZNKw9OXXJUHgAATSj5SxiGclUeAABhhk0sD05dclYeAABNQPlLE4ZyVx4AAGGGTS0PTl1yWB4AAE1T+UsKhnJZHgAAYYZNLg9OXXJaHgAATV35SxWGclseAABhhk0vD05dclweAABNcvlLB4ZyXR4AAGGGTTAPTl1yXh4AAE15+UsUhnJfHgAAYYZNMQ9OXXJgHgAATY35SxiGcmEeAABhhk0yD05dcmIeAABNpflLCoZyYx4AAGGGTTMPTl1yZB4AAE2v+UsRhnJlHgAAYYZNNA9OXXJmHgAATcD5SxGGcmceAABhhk01D05dcmgeAABN0flLEYZyaR4AAGGGTTYPTl1yah4AAE3i+UsOhnJrHgAAYYZNNw9OXXJsHgAATfD5SxOGcm0eAABhhk04D05dcm4eAABNA/pLB4Zybx4AAGGGTTkPTl1ycB4AAE0K+ksLhnJxHgAAYYZNOg9OXXJyHgAATRX6SxWGcnMeAABhhk07D05dcnQeAABNKvpLC4ZydR4AAGGGTTwPTl1ydh4AAE01+ksThnJ3HgAAYYZNPQ9OXXJ4HgAATUj6SweGcnkeAABhhk0+D05dcnoeAABNT/pLE4Zyex4AAGGGTT8PTl1yfB4AAE1i+ksThnJ9HgAAYYZNQA9OXXJ+HgAATXX6Sw6Gcn8eAABhhk1BD05dcoAeAABNg/pLEYZygR4AAGGGTUIPTl1ygh4AAE2U+ksOhnKDHgAAYYZNQw9OXXKEHgAATaL6SxOGcoUeAABhhk1ED05dcoYeAABNtfpLE4Zyhx4AAGGGTUUPTl1yiB4AAE3I+ksQhnKJHgAAYYZNRg9OXXKKHgAATdj6SxCGcoseAABhhk1HD05dcoweAABN6PpLDoZyjR4AAGGGTUgPTl1yjh4AAE32+ksThnKPHgAAYYZNSQ9OXXKQHgAATQn7SxaGcpEeAABhhk1KD05dcpIeAABNH/tLDoZykx4AAGGGTUsPTl1ylB4AAE0t+0sHhnKVHgAAYYZNTA9OXXKWHgAATTT7SxGGcpceAABhhk1ND05dcpgeAABNRftLCoZymR4AAGGGTU4PTl1ymh4AAE1P+0sUhnKbHgAAYYZNTw9OXXKcHgAATWP7Sw6Gcp0eAABhhk1QD05dcp4eAABNcftLC4Zynx4AAGGGTVEPTl1yoB4AAE18+0sOhnKhHgAAYYZNUg9OXXKiHgAATYr7SweGcqMeAABhhk1TD05dcqQeAABNkftLE4ZypR4AAGGGTVQPTl1yph4AAE2k+0sThnKnHgAAYYZNVQ9OXXKoHgAATbf7Sw+GcqkeAABhhk1WD05dcqoeAABNxvtLFYZyqx4AAGGGTVcPTl1yrB4AAE3b+0sThnKtHgAAYYZNWA9OXXKuHgAATe77SwyGcq8eAABhhk1ZD05dcrAeAABN+vtLDoZysR4AAGGGTVoPTl1ysh4AAE0I/EsOhnKzHgAAYYZNWw9OXXK0HgAATRb8Sw6GcrUeAABhhk1cD05dcrYeAABNJPxLC4Zytx4AAGGGTV0PTl1yuB4AAE0v/EsVhnK5HgAAYYZNXg9OXXK6HgAATUT8SxOGcrseAABhhk1fD05dcrweAABNV/xLE4ZyvR4AAGGGTWAPTl1yvh4AAE1q/EsWhnK/HgAAYYZNYQ9OXXLAHgAATYD8Sw6GcsEeAABhhk1iD05dcsIeAABNjvxLC4Zywx4AAGGGTWMPTl1yxB4AAE2Z/EsRhnLFHgAAYYZNZA9OXXLGHgAATar8SxOGcsceAABhhk1lD05dcsgeAABNvfxLE4ZyyR4AAGGGTWYPTl1yyh4AAE3Q/EsQhnLLHgAAYYZNZw9OXXLMHgAATeD8SxSGcs0eAABhhk1oD05dcs4eAABN9PxLE4Zyzx4AAGGGTWkPTl1y0B4AAE0H/UsLhnLRHgAAYYZNag9OXXLSHgAATRL9SwuGctMeAABhhk1rD05dctQeAABNHf1LE4Zy1R4AAGGGTWwPTl1y1h4AAE0w/UsUhnLXHgAAYYZNbQ9OXXLYHgAATUT9SweGctkeAABhhk1uD05dctoeAABNS/1LFYZy2x4AAGGGTW8PTl1y3B4AAE1g/UsLhnLdHgAAYYZNcA9OXXLeHgAATWv9SxaGct8eAABhhk1xD05dcuAeAABNgf1LD4Zy4R4AAGGGTXIPTl1y4h4AAE2Q/UsKhnLjHgAAYYZNcw9OXXLkHgAATZr9SweGcuUeAABhhk10D05dcuYeAABNof1LEYZy5x4AAGGGTXUPTl1y6B4AAE2y/UsThnLpHgAAYYZNdg9OXXLqHgAATcX9SxSGcuseAABhhk13D05dcuweAABN2f1LEYZy7R4AAGGGTXgPTl1y7h4AAE3q/UsRhnLvHgAAYYZNeQ9OXXLwHgAATfv9SxaGcvEeAABhhk16D05dcvIeAABNEf5LGIZy8x4AAGGGTXsPTl1y9B4AAE0p/ksOhnL1HgAAYYZNfA9OXXL2HgAATTf+SxWGcvceAABhhk19D05dcvgeAABNTP5LFIZy+R4AAGGGTX4PTl1y+h4AAE1g/ksRhnL7HgAAYYZNfw9OXXL8HgAATXH+SwyGcv0eAABhhk2AD05dcv4eAABNff5LE4Zy/x4AAGGGTYEPTl1yAB8AAE2Q/ksLhnIBHwAAYYZNgg9OXXICHwAATZv+Sw6GcgMfAABhhk2DD05dcgQfAABNqf5LEIZyBR8AAGGGTYQPTl1yBh8AAE25/ksThnIHHwAAYYZNhQ9OXXIIHwAATcz+Sw+GcgkfAABhhk2GD05dcgofAABN2/5LGIZyCx8AAGGGTYcPTl1yDB8AAE3z/ksThnINHwAAYYZNiA9OXXIOHwAATQb/SxOGcg8fAABhhk2JD05dchAfAABNGf9LFYZyER8AAGGGTYoPTl1yEh8AAE0u/0sOhnITHwAAYYZNiw9OXXIUHwAATTz/Sw6GchUfAABhhk2MD05dchYfAABNSv9LB4ZyFx8AAGGGTY0PTl1yGB8AAE1R/0sThnIZHwAAYYZNjg9OXXIaHwAATWT/SxOGchsfAABhhk2PD05dchwfAABNd/9LFIZyHR8AAGGGTZAPTl1yHh8AAE2L/0sQhnIfHwAAYYZNkQ9OXXIgHwAATZv/SxOGciEfAABhhk2SD05dciIfAABNrv9LDoZyIx8AAGGGTZMPTl1yJB8AAE28/0sThnIlHwAAYYZNlA9OXXImHwAATc//SxSGcicfAABhhk2VD05dcigfAABN4/9LEIZyKR8AAGGGTZYPTl1yKh8AAE3z/0sPhnIrHwAAYYZNlw9OXXIsHwAASgIAAQBLE4ZyLR8AAGGGTZgPTl1yLh8AAEoVAAEASw6Gci8fAABhhk2ZD05dcjAfAABKIwABAEsKhnIxHwAAYYZNmg9OXXIyHwAASi0AAQBLEYZyMx8AAGGGTZsPTl1yNB8AAEo+AAEASxOGcjUfAABhhk2cD05dcjYfAABKUQABAEsRhnI3HwAAYYZNnQ9OXXI4HwAASmIAAQBLGIZyOR8AAGGGTZ4PTl1yOh8AAEp6AAEASxGGcjsfAABhhk2fD05dcjwfAABKiwABAEsLhnI9HwAAYYZNoA9OXXI+HwAASpYAAQBLB4ZyPx8AAGGGTaEPTl1yQB8AAEqdAAEASwqGckEfAABhhk2iD05dckIfAABKpwABAEsThnJDHwAAYYZ1KE2jD05dckQfAABKugABAEsKhnJFHwAAYYZNpA9OXXJGHwAASsQAAQBLEIZyRx8AAGGGTaUPTl1ySB8AAErUAAEASxWGckkfAABhhk2mD05dckofAABK6QABAEsUhnJLHwAAYYZNpw9OXXJMHwAASv0AAQBLFYZyTR8AAGGGTagPTl1yTh8AAEoSAQEASxiGck8fAABhhk2pD05dclAfAABKKgEBAEsRhnJRHwAAYYZNqg9OXXJSHwAASjsBAQBLDoZyUx8AAGGGTasPTl1yVB8AAEpJAQEASxSGclUfAABhhk2sD05dclYfAABKXQEBAEsThnJXHwAAYYZNrQ9OXXJYHwAASnABAQBLE4ZyWR8AAGGGTa4PTl1yWh8AAEqDAQEASxWGclsfAABhhk2vD05dclwfAABKmAEBAEsThnJdHwAAYYZNsA9OXXJeHwAASqsBAQBLEYZyXx8AAGGGTbEPTl1yYB8AAEq8AQEASxiGcmEfAABhhk2yD05dcmIfAABK1AEBAEsUhnJjHwAAYYZNsw9OXXJkHwAASugBAQBLD4ZyZR8AAGGGTbQPTl1yZh8AAEr3AQEASw6GcmcfAABhhk21D05dcmgfAABKBQIBAEsLhnJpHwAAYYZNtg9OXXJqHwAAShACAQBLB4Zyax8AAGGGTbcPTl1ybB8AAEoXAgEASxOGcm0fAABhhk24D05dcm4fAABKKgIBAEsUhnJvHwAAYYZNuQ9OXXJwHwAASj4CAQBLE4ZycR8AAGGGTboPTl1ych8AAEpRAgEASxCGcnMfAABhhk27D05dcnQfAABKYQIBAEsRhnJ1HwAAYYZNvA9OXXJ2HwAASnICAQBLE4Zydx8AAGGGTb0PTl1yeB8AAEqFAgEASw+GcnkfAABhhk2+D05dcnofAABKlAIBAEsQhnJ7HwAAYYZNvw9OXXJ8HwAASqQCAQBLE4ZyfR8AAGGGTcAPTl1yfh8AAEq3AgEASxOGcn8fAABhhk3BD05dcoAfAABKygIBAEsWhnKBHwAAYYZNwg9OXXKCHwAASuACAQBLDoZygx8AAGGGTcMPTl1yhB8AAEruAgEASxOGcoUfAABhhk3ED05dcoYfAABKAQMBAEsThnKHHwAAYYZNxQ9OXXKIHwAAShQDAQBLGIZyiR8AAGGGTcYPTl1yih8AAEosAwEASwuGcosfAABhhk3HD05dcowfAABKNwMBAEsOhnKNHwAAYYZNyA9OXXKOHwAASkUDAQBLEIZyjx8AAGGGTckPTl1ykB8AAEpVAwEASxCGcpEfAABhhk3KD05dcpIfAABKZQMBAEsUhnKTHwAAYYZNyw9OXXKUHwAASnkDAQBLE4ZylR8AAGGGTcwPTl1ylh8AAEqMAwEASxSGcpcfAABhhk3ND05dcpgfAABKoAMBAEsThnKZHwAAYYZNzg9OXXKaHwAASrMDAQBLE4Zymx8AAGGGTc8PTl1ynB8AAErGAwEASxOGcp0fAABhhk3QD05dcp4fAABK2QMBAEsKhnKfHwAAYYZN0Q9OXXKgHwAASuMDAQBLFIZyoR8AAGGGTdIPTl1yoh8AAEr3AwEASweGcqMfAABhhk3TD05dcqQfAABK/gMBAEsThnKlHwAAYYZN1A9OXXKmHwAAShEEAQBLC4Zypx8AAGGGTdUPTl1yqB8AAEocBAEASxSGcqkfAABhhk3WD05dcqofAABKMAQBAEsVhnKrHwAAYYZN1w9OXXKsHwAASkUEAQBLE4ZyrR8AAGGGTdgPTl1yrh8AAEpYBAEASxOGcq8fAABhhk3ZD05dcrAfAABKawQBAEsThnKxHwAAYYZN2g9OXXKyHwAASn4EAQBLDoZysx8AAGGGTdsPTl1ytB8AAEqMBAEASxOGcrUfAABhhk3cD05dcrYfAABKnwQBAEsRhnK3HwAAYYZN3Q9OXXK4HwAASrAEAQBLDIZyuR8AAGGGTd4PTl1yuh8AAEq8BAEASw6GcrsfAABhhk3fD05dcrwfAABKygQBAEsUhnK9HwAAYYZN4A9OXXK+HwAASt4EAQBLC4Zyvx8AAGGGTeEPTl1ywB8AAErpBAEASwuGcsEfAABhhk3iD05dcsIfAABK9AQBAEsOhnLDHwAAYYZN4w9OXXLEHwAASgIFAQBLE4ZyxR8AAGGGTeQPTl1yxh8AAEoVBQEASxOGcscfAABhhk3lD05dcsgfAABKKAUBAEsLhnLJHwAAYYZN5g9OXXLKHwAASjMFAQBLE4Zyyx8AAGGGTecPTl1yzB8AAEpGBQEASxOGcs0fAABhhk3oD05dcs4fAABKWQUBAEsRhnLPHwAAYYZN6Q9OXXLQHwAASmoFAQBLDoZy0R8AAGGGTeoPTl1y0h8AAEp4BQEASxSGctMfAABhhk3rD05dctQfAABKjAUBAEsLhnLVHwAAYYZN7A9OXXLWHwAASpcFAQBLEYZy1x8AAGGGTe0PTl1y2B8AAEqoBQEASxGGctkfAABhhk3uD05dctofAABKuQUBAEsThnLbHwAAYYZN7w9OXXLcHwAASswFAQBLB4Zy3R8AAGGGTfAPTl1y3h8AAErTBQEASwyGct8fAABhhk3xD05dcuAfAABK3wUBAEsThnLhHwAAYYZN8g9OXXLiHwAASvIFAQBLDoZy4x8AAGGGTfMPTl1y5B8AAEoABgEASxWGcuUfAABhhk30D05dcuYfAABKFQYBAEsYhnLnHwAAYYZN9Q9OXXLoHwAASi0GAQBLD4Zy6R8AAGGGTfYPTl1y6h8AAEo8BgEASwuGcusfAABhhk33D05dcuwfAABKRwYBAEsUhnLtHwAAYYZN+A9OXXLuHwAASlsGAQBLE4Zy7x8AAGGGTfkPTl1y8B8AAEpuBgEASw+GcvEfAABhhk36D05dcvIfAABKfQYBAEsOhnLzHwAAYYZN+w9OXXL0HwAASosGAQBLFYZy9R8AAGGGTfwPTl1y9h8AAEqgBgEASxOGcvcfAABhhk39D05dcvgfAABKswYBAEsYhnL5HwAAYYZN/g9OXXL6HwAASssGAQBLDoZy+x8AAGGGTf8PTl1y/B8AAErZBgEASw+Gcv0fAABhhk0AEE5dcv4fAABK6AYBAEsThnL/HwAAYYZNARBOXXIAIAAASvsGAQBLCoZyASAAAGGGTQIQTl1yAiAAAEoFBwEASxGGcgMgAABhhk0DEE5dcgQgAABKFgcBAEsOhnIFIAAAYYZNBBBOXXIGIAAASiQHAQBLEIZyByAAAGGGTQUQTl1yCCAAAEo0BwEASxOGcgkgAABhhk0GEE5dcgogAABKRwcBAEsLhnILIAAAYYZNBxBOXXIMIAAASlIHAQBLFIZyDSAAAGGGTQgQTl1yDiAAAEpmBwEASwqGcg8gAABhhk0JEE5dchAgAABKcAcBAEsRhnIRIAAAYYZNChBOXXISIAAASoEHAQBLE4ZyEyAAAGGGTQsQTl1yFCAAAEqUBwEASxCGchUgAABhhk0MEE5dchYgAABKpAcBAEsLhnIXIAAAYYZNDRBOXXIYIAAASq8HAQBLFIZyGSAAAGGGTQ4QTl1yGiAAAErDBwEASw6GchsgAABhhk0PEE5dchwgAABK0QcBAEsThnIdIAAAYYZNEBBOXXIeIAAASuQHAQBLFIZyHyAAAGGGTREQTl1yICAAAEr4BwEASxCGciEgAABhhk0SEE5dciIgAABKCAgBAEsOhnIjIAAAYYZNExBOXXIkIAAAShYIAQBLE4ZyJSAAAGGGTRQQTl1yJiAAAEopCAEASxCGcicgAABhhk0VEE5dciggAABKOQgBAEsThnIpIAAAYYZNFhBOXXIqIAAASkwIAQBLEYZyKyAAAGGGTRcQTl1yLCAAAEpdCAEASw6Gci0gAABhhk0YEE5dci4gAABKawgBAEsThnIvIAAAYYZNGRBOXXIwIAAASn4IAQBLE4ZyMSAAAGGGTRoQTl1yMiAAAEqRCAEASxOGcjMgAABhhk0bEE5dcjQgAABKpAgBAEsHhnI1IAAAYYZNHBBOXXI2IAAASqsIAQBLE4ZyNyAAAGGGTR0QTl1yOCAAAEq+CAEASwqGcjkgAABhhk0eEE5dcjogAABKyAgBAEsQhnI7IAAAYYZNHxBOXXI8IAAAStgIAQBLB4ZyPSAAAGGGTSAQTl1yPiAAAErfCAEASwyGcj8gAABhhk0hEE5dckAgAABK6wgBAEsThnJBIAAAYYZNIhBOXXJCIAAASv4IAQBLCoZyQyAAAGGGTSMQTl1yRCAAAEoICQEASw+GckUgAABhhk0kEE5dckYgAABKFwkBAEsQhnJHIAAAYYZNJRBOXXJIIAAASicJAQBLEYZySSAAAGGGTSYQTl1ySiAAAEo4CQEASxaGcksgAABhhk0nEE5dckwgAABKTgkBAEsRhnJNIAAAYYZNKBBOXXJOIAAASl8JAQBLCoZyTyAAAGGGTSkQTl1yUCAAAEppCQEASwuGclEgAABhhk0qEE5dclIgAABKdAkBAEsThnJTIAAAYYZNKxBOXXJUIAAASocJAQBLFoZyVSAAAGGGTSwQTl1yViAAAEqdCQEASxiGclcgAABhhk0tEE5dclggAABKtQkBAEsThnJZIAAAYYZNLhBOXXJaIAAASsgJAQBLCoZyWyAAAGGGTS8QTl1yXCAAAErSCQEASxGGcl0gAABhhk0wEE5dcl4gAABK4wkBAEsRhnJfIAAAYYZNMRBOXXJgIAAASvQJAQBLEIZyYSAAAGGGTTIQTl1yYiAAAEoECgEASw+GcmMgAABhhk0zEE5dcmQgAABKEwoBAEsThnJlIAAAYYZNNBBOXXJmIAAASiYKAQBLEYZyZyAAAGGGTTUQTl1yaCAAAEo3CgEASw6GcmkgAABhhk02EE5dcmogAABKRQoBAEsLhnJrIAAAYYZNNxBOXXJsIAAASlAKAQBLE4ZybSAAAGGGTTgQTl1ybiAAAEpjCgEASw+Gcm8gAABhhk05EE5dcnAgAABKcgoBAEsWhnJxIAAAYYZNOhBOXXJyIAAASogKAQBLFoZycyAAAGGGTTsQTl1ydCAAAEqeCgEASxOGcnUgAABhhk08EE5dcnYgAABKsQoBAEsOhnJ3IAAAYYZNPRBOXXJ4IAAASr8KAQBLE4ZyeSAAAGGGTT4QTl1yeiAAAErSCgEASxiGcnsgAABhhk0/EE5dcnwgAABK6goBAEsUhnJ9IAAAYYZNQBBOXXJ+IAAASv4KAQBLE4ZyfyAAAGGGTUEQTl1ygCAAAEoRCwEASxiGcoEgAABhhk1CEE5dcoIgAABKKQsBAEsWhnKDIAAAYYZNQxBOXXKEIAAASj8LAQBLEIZyhSAAAGGGTUQQTl1yhiAAAEpPCwEASwyGcocgAABhhk1FEE5dcoggAABKWwsBAEsRhnKJIAAAYYZNRhBOXXKKIAAASmwLAQBLFoZyiyAAAGGGTUcQTl1yjCAAAEqCCwEASwuGco0gAABhhk1IEE5dco4gAABKjQsBAEsOhnKPIAAAYYZNSRBOXXKQIAAASpsLAQBLE4ZykSAAAGGGTUoQTl1ykiAAAEquCwEASxCGcpMgAABhhk1LEE5dcpQgAABKvgsBAEsVhnKVIAAAYYZNTBBOXXKWIAAAStMLAQBLDoZylyAAAGGGTU0QTl1ymCAAAErhCwEASw6GcpkgAABhhk1OEE5dcpogAABK7wsBAEsWhnKbIAAAYYZNTxBOXXKcIAAASgUMAQBLDoZynSAAAGGGTVAQTl1yniAAAEoTDAEASxiGcp8gAABhhk1REE5dcqAgAABKKwwBAEsMhnKhIAAAYYZNUhBOXXKiIAAASjcMAQBLE4ZyoyAAAGGGTVMQTl1ypCAAAEpKDAEASxOGcqUgAABhhk1UEE5dcqYgAABKXQwBAEsUhnKnIAAAYYZNVRBOXXKoIAAASnEMAQBLGIZyqSAAAGGGTVYQTl1yqiAAAEqJDAEASxOGcqsgAABhhk1XEE5dcqwgAABKnAwBAEsUhnKtIAAAYYZNWBBOXXKuIAAASrAMAQBLC4ZyryAAAGGGTVkQTl1ysCAAAEq7DAEASxSGcrEgAABhhk1aEE5dcrIgAABKzwwBAEsThnKzIAAAYYZNWxBOXXK0IAAASuIMAQBLFIZytSAAAGGGTVwQTl1ytiAAAEr2DAEASwyGcrcgAABhhk1dEE5dcrggAABKAg0BAEsNhnK5IAAAYYZNXhBOXXK6IAAASg8NAQBLE4ZyuyAAAGGGTV8QTl1yvCAAAEoiDQEASw+Gcr0gAABhhk1gEE5dcr4gAABKMQ0BAEsRhnK/IAAAYYZNYRBOXXLAIAAASkINAQBLD4ZywSAAAGGGTWIQTl1ywiAAAEpRDQEASxOGcsMgAABhhk1jEE5dcsQgAABKZA0BAEsThnLFIAAAYYZNZBBOXXLGIAAASncNAQBLFoZyxyAAAGGGTWUQTl1yyCAAAEqNDQEASxGGcskgAABhhk1mEE5dcsogAABKng0BAEsWhnLLIAAAYYZNZxBOXXLMIAAASrQNAQBLFYZyzSAAAGGGTWgQTl1yziAAAErJDQEASxiGcs8gAABhhk1pEE5dctAgAABK4Q0BAEsThnLRIAAAYYZNahBOXXLSIAAASvQNAQBLFoZy0yAAAGGGTWsQTl1y1CAAAEoKDgEASwyGctUgAABhhk1sEE5dctYgAABKFg4BAEsThnLXIAAAYYZNbRBOXXLYIAAASikOAQBLDoZy2SAAAGGGTW4QTl1y2iAAAEo3DgEASxSGctsgAABhhk1vEE5dctwgAABKSw4BAEsThnLdIAAAYYZNcBBOXXLeIAAASl4OAQBLE4Zy3yAAAGGGTXEQTl1y4CAAAEpxDgEASw+GcuEgAABhhk1yEE5dcuIgAABKgA4BAEsWhnLjIAAAYYZNcxBOXXLkIAAASpYOAQBLEYZy5SAAAGGGTXQQTl1y5iAAAEqnDgEASxGGcucgAABhhk11EE5dcuggAABKuA4BAEsPhnLpIAAAYYZNdhBOXXLqIAAASscOAQBLE4Zy6yAAAGGGTXcQTl1y7CAAAEraDgEASxOGcu0gAABhhk14EE5dcu4gAABK7Q4BAEsWhnLvIAAAYYZNeRBOXXLwIAAASgMPAQBLE4Zy8SAAAGGGTXoQTl1y8iAAAEoWDwEASxOGcvMgAABhhk17EE5dcvQgAABKKQ8BAEsThnL1IAAAYYZNfBBOXXL2IAAASjwPAQBLEYZy9yAAAGGGTX0QTl1y+CAAAEpNDwEASxaGcvkgAABhhk1+EE5dcvogAABKYw8BAEsRhnL7IAAAYYZNfxBOXXL8IAAASnQPAQBLD4Zy/SAAAGGGTYAQTl1y/iAAAEqDDwEASxOGcv8gAABhhk2BEE5dcgAhAABKlg8BAEsThnIBIQAAYYZNghBOXXICIQAASqkPAQBLC4ZyAyEAAGGGTYMQTl1yBCEAAEq0DwEASw+GcgUhAABhhk2EEE5dcgYhAABKww8BAEsOhnIHIQAAYYZNhRBOXXIIIQAAStEPAQBLEIZyCSEAAGGGTYYQTl1yCiEAAErhDwEASxiGcgshAABhhk2HEE5dcgwhAABK+Q8BAEsWhnINIQAAYYZNiBBOXXIOIQAASg8QAQBLC4ZyDyEAAGGGTYkQTl1yECEAAEoaEAEASw6GchEhAABhhk2KEE5dchIhAABKKBABAEsThnITIQAAYYZNixBOXXIUIQAASjsQAQBLEYZyFSEAAGGGTYwQTl1yFiEAAEpMEAEASxSGchchAABhhk2NEE5dchghAABKYBABAEsKhnIZIQAAYYZNjhBOXXIaIQAASmoQAQBLCoZyGyEAAGGGTY8QTl1yHCEAAEp0EAEASwuGch0hAABhhk2QEE5dch4hAABKfxABAEsVhnIfIQAAYYZNkRBOXXIgIQAASpQQAQBLB4ZyISEAAGGGTZIQTl1yIiEAAEqbEAEASxiGciMhAABhhk2TEE5dciQhAABKsxABAEsThnIlIQAAYYZNlBBOXXImIQAASsYQAQBLDoZyJyEAAGGGTZUQTl1yKCEAAErUEAEASw6GcikhAABhhk2WEE5dciohAABK4hABAEsLhnIrIQAAYYZNlxBOXXIsIQAASu0QAQBLEYZyLSEAAGGGTZgQTl1yLiEAAEr+EAEASxiGci8hAABhhk2ZEE5dcjAhAABKFhEBAEsThnIxIQAAYYZNmhBOXXIyIQAASikRAQBLE4ZyMyEAAGGGTZsQTl1yNCEAAEo8EQEASxGGcjUhAABhhk2cEE5dcjYhAABKTREBAEsMhnI3IQAAYYZNnRBOXXI4IQAASlkRAQBLE4ZyOSEAAGGGTZ4QTl1yOiEAAEpsEQEASwuGcjshAABhhk2fEE5dcjwhAABKdxEBAEsMhnI9IQAAYYZNoBBOXXI+IQAASoMRAQBLDoZyPyEAAGGGTaEQTl1yQCEAAEqREQEASxiGckEhAABhhk2iEE5dckIhAABKqREBAEsThnJDIQAAYYZNoxBOXXJEIQAASrwRAQBLE4ZyRSEAAGGGTaQQTl1yRiEAAErPEQEASw6GckchAABhhk2lEE5dckghAABK3REBAEsPhnJJIQAAYYZNphBOXXJKIQAASuwRAQBLB4ZySyEAAGGGTacQTl1yTCEAAErzEQEASwyGck0hAABhhk2oEE5dck4hAABK/xEBAEsThnJPIQAAYYZNqRBOXXJQIQAAShISAQBLEYZyUSEAAGGGTaoQTl1yUiEAAEojEgEASweGclMhAABhhk2rEE5dclQhAABKKhIBAEsRhnJVIQAAYYZNrBBOXXJWIQAASjsSAQBLDoZyVyEAAGGGTa0QTl1yWCEAAEpJEgEASw6GclkhAABhhk2uEE5dclohAABKVxIBAEsThnJbIQAAYYZNrxBOXXJcIQAASmoSAQBLEYZyXSEAAGGGTbAQTl1yXiEAAEp7EgEASxOGcl8hAABhhk2xEE5dcmAhAABKjhIBAEsKhnJhIQAAYYZNshBOXXJiIQAASpgSAQBLCoZyYyEAAGGGTbMQTl1yZCEAAEqiEgEASxaGcmUhAABhhk20EE5dcmYhAABKuBIBAEsOhnJnIQAAYYZNtRBOXXJoIQAASsYSAQBLB4ZyaSEAAGGGTbYQTl1yaiEAAErNEgEASxGGcmshAABhhk23EE5dcmwhAABK3hIBAEsMhnJtIQAAYYZNuBBOXXJuIQAASuoSAQBLFoZybyEAAGGGTbkQTl1ycCEAAEoAEwEASxCGcnEhAABhhk26EE5dcnIhAABKEBMBAEsQhnJzIQAAYYZNuxBOXXJ0IQAASiATAQBLEYZydSEAAGGGTbwQTl1ydiEAAEoxEwEASxOGcnchAABhhk29EE5dcnghAABKRBMBAEsThnJ5IQAAYYZNvhBOXXJ6IQAASlcTAQBLE4ZyeyEAAGGGTb8QTl1yfCEAAEpqEwEASxaGcn0hAABhhk3AEE5dcn4hAABKgBMBAEsWhnJ/IQAAYYZNwRBOXXKAIQAASpYTAQBLB4ZygSEAAGGGTcIQTl1ygiEAAEqdEwEASwqGcoMhAABhhk3DEE5dcoQhAABKpxMBAEsThnKFIQAAYYZNxBBOXXKGIQAASroTAQBLFIZyhyEAAGGGTcUQTl1yiCEAAErOEwEASxOGcokhAABhhk3GEE5dcoohAABK4RMBAEsLhnKLIQAAYYZNxxBOXXKMIQAASuwTAQBLDIZyjSEAAGGGTcgQTl1yjiEAAEr4EwEASxGGco8hAABhhk3JEE5dcpAhAABKCRQBAEsOhnKRIQAAYYZNyhBOXXKSIQAAShcUAQBLB4ZykyEAAGGGTcsQTl1ylCEAAEoeFAEASxiGcpUhAABhhk3MEE5dcpYhAABKNhQBAEsOhnKXIQAAYYZNzRBOXXKYIQAASkQUAQBLCoZymSEAAGGGTc4QTl1ymiEAAEpOFAEASxOGcpshAABhhk3PEE5dcpwhAABKYRQBAEsRhnKdIQAAYYZN0BBOXXKeIQAASnIUAQBLEYZynyEAAGGGTdEQTl1yoCEAAEqDFAEASwqGcqEhAABhhk3SEE5dcqIhAABKjRQBAEsLhnKjIQAAYYZN0xBOXXKkIQAASpgUAQBLEYZypSEAAGGGTdQQTl1ypiEAAEqpFAEASweGcqchAABhhk3VEE5dcqghAABKsBQBAEsHhnKpIQAAYYZN1hBOXXKqIQAASrcUAQBLFYZyqyEAAGGGTdcQTl1yrCEAAErMFAEASw6Gcq0hAABhhk3YEE5dcq4hAABK2hQBAEsRhnKvIQAAYYZN2RBOXXKwIQAASusUAQBLDoZysSEAAGGGTdoQTl1ysiEAAEr5FAEASxGGcrMhAABhhk3bEE5dcrQhAABKChUBAEsWhnK1IQAAYYZN3BBOXXK2IQAASiAVAQBLEIZytyEAAGGGTd0QTl1yuCEAAEowFQEASxOGcrkhAABhhk3eEE5dcrohAABKQxUBAEsThnK7IQAAYYZN3xBOXXK8IQAASlYVAQBLDIZyvSEAAGGGTeAQTl1yviEAAEpiFQEASw6Gcr8hAABhhk3hEE5dcsAhAABKcBUBAEsOhnLBIQAAYYZN4hBOXXLCIQAASn4VAQBLE4ZywyEAAGGGTeMQTl1yxCEAAEqRFQEASxaGcsUhAABhhk3kEE5dcsYhAABKpxUBAEsLhnLHIQAAYYZN5RBOXXLIIQAASrIVAQBLDoZyySEAAGGGTeYQTl1yyiEAAErAFQEASwyGcsshAABhhk3nEE5dcswhAABKzBUBAEsYhnLNIQAAYYZN6BBOXXLOIQAASuQVAQBLE4ZyzyEAAGGGTekQTl1y0CEAAEr3FQEASwyGctEhAABhhk3qEE5dctIhAABKAxYBAEsPhnLTIQAAYYZN6xBOXXLUIQAAShIWAQBLDIZy1SEAAGGGTewQTl1y1iEAAEoeFgEASweGctchAABhhk3tEE5dctghAABKJRYBAEsOhnLZIQAAYYZN7hBOXXLaIQAASjMWAQBLDoZy2yEAAGGGTe8QTl1y3CEAAEpBFgEASwqGct0hAABhhk3wEE5dct4hAABKSxYBAEsThnLfIQAAYYZN8RBOXXLgIQAASl4WAQBLEYZy4SEAAGGGTfIQTl1y4iEAAEpvFgEASxSGcuMhAABhhk3zEE5dcuQhAABKgxYBAEsKhnLlIQAAYYZN9BBOXXLmIQAASo0WAQBLCoZy5yEAAGGGTfUQTl1y6CEAAEqXFgEASxiGcukhAABhhk32EE5dcuohAABKrxYBAEsPhnLrIQAAYYZN9xBOXXLsIQAASr4WAQBLB4Zy7SEAAGGGTfgQTl1y7iEAAErFFgEASxGGcu8hAABhhk35EE5dcvAhAABK1hYBAEsKhnLxIQAAYYZN+hBOXXLyIQAASuAWAQBLFoZy8yEAAGGGTfsQTl1y9CEAAEr2FgEASwqGcvUhAABhhk38EE5dcvYhAABKABcBAEsQhnL3IQAAYYZN/RBOXXL4IQAAShAXAQBLCoZy+SEAAGGGTf4QTl1y+iEAAEoaFwEASxOGcvshAABhhk3/EE5dcvwhAABKLRcBAEsThnL9IQAAYYZNABFOXXL+IQAASkAXAQBLE4Zy/yEAAGGGTQERTl1yACIAAEpTFwEASwuGcgEiAABhhk0CEU5dcgIiAABKXhcBAEsRhnIDIgAAYYZNAxFOXXIEIgAASm8XAQBLDoZyBSIAAGGGTQQRTl1yBiIAAEp9FwEASwqGcgciAABhhk0FEU5dcggiAABKhxcBAEsMhnIJIgAAYYZNBhFOXXIKIgAASpMXAQBLE4ZyCyIAAGGGTQcRTl1yDCIAAEqmFwEASxCGcg0iAABhhk0IEU5dcg4iAABKthcBAEsThnIPIgAAYYZNCRFOXXIQIgAASskXAQBLDoZyESIAAGGGTQoRTl1yEiIAAErXFwEASxaGchMiAABhhk0LEU5dchQiAABK7RcBAEsRhnIVIgAAYYZNDBFOXXIWIgAASv4XAQBLEYZyFyIAAGGGTQ0RTl1yGCIAAEoPGAEASwqGchkiAABhhk0OEU5dchoiAABKGRgBAEsLhnIbIgAAYYZNDxFOXXIcIgAASiQYAQBLFIZyHSIAAGGGTRARTl1yHiIAAEo4GAEASxOGch8iAABhhk0REU5dciAiAABKSxgBAEsRhnIhIgAAYYZNEhFOXXIiIgAASlwYAQBLE4ZyIyIAAGGGTRMRTl1yJCIAAEpvGAEASwqGciUiAABhhk0UEU5dciYiAABKeRgBAEsThnInIgAAYYZNFRFOXXIoIgAASowYAQBLEYZyKSIAAGGGTRYRTl1yKiIAAEqdGAEASw6GcisiAABhhk0XEU5dciwiAABKqxgBAEsWhnItIgAAYYZNGBFOXXIuIgAASsEYAQBLGIZyLyIAAGGGTRkRTl1yMCIAAErZGAEASxaGcjEiAABhhk0aEU5dcjIiAABK7xgBAEsPhnIzIgAAYYZNGxFOXXI0IgAASv4YAQBLEIZyNSIAAGGGTRwRTl1yNiIAAEoOGQEASxCGcjciAABhhk0dEU5dcjgiAABKHhkBAEsThnI5IgAAYYZNHhFOXXI6IgAASjEZAQBLDoZyOyIAAGGGTR8RTl1yPCIAAEo/GQEASxOGcj0iAABhhk0gEU5dcj4iAABKUhkBAEsThnI/IgAAYYZNIRFOXXJAIgAASmUZAQBLGIZyQSIAAGGGTSIRTl1yQiIAAEp9GQEASwuGckMiAABhhk0jEU5dckQiAABKiBkBAEsWhnJFIgAAYYZNJBFOXXJGIgAASp4ZAQBLGIZyRyIAAGGGTSURTl1ySCIAAEq2GQEASxiGckkiAABhhk0mEU5dckoiAABKzhkBAEsMhnJLIgAAYYZNJxFOXXJMIgAAStoZAQBLD4ZyTSIAAGGGTSgRTl1yTiIAAErpGQEASwuGck8iAABhhk0pEU5dclAiAABK9BkBAEsThnJRIgAAYYZNKhFOXXJSIgAASgcaAQBLFoZyUyIAAGGGTSsRTl1yVCIAAEodGgEASxOGclUiAABhhk0sEU5dclYiAABKMBoBAEsUhnJXIgAAYYZNLRFOXXJYIgAASkQaAQBLC4ZyWSIAAGGGTS4RTl1yWiIAAEpPGgEASxGGclsiAABhhk0vEU5dclwiAABKYBoBAEsOhnJdIgAAYYZNMBFOXXJeIgAASm4aAQBLC4ZyXyIAAGGGTTERTl1yYCIAAEp5GgEASw6GcmEiAABhhk0yEU5dcmIiAABKhxoBAEsHhnJjIgAAYYZNMxFOXXJkIgAASo4aAQBLDoZyZSIAAGGGTTQRTl1yZiIAAEqcGgEASxaGcmciAABhhk01EU5dcmgiAABKshoBAEsLhnJpIgAAYYZNNhFOXXJqIgAASr0aAQBLDoZyayIAAGGGTTcRTl1ybCIAAErLGgEASxOGcm0iAABhhk04EU5dcm4iAABK3hoBAEsOhnJvIgAAYYZNORFOXXJwIgAASuwaAQBLD4ZycSIAAGGGTToRTl1yciIAAEr7GgEASxGGcnMiAABhhk07EU5dcnQiAABKDBsBAEsThnJ1IgAAYYZNPBFOXXJ2IgAASh8bAQBLD4ZydyIAAGGGTT0RTl1yeCIAAEouGwEASxWGcnkiAABhhk0+EU5dcnoiAABKQxsBAEsThnJ7IgAAYYZNPxFOXXJ8IgAASlYbAQBLDoZyfSIAAGGGTUARTl1yfiIAAEpkGwEASw+Gcn8iAABhhk1BEU5dcoAiAABKcxsBAEsLhnKBIgAAYYZNQhFOXXKCIgAASn4bAQBLEYZygyIAAGGGTUMRTl1yhCIAAEqPGwEASxaGcoUiAABhhk1EEU5dcoYiAABKpRsBAEsQhnKHIgAAYYZNRRFOXXKIIgAASrUbAQBLE4ZyiSIAAGGGTUYRTl1yiiIAAErIGwEASxOGcosiAABhhk1HEU5dcowiAABK2xsBAEsMhnKNIgAAYYZNSBFOXXKOIgAASucbAQBLFIZyjyIAAGGGTUkRTl1ykCIAAEr7GwEASwuGcpEiAABhhk1KEU5dcpIiAABKBhwBAEsRhnKTIgAAYYZNSxFOXXKUIgAAShccAQBLE4ZylSIAAGGGTUwRTl1yliIAAEoqHAEASxGGcpciAABhhk1NEU5dcpgiAABKOxwBAEsLhnKZIgAAYYZNThFOXXKaIgAASkYcAQBLDoZymyIAAGGGTU8RTl1ynCIAAEpUHAEASw+Gcp0iAABhhk1QEU5dcp4iAABKYxwBAEsMhnKfIgAAYYZNURFOXXKgIgAASm8cAQBLFoZyoSIAAGGGTVIRTl1yoiIAAEqFHAEASwuGcqMiAABhhk1TEU5dcqQiAABKkBwBAEsLhnKlIgAAYYZNVBFOXXKmIgAASpscAQBLGIZypyIAAGGGTVURTl1yqCIAAEqzHAEASwyGcqkiAABhhk1WEU5dcqoiAABKvxwBAEsVhnKrIgAAYYZNVxFOXXKsIgAAStQcAQBLFYZyrSIAAGGGTVgRTl1yriIAAErpHAEASxOGcq8iAABhhk1ZEU5dcrAiAABK/BwBAEsPhnKxIgAAYYZNWhFOXXKyIgAASgsdAQBLFYZysyIAAGGGTVsRTl1ytCIAAEogHQEASw6GcrUiAABhhk1cEU5dcrYiAABKLh0BAEsUhnK3IgAAYYZNXRFOXXK4IgAASkIdAQBLFoZyuSIAAGGGTV4RTl1yuiIAAEpYHQEASxWGcrsiAABhhk1fEU5dcrwiAABKbR0BAEsThnK9IgAAYYZNYBFOXXK+IgAASoAdAQBLEYZyvyIAAGGGTWERTl1ywCIAAEqRHQEASwuGcsEiAABhhk1iEU5dcsIiAABKnB0BAEsOhnLDIgAAYYZNYxFOXXLEIgAASqodAQBLE4ZyxSIAAGGGTWQRTl1yxiIAAEq9HQEASxCGcsciAABhhk1lEU5dcsgiAABKzR0BAEsOhnLJIgAAYYZNZhFOXXLKIgAAStsdAQBLEIZyyyIAAGGGTWcRTl1yzCIAAErrHQEASxOGcs0iAABhhk1oEU5dcs4iAABK/h0BAEsVhnLPIgAAYYZNaRFOXXLQIgAAShMeAQBLD4Zy0SIAAGGGTWoRTl1y0iIAAEoiHgEASw6GctMiAABhhk1rEU5dctQiAABKMB4BAEsThnLVIgAAYYZNbBFOXXLWIgAASkMeAQBLDoZy1yIAAGGGTW0RTl1y2CIAAEpRHgEASwqGctkiAABhhk1uEU5dctoiAABKWx4BAEsThnLbIgAAYYZNbxFOXXLcIgAASm4eAQBLDoZy3SIAAGGGTXARTl1y3iIAAEp8HgEASwqGct8iAABhhk1xEU5dcuAiAABKhh4BAEsRhnLhIgAAYYZNchFOXXLiIgAASpceAQBLEIZy4yIAAGGGTXMRTl1y5CIAAEqnHgEASxGGcuUiAABhhk10EU5dcuYiAABKuB4BAEsOhnLnIgAAYYZNdRFOXXLoIgAASsYeAQBLDoZy6SIAAGGGTXYRTl1y6iIAAErUHgEASxiGcusiAABhhk13EU5dcuwiAABK7B4BAEsThnLtIgAAYYZNeBFOXXLuIgAASv8eAQBLD4Zy7yIAAGGGTXkRTl1y8CIAAEoOHwEASxOGcvEiAABhhk16EU5dcvIiAABKIR8BAEsThnLzIgAAYYZNexFOXXL0IgAASjQfAQBLDoZy9SIAAGGGTXwRTl1y9iIAAEpCHwEASxGGcvciAABhhk19EU5dcvgiAABKUx8BAEsOhnL5IgAAYYZNfhFOXXL6IgAASmEfAQBLEIZy+yIAAGGGTX8RTl1y/CIAAEpxHwEASwuGcv0iAABhhk2AEU5dcv4iAABKfB8BAEsWhnL/IgAAYYZNgRFOXXIAIwAASpIfAQBLD4ZyASMAAGGGTYIRTl1yAiMAAEqhHwEASxWGcgMjAABhhk2DEU5dcgQjAABKth8BAEsThnIFIwAAYYZNhBFOXXIGIwAASskfAQBLE4ZyByMAAGGGTYURTl1yCCMAAErcHwEASxGGcgkjAABhhk2GEU5dcgojAABK7R8BAEsWhnILIwAAYYZNhxFOXXIMIwAASgMgAQBLGIZyDSMAAGGGTYgRTl1yDiMAAEobIAEASxOGcg8jAABhhk2JEU5dchAjAABKLiABAEsKhnIRIwAAYYZNihFOXXISIwAASjggAQBLFYZyEyMAAGGGTYsRTl1yFCMAAEpNIAEASweGchUjAABhhk2MEU5dchYjAABKVCABAEsUhnIXIwAAYYZNjRFOXXIYIwAASmggAQBLGIZyGSMAAGGGTY4RTl1yGiMAAEqAIAEASwqGchsjAABhhk2PEU5dchwjAABKiiABAEsRhnIdIwAAYYZNkBFOXXIeIwAASpsgAQBLEYZyHyMAAGGGTZERTl1yICMAAEqsIAEASxGGciEjAABhhk2SEU5dciIjAABKvSABAEsOhnIjIwAAYYZNkxFOXXIkIwAASssgAQBLE4ZyJSMAAGGGTZQRTl1yJiMAAEreIAEASweGcicjAABhhk2VEU5dcigjAABK5SABAEsLhnIpIwAAYYZNlhFOXXIqIwAASvAgAQBLFYZyKyMAAGGGTZcRTl1yLCMAAEoFIQEASwuGci0jAABhhk2YEU5dci4jAABKECEBAEsThnIvIwAAYYZNmRFOXXIwIwAASiMhAQBLB4ZyMSMAAGGGTZoRTl1yMiMAAEoqIQEASxOGcjMjAABhhk2bEU5dcjQjAABKPSEBAEsThnI1IwAAYYZNnBFOXXI2IwAASlAhAQBLDoZyNyMAAGGGTZ0RTl1yOCMAAEpeIQEASxGGcjkjAABhhk2eEU5dcjojAABKbyEBAEsOhnI7IwAAYYZNnxFOXXI8IwAASn0hAQBLE4ZyPSMAAGGGTaARTl1yPiMAAEqQIQEASxOGcj8jAABhhk2hEU5dckAjAABKoyEBAEsQhnJBIwAAYYZNohFOXXJCIwAASrMhAQBLEIZyQyMAAGGGTaMRTl1yRCMAAErDIQEASw6GckUjAABhhk2kEU5dckYjAABK0SEBAEsThnJHIwAAYYZNpRFOXXJIIwAASuQhAQBLFoZySSMAAGGGTaYRTl1ySiMAAEr6IQEASw6GcksjAABhhk2nEU5dckwjAABKCCIBAEsHhnJNIwAAYYZNqBFOXXJOIwAASg8iAQBLEYZyTyMAAGGGTakRTl1yUCMAAEogIgEASwqGclEjAABhhk2qEU5dclIjAABKKiIBAEsUhnJTIwAAYYZNqxFOXXJUIwAASj4iAQBLDoZyVSMAAGGGTawRTl1yViMAAEpMIgEASwuGclcjAABhhk2tEU5dclgjAABKVyIBAEsOhnJZIwAAYYZNrhFOXXJaIwAASmUiAQBLB4ZyWyMAAGGGTa8RTl1yXCMAAEpsIgEASxOGcl0jAABhhk2wEU5dcl4jAABKfyIBAEsThnJfIwAAYYZNsRFOXXJgIwAASpIiAQBLD4ZyYSMAAGGGTbIRTl1yYiMAAEqhIgEASxWGcmMjAABhhk2zEU5dcmQjAABKtiIBAEsThnJlIwAAYYZNtBFOXXJmIwAASskiAQBLDIZyZyMAAGGGTbURTl1yaCMAAErVIgEASw6GcmkjAABhhk22EU5dcmojAABK4yIBAEsOhnJrIwAAYYZNtxFOXXJsIwAASvEiAQBLDoZybSMAAGGGTbgRTl1ybiMAAEr/IgEASwuGcm8jAABhhk25EU5dcnAjAABKCiMBAEsVhnJxIwAAYYZNuhFOXXJyIwAASh8jAQBLE4ZycyMAAGGGTbsRTl1ydCMAAEoyIwEASxOGcnUjAABhhk28EU5dcnYjAABKRSMBAEsWhnJ3IwAAYYZNvRFOXXJ4IwAASlsjAQBLDoZyeSMAAGGGTb4RTl1yeiMAAEppIwEASwuGcnsjAABhhk2/EU5dcnwjAABKdCMBAEsRhnJ9IwAAYYZNwBFOXXJ+IwAASoUjAQBLE4ZyfyMAAGGGTcERTl1ygCMAAEqYIwEASxOGcoEjAABhhk3CEU5dcoIjAABKqyMBAEsQhnKDIwAAYYZNwxFOXXKEIwAASrsjAQBLFIZyhSMAAGGGTcQRTl1yhiMAAErPIwEASxOGcocjAABhhk3FEU5dcogjAABK4iMBAEsLhnKJIwAAYYZNxhFOXXKKIwAASu0jAQBLC4ZyiyMAAGGGTccRTl1yjCMAAEr4IwEASxOGco0jAABhhk3IEU5dco4jAABKCyQBAEsUhnKPIwAAYYZNyRFOXXKQIwAASh8kAQBLB4ZykSMAAGGGTcoRTl1ykiMAAEomJAEASxWGcpMjAABhhk3LEU5dcpQjAABKOyQBAEsLhnKVIwAAYYZNzBFOXXKWIwAASkYkAQBLFoZylyMAAGGGTc0RTl1ymCMAAEpcJAEASw+GcpkjAABhhk3OEU5dcpojAABKayQBAEsKhnKbIwAAYYZNzxFOXXKcIwAASnUkAQBLB4ZynSMAAGGGTdARTl1yniMAAEp8JAEASxGGcp8jAABhhk3REU5dcqAjAABKjSQBAEsThnKhIwAAYYZN0hFOXXKiIwAASqAkAQBLFIZyoyMAAGGGTdMRTl1ypCMAAEq0JAEASxGGcqUjAABhhk3UEU5dcqYjAABKxSQBAEsRhnKnIwAAYYZN1RFOXXKoIwAAStYkAQBLFoZyqSMAAGGGTdYRTl1yqiMAAErsJAEASxiGcqsjAABhhk3XEU5dcqwjAABKBCUBAEsOhnKtIwAAYYZN2BFOXXKuIwAAShIlAQBLFYZyryMAAGGGTdkRTl1ysCMAAEonJQEASxSGcrEjAABhhk3aEU5dcrIjAABKOyUBAEsRhnKzIwAAYYZN2xFOXXK0IwAASkwlAQBLDIZytSMAAGGGTdwRTl1ytiMAAEpYJQEASxOGcrcjAABhhk3dEU5dcrgjAABKayUBAEsLhnK5IwAAYYZN3hFOXXK6IwAASnYlAQBLDoZyuyMAAGGGTd8RTl1yvCMAAEqEJQEASxCGcr0jAABhhk3gEU5dcr4jAABKlCUBAEsThnK/IwAAYYZN4RFOXXLAIwAASqclAQBLD4ZywSMAAGGGTeIRTl1ywiMAAEq2JQEASxiGcsMjAABhhk3jEU5dcsQjAABKziUBAEsThnLFIwAAYYZN5BFOXXLGIwAASuElAQBLE4ZyxyMAAGGGTeURTl1yyCMAAEr0JQEASxWGcskjAABhhk3mEU5dcsojAABKCSYBAEsOhnLLIwAAYYZN5xFOXXLMIwAAShcmAQBLDoZyzSMAAGGGTegRTl1yziMAAEolJgEASweGcs8jAABhhk3pEU5dctAjAABKLCYBAEsThnLRIwAAYYZN6hFOXXLSIwAASj8mAQBLE4Zy0yMAAGGGTesRTl1y1CMAAEpSJgEASxSGctUjAABhhk3sEU5dctYjAABKZiYBAEsQhnLXIwAAYYZN7RFOXXLYIwAASnYmAQBLE4Zy2SMAAGGGTe4RTl1y2iMAAEqJJgEASw6GctsjAABhhk3vEU5dctwjAABKlyYBAEsThnLdIwAAYYZN8BFOXXLeIwAASqomAQBLFIZy3yMAAGGGTfERTl1y4CMAAEq+JgEASxCGcuEjAABhhk3yEU5dcuIjAABKziYBAEsPhnLjIwAAYYZN8xFOXXLkIwAASt0mAQBLE4Zy5SMAAGGGTfQRTl1y5iMAAErwJgEASw6GcucjAABhhk31EU5dcugjAABK/iYBAEsKhnLpIwAAYYZN9hFOXXLqIwAASggnAQBLEYZy6yMAAGGGTfcRTl1y7CMAAEoZJwEASxOGcu0jAABhhk34EU5dcu4jAABKLCcBAEsRhnLvIwAAYYZN+RFOXXLwIwAASj0nAQBLGIZy8SMAAGGGTfoRTl1y8iMAAEpVJwEASxGGcvMjAABhhk37EU5dcvQjAABKZicBAEsLhnL1IwAAYYZN/BFOXXL2IwAASnEnAQBLB4Zy9yMAAGGGTf0RTl1y+CMAAEp4JwEASwqGcvkjAABhhk3+EU5dcvojAABKgicBAEsThnL7IwAAYYZN/xFOXXL8IwAASpUnAQBLCoZy/SMAAGGGTQASTl1y/iMAAEqfJwEASxCGcv8jAABhhk0BEk5dcgAkAABKrycBAEsVhnIBJAAAYYZNAhJOXXICJAAASsQnAQBLFIZyAyQAAGGGTQMSTl1yBCQAAErYJwEASxWGcgUkAABhhk0EEk5dcgYkAABK7ScBAEsYhnIHJAAAYYZNBRJOXXIIJAAASgUoAQBLEYZyCSQAAGGGTQYSTl1yCiQAAEoWKAEASw6GcgskAABhhk0HEk5dcgwkAABKJCgBAEsUhnINJAAAYYZNCBJOXXIOJAAASjgoAQBLE4ZyDyQAAGGGTQkSTl1yECQAAEpLKAEASxOGchEkAABhhk0KEk5dchIkAABKXigBAEsVhnITJAAAYYZNCxJOXXIUJAAASnMoAQBLE4ZyFSQAAGGGTQwSTl1yFiQAAEqGKAEASxGGchckAABhhk0NEk5dchgkAABKlygBAEsYhnIZJAAAYYZNDhJOXXIaJAAASq8oAQBLFIZyGyQAAGGGTQ8STl1yHCQAAErDKAEASw+Gch0kAABhhk0QEk5dch4kAABK0igBAEsOhnIfJAAAYYZNERJOXXIgJAAASuAoAQBLC4ZyISQAAGGGTRISTl1yIiQAAErrKAEASweGciMkAABhhk0TEk5dciQkAABK8igBAEsThnIlJAAAYYZNFBJOXXImJAAASgUpAQBLFIZyJyQAAGGGTRUSTl1yKCQAAEoZKQEASxOGcikkAABhhk0WEk5dciokAABKLCkBAEsQhnIrJAAAYYZNFxJOXXIsJAAASjwpAQBLEYZyLSQAAGGGTRgSTl1yLiQAAEpNKQEASxOGci8kAABhhk0ZEk5dcjAkAABKYCkBAEsPhnIxJAAAYYZNGhJOXXIyJAAASm8pAQBLEIZyMyQAAGGGTRsSTl1yNCQAAEp/KQEASxOGcjUkAABhhk0cEk5dcjYkAABKkikBAEsThnI3JAAAYYZNHRJOXXI4JAAASqUpAQBLFoZyOSQAAGGGTR4STl1yOiQAAEq7KQEASw6GcjskAABhhk0fEk5dcjwkAABKySkBAEsThnI9JAAAYYZNIBJOXXI+JAAAStwpAQBLE4ZyPyQAAGGGTSESTl1yQCQAAErvKQEASxiGckEkAABhhk0iEk5dckIkAABKByoBAEsLhnJDJAAAYYZNIxJOXXJEJAAAShIqAQBLDoZyRSQAAGGGTSQSTl1yRiQAAEogKgEASxCGckckAABhhk0lEk5dckgkAABKMCoBAEsQhnJJJAAAYYZNJhJOXXJKJAAASkAqAQBLFIZySyQAAGGGTScSTl1yTCQAAEpUKgEASxOGck0kAABhhk0oEk5dck4kAABKZyoBAEsUhnJPJAAAYYZNKRJOXXJQJAAASnsqAQBLE4ZyUSQAAGGGTSoSTl1yUiQAAEqOKgEASxOGclMkAABhhk0rEk5dclQkAABKoSoBAEsThnJVJAAAYYZNLBJOXXJWJAAASrQqAQBLCoZyVyQAAGGGTS0STl1yWCQAAEq+KgEASxSGclkkAABhhk0uEk5dclokAABK0ioBAEsHhnJbJAAAYYZNLxJOXXJcJAAAStkqAQBLE4ZyXSQAAGGGTTASTl1yXiQAAErsKgEASwuGcl8kAABhhk0xEk5dcmAkAABK9yoBAEsUhnJhJAAAYYZNMhJOXXJiJAAASgsrAQBLFYZyYyQAAGGGTTMSTl1yZCQAAEogKwEASxOGcmUkAABhhk00Ek5dcmYkAABKMysBAEsThnJnJAAAYYZNNRJOXXJoJAAASkYrAQBLE4ZyaSQAAGGGTTYSTl1yaiQAAEpZKwEASw6GcmskAABhhk03Ek5dcmwkAABKZysBAEsThnJtJAAAYYZNOBJOXXJuJAAASnorAQBLEYZybyQAAGGGTTkSTl1ycCQAAEqLKwEASwyGcnEkAABhhk06Ek5dcnIkAABKlysBAEsOhnJzJAAAYYZNOxJOXXJ0JAAASqUrAQBLFIZydSQAAGGGTTwSTl1ydiQAAEq5KwEASwuGcnckAABhhk09Ek5dcngkAABKxCsBAEsLhnJ5JAAAYYZNPhJOXXJ6JAAASs8rAQBLDoZyeyQAAGGGTT8STl1yfCQAAErdKwEASxOGcn0kAABhhk1AEk5dcn4kAABK8CsBAEsThnJ/JAAAYYZNQRJOXXKAJAAASgMsAQBLC4ZygSQAAGGGTUISTl1ygiQAAEoOLAEASxOGcoMkAABhhk1DEk5dcoQkAABKISwBAEsThnKFJAAAYYZNRBJOXXKGJAAASjQsAQBLEYZyhyQAAGGGTUUSTl1yiCQAAEpFLAEASw6GcokkAABhhk1GEk5dcookAABKUywBAEsUhnKLJAAAYYZNRxJOXXKMJAAASmcsAQBLC4ZyjSQAAGGGTUgSTl1yjiQAAEpyLAEASxGGco8kAABhhk1JEk5dcpAkAABKgywBAEsRhnKRJAAAYYZNShJOXXKSJAAASpQsAQBLE4ZykyQAAGGGTUsSTl1ylCQAAEqnLAEASweGcpUkAABhhk1MEk5dcpYkAABKriwBAEsMhnKXJAAAYYZNTRJOXXKYJAAASrosAQBLE4ZymSQAAGGGTU4STl1ymiQAAErNLAEASw6GcpskAABhhk1PEk5dcpwkAABK2ywBAEsVhnKdJAAAYYZNUBJOXXKeJAAASvAsAQBLGIZynyQAAGGGTVESTl1yoCQAAEoILQEASw+GcqEkAABhhk1SEk5dcqIkAABKFy0BAEsLhnKjJAAAYYZNUxJOXXKkJAAASiItAQBLFIZypSQAAGGGTVQSTl1ypiQAAEo2LQEASxOGcqckAABhhk1VEk5dcqgkAABKSS0BAEsPhnKpJAAAYYZNVhJOXXKqJAAASlgtAQBLDoZyqyQAAGGGTVcSTl1yrCQAAEpmLQEASxWGcq0kAABhhk1YEk5dcq4kAABKey0BAEsThnKvJAAAYYZNWRJOXXKwJAAASo4tAQBLGIZysSQAAGGGTVoSTl1ysiQAAEqmLQEASw6GcrMkAABhhk1bEk5dcrQkAABKtC0BAEsPhnK1JAAAYYZNXBJOXXK2JAAASsMtAQBLE4ZytyQAAGGGTV0STl1yuCQAAErWLQEASwqGcrkkAABhhk1eEk5dcrokAABK4C0BAEsRhnK7JAAAYYZNXxJOXXK8JAAASvEtAQBLDoZyvSQAAGGGTWASTl1yviQAAEr/LQEASxCGcr8kAABhhk1hEk5dcsAkAABKDy4BAEsThnLBJAAAYYZNYhJOXXLCJAAASiIuAQBLC4ZywyQAAGGGTWMSTl1yxCQAAEotLgEASxSGcsUkAABhhk1kEk5dcsYkAABKQS4BAEsKhnLHJAAAYYZNZRJOXXLIJAAASksuAQBLEYZyySQAAGGGTWYSTl1yyiQAAEpcLgEASxOGcsskAABhhk1nEk5dcswkAABKby4BAEsQhnLNJAAAYYZNaBJOXXLOJAAASn8uAQBLC4ZyzyQAAGGGTWkSTl1y0CQAAEqKLgEASxSGctEkAABhhk1qEk5dctIkAABKni4BAEsOhnLTJAAAYYZNaxJOXXLUJAAASqwuAQBLE4Zy1SQAAGGGTWwSTl1y1iQAAEq/LgEASxSGctckAABhhk1tEk5dctgkAABK0y4BAEsQhnLZJAAAYYZNbhJOXXLaJAAASuMuAQBLDoZy2yQAAGGGTW8STl1y3CQAAErxLgEASxOGct0kAABhhk1wEk5dct4kAABKBC8BAEsQhnLfJAAAYYZNcRJOXXLgJAAAShQvAQBLE4Zy4SQAAGGGTXISTl1y4iQAAEonLwEASxGGcuMkAABhhk1zEk5dcuQkAABKOC8BAEsOhnLlJAAAYYZNdBJOXXLmJAAASkYvAQBLE4Zy5yQAAGGGTXUSTl1y6CQAAEpZLwEASxOGcukkAABhhk12Ek5dcuokAABKbC8BAEsThnLrJAAAYYZNdxJOXXLsJAAASn8vAQBLB4Zy7SQAAGGGTXgSTl1y7iQAAEqGLwEASxOGcu8kAABhhk15Ek5dcvAkAABKmS8BAEsKhnLxJAAAYYZNehJOXXLyJAAASqMvAQBLEIZy8yQAAGGGTXsSTl1y9CQAAEqzLwEASweGcvUkAABhhk18Ek5dcvYkAABKui8BAEsMhnL3JAAAYYZNfRJOXXL4JAAASsYvAQBLE4Zy+SQAAGGGTX4STl1y+iQAAErZLwEASwqGcvskAABhhk1/Ek5dcvwkAABK4y8BAEsPhnL9JAAAYYZNgBJOXXL+JAAASvIvAQBLEIZy/yQAAGGGTYESTl1yACUAAEoCMAEASxGGcgElAABhhk2CEk5dcgIlAABKEzABAEsWhnIDJQAAYYZNgxJOXXIEJQAASikwAQBLEYZyBSUAAGGGTYQSTl1yBiUAAEo6MAEASwqGcgclAABhhk2FEk5dcgglAABKRDABAEsLhnIJJQAAYYZNhhJOXXIKJQAASk8wAQBLE4ZyCyUAAGGGTYcSTl1yDCUAAEpiMAEASxaGcg0lAABhhk2IEk5dcg4lAABKeDABAEsYhnIPJQAAYYZNiRJOXXIQJQAASpAwAQBLE4ZyESUAAGGGTYoSTl1yEiUAAEqjMAEASwqGchMlAABhhk2LEk5dchQlAABKrTABAEsRhnIVJQAAYYZNjBJOXXIWJQAASr4wAQBLEYZyFyUAAGGGTY0STl1yGCUAAErPMAEASxCGchklAABhhk2OEk5dcholAABK3zABAEsPhnIbJQAAYYZNjxJOXXIcJQAASu4wAQBLE4ZyHSUAAGGGTZASTl1yHiUAAEoBMQEASxGGch8lAABhhk2REk5dciAlAABKEjEBAEsOhnIhJQAAYYZNkhJOXXIiJQAASiAxAQBLC4ZyIyUAAGGGTZMSTl1yJCUAAEorMQEASxOGciUlAABhhk2UEk5dciYlAABKPjEBAEsPhnInJQAAYYZNlRJOXXIoJQAASk0xAQBLFoZyKSUAAGGGTZYSTl1yKiUAAEpjMQEASxaGcislAABhhk2XEk5dciwlAABKeTEBAEsThnItJQAAYYZNmBJOXXIuJQAASowxAQBLDoZyLyUAAGGGTZkSTl1yMCUAAEqaMQEASxOGcjElAABhhk2aEk5dcjIlAABKrTEBAEsYhnIzJQAAYYZNmxJOXXI0JQAASsUxAQBLFIZyNSUAAGGGTZwSTl1yNiUAAErZMQEASxOGcjclAABhhk2dEk5dcjglAABK7DEBAEsYhnI5JQAAYYZNnhJOXXI6JQAASgQyAQBLFoZyOyUAAGGGTZ8STl1yPCUAAEoaMgEASxCGcj0lAABhhk2gEk5dcj4lAABKKjIBAEsMhnI/JQAAYYZNoRJOXXJAJQAASjYyAQBLEYZyQSUAAGGGTaISTl1yQiUAAEpHMgEASxaGckMlAABhhk2jEk5dckQlAABKXTIBAEsLhnJFJQAAYYZNpBJOXXJGJQAASmgyAQBLDoZyRyUAAGGGTaUSTl1ySCUAAEp2MgEASxOGckklAABhhk2mEk5dckolAABKiTIBAEsQhnJLJQAAYYZNpxJOXXJMJQAASpkyAQBLFYZyTSUAAGGGTagSTl1yTiUAAEquMgEASw6Gck8lAABhhk2pEk5dclAlAABKvDIBAEsOhnJRJQAAYYZNqhJOXXJSJQAASsoyAQBLFoZyUyUAAGGGTasSTl1yVCUAAErgMgEASw6GclUlAABhhk2sEk5dclYlAABK7jIBAEsYhnJXJQAAYYZNrRJOXXJYJQAASgYzAQBLDIZyWSUAAGGGTa4STl1yWiUAAEoSMwEASxOGclslAABhhk2vEk5dclwlAABKJTMBAEsThnJdJQAAYYZNsBJOXXJeJQAASjgzAQBLFIZyXyUAAGGGTbESTl1yYCUAAEpMMwEASxiGcmElAABhhk2yEk5dcmIlAABKZDMBAEsThnJjJQAAYYZNsxJOXXJkJQAASnczAQBLFIZyZSUAAGGGTbQSTl1yZiUAAEqLMwEASwuGcmclAABhhk21Ek5dcmglAABKljMBAEsUhnJpJQAAYYZNthJOXXJqJQAASqozAQBLE4ZyayUAAGGGTbcSTl1ybCUAAEq9MwEASxSGcm0lAABhhk24Ek5dcm4lAABK0TMBAEsMhnJvJQAAYYZNuRJOXXJwJQAASt0zAQBLDYZycSUAAGGGTboSTl1yciUAAErqMwEASxOGcnMlAABhhk27Ek5dcnQlAABK/TMBAEsPhnJ1JQAAYYZNvBJOXXJ2JQAASgw0AQBLEYZydyUAAGGGTb0STl1yeCUAAEodNAEASw+GcnklAABhhk2+Ek5dcnolAABKLDQBAEsThnJ7JQAAYYZNvxJOXXJ8JQAASj80AQBLE4ZyfSUAAGGGTcASTl1yfiUAAEpSNAEASxaGcn8lAABhhk3BEk5dcoAlAABKaDQBAEsRhnKBJQAAYYZNwhJOXXKCJQAASnk0AQBLFoZygyUAAGGGTcMSTl1yhCUAAEqPNAEASxWGcoUlAABhhk3EEk5dcoYlAABKpDQBAEsYhnKHJQAAYYZNxRJOXXKIJQAASrw0AQBLE4ZyiSUAAGGGTcYSTl1yiiUAAErPNAEASxaGcoslAABhhk3HEk5dcowlAABK5TQBAEsMhnKNJQAAYYZNyBJOXXKOJQAASvE0AQBLE4ZyjyUAAGGGTckSTl1ykCUAAEoENQEASw6GcpElAABhhk3KEk5dcpIlAABKEjUBAEsUhnKTJQAAYYZNyxJOXXKUJQAASiY1AQBLE4ZylSUAAGGGTcwSTl1yliUAAEo5NQEASxOGcpclAABhhk3NEk5dcpglAABKTDUBAEsPhnKZJQAAYYZNzhJOXXKaJQAASls1AQBLFoZymyUAAGGGTc8STl1ynCUAAEpxNQEASxGGcp0lAABhhk3QEk5dcp4lAABKgjUBAEsRhnKfJQAAYYZN0RJOXXKgJQAASpM1AQBLD4ZyoSUAAGGGTdISTl1yoiUAAEqiNQEASxOGcqMlAABhhk3TEk5dcqQlAABKtTUBAEsThnKlJQAAYYZN1BJOXXKmJQAASsg1AQBLFoZypyUAAGGGTdUSTl1yqCUAAEreNQEASxOGcqklAABhhk3WEk5dcqolAABK8TUBAEsThnKrJQAAYYZN1xJOXXKsJQAASgQ2AQBLE4ZyrSUAAGGGTdgSTl1yriUAAEoXNgEASxGGcq8lAABhhk3ZEk5dcrAlAABKKDYBAEsWhnKxJQAAYYZN2hJOXXKyJQAASj42AQBLEYZysyUAAGGGTdsSTl1ytCUAAEpPNgEASw+GcrUlAABhhk3cEk5dcrYlAABKXjYBAEsThnK3JQAAYYZN3RJOXXK4JQAASnE2AQBLE4ZyuSUAAGGGTd4STl1yuiUAAEqENgEASwuGcrslAABhhk3fEk5dcrwlAABKjzYBAEsPhnK9JQAAYYZN4BJOXXK+JQAASp42AQBLDoZyvyUAAGGGTeESTl1ywCUAAEqsNgEASxCGcsElAABhhnWHVQh2ZHdDb2xvcnLCJQAASrw2AQBOfYdVBG5hbWVywyUAAEq8NgEAWAEAAABDfXLEJQAAKFgCAAAASFpdcsUlAAAoS3hN5gNNmwZNUAhNXApNEwxNWg1NgBBNVhJN5xNNNxRNzBRNUxVNfhZN1hZN8BdNUBhN2xhNMRlNbBpNkxpN6hpNIxtN0RtNfxxNTh1NWR5Nth5N6x5N8SFNZCNNnCNNuyNN4iNNNyVNTCdNuipNby1NJC9NMDFN5zJNLjRNVDdNKjlNuzpNCztNoDtNJzxNUj1Nqj1NxD5NJD9Nrz9NBUBNQEFNZ0FNvkFN90FNpUJNU0NNIkRNLUVNikVNv0VNxUhNOEpNcEpNj0pNtkpNC0xNIE5NjlFNQ1RN+FVNBFhNu1lNAltNKF5N/l9Nj2FN32FNdGJN+2JNJmRNfmRNmGVN+GVNg2ZN2WZNFGhNO2hNkmhNy2hNeWlNJ2pN9mpNAWxNXmxNk2xNmW9NDHFNRHFNY3FNinFN33JN9HRNYnhNF3tNzHxN2H5Nj4BN1oFN/IRN0oZNY4hNs4hNSIlNz4lN+opNUotNbIxNzIxNV41NrY1N6I5ND49NZo9Nn49NTZBN+5BNypFN1ZJNMpNNZ5NNbZZN4JdNGJhNN5hNXphNs5lNyJtNNp9N66FNoKNNrKVNY6dNqqhN0KtNpq1NN69Nh69NHLBNo7BNzrFNJrJNQLNNoLNNK7RNgbRNvLVN47VNOrZNc7ZNIbdNz7dNnrhNqblNBrpNO7pNQb1NtL5N875NEr9NOb9NjsBNo8JNEcZNxshNe8pNh8xNPs5Nhc9Nq9JNgdRNEtZNYtZN99ZNftdNqdhNAdlNG9pNe9pNBttNXNtNl9xNvtxNFd1NTt1N/N1Nqt5Ned9NhOBN4eBNFuFNHORNj+VNzuVN7eVNFOZNaedNfulN7OxNoe9NVvFNYvNNGfVNYPZNhvlNXPtN7fxNPf1N0v1NWf5NhP9N3P9K9gABAEpWAQEASuEBAQBKNwIBAEpyAwEASpkDAQBK8AMBAEopBAEAStcEAQBKhQUBAEpUBgEASl8HAQBKvAcBAErxBwEASvcKAQBKagwBAEqpDAEASsgMAQBK7wwBAEpEDgEASlkQAQBKxxMBAEp8FgEASjEYAQBKPRoBAEr0GwEASjsdAQBKYSABAEo3IgEASsgjAQBKGCQBAEqtJAEASjQlAQBKXyYBAEq3JgEAStEnAQBKMSgBAEq8KAEAShIpAQBKTSoBAEp0KgEASssqAQBKBCsBAEqyKwEASmAsAQBKLy0BAEo6LgEASpcuAQBKzC4BAErSMQEASkUzAQBKhDMBAEqjMwEASsozAQBKHzUBAGVYBAAAAEhHMTNdcsYlAAAoTSgDTTgDTUgFTSgHTc4HTSYJTTYJTc0LTQMOTb8OTYkPTcsRTdsRTdMTTawVTY4WTeYWTccXTVQZTZcZTUgaTVgaTSceTZceTfseTSwfTcsfTRogTfcgTUIiTbEiTfwpTQwqTRwsTfwtTaIuTfovTQowTaEyTdc0TZM1TV02TZ84Ta84Tac6TYA8TWI9Tbo9TZs+TShATWtATRxBTSxBTftETWtFTc9FTQBGTZ9GTe5GTctHTRZJTYVJTdBQTeBQTfBSTdBUTXZVTc5WTd5WTXVZTatbTWdcTTFdTXNfTYNfTXthTVRjTTZkTY5kTW9lTfxmTT9nTfBnTQBoTc9rTT9sTaNsTdRsTXNtTcJtTZ9uTepvTVlwTaR3TbR3TcR5TaR7TUp8TaJ9TbJ9TUmATX+CTTuDTQWETUeGTVeGTU+ITSiKTQqLTWKLTUOMTdCNTROOTcSOTdSOTaOSTROTTXeTTaiTTUeUTZaUTXOVTb6WTS2XTXieTYieTZigTXiiTR6jTXakTYakTR2nTVOpTQ+qTdmqTRutTSutTSOvTfywTd6xTTayTRezTaS0Tee0TZi1Tai1TXe5Tee5TUu6TXy6TRu7TWq7TUe8TZK9TQG+TVPFTWPFTXPHTVPJTfnJTVHLTWHLTfjNTS7QTerQTbTRTfbTTQbUTf7VTdfXTbnYTRHZTfLZTX/bTcLbTXPcTYPcTVLgTcLgTSbhTVfhTfbhTUXiTSLjTW3kTdzkTS7sTT7sTU7uTS7wTdTwTSzyTTzyTdP0TQn3TcX3TY/4TdH6TeH6Tdn8TbL+TZT/Tez/Ss0AAQBKWgIBAEqdAgEASk4DAQBKXgMBAEotBwEASp0HAQBKAQgBAEoyCAEAStEIAQBKIAkBAEr9CQEASkgLAQBKtwsBAEoJEwEAShkTAQBKKRUBAEoJFwEASq8XAQBKBxkBAEoXGQEASq4bAQBK5B0BAEqgHgEASmofAQBKrCEBAEq8IQEASrQjAQBKjSUBAEpvJgEASscmAQBKqCcBAEo1KQEASngpAQBKKSoBAEo5KgEASgguAQBKeC4BAErcLgEASg0vAQBKrC8BAEr7LwEAStgwAQBKIzIBAEqSMgEAZVgEAAAASEQyMl1yxyUAAChLVkvwTUQBTVcBTdcBTeoBTfkBTS0CTYUCTakCTeICTV8DTXIDTYUDTdUDTfwDTTMETXwETXEFTZoFTawFTRIGTU8GTXkGTUgHTVsHTW4HTZkHTeQHTfMHTWYITYoITacITccITUwJTSIKTYoKTbgKTXELTeMLTfYLTUUMTUoNTZsNTdgNTV4OTYkOTZgOTeIOTfAOTTwPTU8PTV4PTeQPTfcPTUkQTecQTfkQTT4RTVgRTb4RTe0RTWgSTbwSTeQSTRsTTU0TTcYTTf0TTS4VTaAVTcIVTaQWTcUWTUcXTUAYTWYYTXkYTaEYTfwYTXsZTcAZTfcZTQoaTakaTbwaTc8aTQcbTWEbTXQbTYMbTZUbTQscTR4cTcIcTfccTWQdTakdTdAdTfEdTT0eTYoeTUIfTWIfTXQfTYcfTbQfTX0gTRwhTVkhTachTcghTQciTeYiTVMjTdEjTREkTWYkTeMkTRglTU0lTWAlTcklTQUmTSonTcQnTRgoTSsoTasoTb4oTc0oTQEpTVkpTX0pTbYpTTMqTUYqTVkqTakqTdAqTQcrTVArTUUsTW4sTYAsTeYsTSMtTU0tTRwuTS8uTUIuTW0uTbguTccuTTovTV4vTXsvTZsvTSAwTfYwTV4xTYwxTUUyTbcyTcoyTRkzTR40TW80Taw0TTI1TV01TWw1TbY1TcQ1TRA2TSM2TTI2Tbg2Tcs2TR03Tbs3Tc03TRI4TSw4TZI4TcE4TTw5TZA5Tbg5Te85TSE6TZo6TdE6TQI8TXQ8TZY8TXg9TZk9TRs+TRQ/TTo/TU0/TXU/TdA/TU9ATZRATctATd5ATX1BTZBBTaNBTdtBTTVCTUhCTVdCTWlCTd9CTfJCTZZDTctDTThETX1ETaRETcVETRFFTV5FTRZGTTZGTUhGTVtGTYhGTVFHTfBHTS1ITXtITZxITdtITbpJTSdKTaVKTeVKTTpLTbdLTexLTSFMTTRMTZ1MTdlMTf5NTZhOTexOTf9OTX9PTZJPTaFPTdVPTS1QTVFQTYpQTQdRTRpRTS1RTX1RTaRRTdtRTSRSTRlTTUJTTVRTTbpTTfdTTSFUTfBUTQNVTRZVTUFVTYxVTZtVTQ5WTTJWTU9WTW9WTfRWTcpXTTJYTWBYTRlZTYtZTZ5ZTe1ZTfJaTUNbTYBbTQZcTTFcTUBcTYpcTZhcTeRcTfdcTQZdTYxdTZ9dTfFdTY9eTaFeTeZeTQBfTWZfTZVfTRBgTWRgTYxgTcNgTfVgTW5hTaVhTdZiTUhjTWpjTUxkTW1kTe9kTehlTQ5mTSFmTUlmTaRmTSNnTWhnTZ9nTbJnTVFoTWRoTXdoTa9oTQlpTRxpTStpTT1pTbNpTcZpTWpqTZ9qTQxrTVFrTXhrTZlrTeVrTTJsTepsTQptTRxtTS9tTVxtTSVuTcRuTQFvTU9vTXBvTa9vTY5wTftwTXlxTblxTQ5yTYtyTcByTfVyTQhzTXFzTa1zTdJ0TWx1TcB1TdN1TVN2TWZ2TXV2Tal2TQF3TSV3TV53Tdt3Te53TQF4TVF4TXh4Ta94Tfh4Te15TRZ6TSh6TY56Tct6TfV6TcR7Tdd7Tep7TRV8TWB8TW98TeJ8TQZ9TSN9TUN9Tch9TZ5+TQZ/TTR/Te1/TV+ATXKATcGATcaBTReCTVSCTdqCTQWDTRSDTV6DTWyDTbiDTcuDTdqDTWCETXOETcWETWOFTXWFTbqFTdSFTTqGTWmGTeSGTTiHTWCHTZeHTcmHTUKITXmITaqJTRyKTT6KTSCLTUGLTcOLTbyMTeKMTfWMTR2NTXiNTfeNTTyOTXOOTYaOTSWPTTiPTUuPTYOPTd2PTfCPTf+PTRGQTYeQTZqQTT6RTXORTeCRTSWSTUySTW2STbmSTQaTTb6TTd6TTfCTTQOUTTCUTfmUTZiVTdWVTSOWTUSWTYOWTWKXTc+XTU2YTY2YTeKYTV+ZTZSZTcmZTdyZTUWaTYGaTaabTUCcTZScTaecTSedTTqdTUmdTX2dTdWdTfmdTTKeTa+eTcKeTdWeTSWfTUyfTYOfTcyfTcGgTeqgTfygTWKhTZ+hTcmhTZiiTauiTb6iTemiTTSjTUOjTbajTdqjTfejTRekTZykTXKlTdqlTQimTcGmTTOnTUanTZWnTZqoTeuoTSipTa6pTdmpTeipTTKqTUCqTYyqTZ+qTa6qTTSrTUerTZmrTTesTUmsTY6sTaisTQ6tTT2tTbitTQyuTTSuTWuuTZ2uTRavTU2vTX6wTfCwTRKxTfSxTRWyTZeyTZCzTbazTcmzTfGzTUy0Tcu0TRC1TUe1TVq1Tfm1TQy2TR+2TVe2TbG2TcS2TdO2TeW2TVu3TW63TRK4TUe4TbS4Tfm4TSC5TUG5TY25Tdq5TZK6TbK6TcS6Tde6TQS7Tc27TWy8Tam8Tfe8TRi9TVe9TTa+TaO+TSi/TWi/Tb2/TTrATW/ATaTATbfATSDBTVzBTYHCTRvDTW/DTYLDTQLETRXETSTETVjETbDETdTETQ3FTYrFTZ3FTbDFTQDGTSfGTV7GTafGTZzHTcXHTdfHTT3ITXrITaTITXPJTYbJTZnJTcTJTQ/KTR7KTZHKTbXKTdLKTfLKTXfLTU3MTbXMTePMTZzNTQ7OTSHOTXDOTXXPTcbPTQPQTYnQTbTQTcPQTQ3RTRvRTWfRTXrRTYnRTQ/STSLSTXTSTRLTTSTTTWnTTYPTTenTTRjUTZPUTefUTQ/VTUbVTXjVTfHVTSjWTVnXTcvXTe3XTc/YTfDYTXLZTWvaTZHaTaTaTczaTSfbTabbTevbTSLcTTXcTdTcTefcTfrcTTLdTYzdTZ/dTa7dTcDdTTbeTUneTe3eTSLfTY/fTdTfTfvfTRzgTWjgTbXgTW3hTY3hTZ/hTbLhTd/hTajiTUfjTYTjTdLjTfPjTTLkTRHlTX7lTQPmTUPmTZjmTRXnTUrnTX/nTZLnTfvnTTfoTVzpTfbpTUrqTV3qTd3qTfDqTf/qTTPrTYvrTa/rTejrTWXsTXjsTYvsTdvsTQLtTTntTYLtTXfuTaDuTbLuTRjvTVXvTX/vTU7wTWHwTXTwTZ/wTerwTfnwTWzxTZDxTa3xTc3xTVLyTSjzTZDzTb7zTXf0Ten0Tfz0TUv1TVD2TaH2Td72TWT3TY/3TZ73Tej3Tfb3TUL4TVX4TWT4Ter4Tf34TU/5Te35Tf/5TUT6TV76TcT6TfP6TW77TcL7Ter7TSH8TVP8Tcz8TQP9TTT+Tab+Tcj+Tar/Tcv/Sk0AAQBKRgEBAEpsAQEASn8BAQBKpwEBAEoCAgEASoECAQBKxgIBAEr9AgEAShADAQBKrwMBAErCAwEAStUDAQBKDQQBAEpnBAEASnoEAQBKiQQBAEqbBAEAShEFAQBKJAUBAErIBQEASv0FAQBKagYBAEqvBgEAStYGAQBK9wYBAEpDBwEASpAHAQBKSAgBAEpoCAEASnoIAQBKjQgBAEq6CAEASoMJAQBKIgoBAEpfCgEASq0KAQBKzgoBAEoNCwEASuwLAQBKWQwBAEreDAEASh4NAQBKcw0BAErwDQEASiUOAQBKWg4BAEptDgEAStYOAQBKEg8BAEo3EAEAStEQAQBKJREBAEo4EQEASrgRAQBKyxEBAEraEQEASg4SAQBKZhIBAEqKEgEASsMSAQBKQBMBAEpTEwEASmYTAQBKthMBAErdEwEAShQUAQBKXRQBAEpSFQEASnsVAQBKjRUBAErzFQEASjAWAQBKWhYBAEopFwEASjwXAQBKTxcBAEp6FwEASsUXAQBK1BcBAEpHGAEASmsYAQBKiBgBAEqoGAEASi0ZAQBKAxoBAEprGgEASpkaAQBKUhsBAErEGwEAStcbAQBKJhwBAEorHQEASnwdAQBKuR0BAEo/HgEASmoeAQBKeR4BAErDHgEAStEeAQBKHR8BAEowHwEASj8fAQBKxR8BAErYHwEASiogAQBKyCABAEraIAEASh8hAQBKOSEBAEqfIQEASs4hAQBKSSIBAEqdIgEASsUiAQBK/CIBAEouIwEASqcjAQBK3iMBAEoPJQEASoElAQBKoyUBAEqFJgEASqYmAQBKKCcBAEohKAEASkcoAQBKWigBAEqCKAEASt0oAQBKXCkBAEqhKQEAStgpAQBK6ykBAEqKKgEASp0qAQBKsCoBAEroKgEASkIrAQBKVSsBAEpkKwEASnYrAQBK7CsBAEr/KwEASqMsAQBK2CwBAEpFLQEASootAQBKsS0BAErSLQEASh4uAQBKay4BAEojLwEASkMvAQBKVS8BAEpoLwEASpUvAQBKXjABAEr9MAEASjoxAQBKiDEBAEqpMQEASugxAQBKxzIBAEo0MwEASrkzAQBK+TMBAEpONAEASss0AQBKADUBAEo1NQEASkg1AQBKsTUBAErtNQEAZVgDAAAAQ0QyXXLIJQAAKEtUS2dLeUutTUIBTVUBTdUBTegBTSsCTT4CTYMCTZYCTacCTfkCTV0DTXADTYMDTdMDTecDTfoDTSQETUoETXoETY0ETZ4ETeUETW8FTaoFTRAGTXcGTYoGTZwGTfEGTUYHTVkHTWwHTYoHTeIHTVEITWQITXcITYgITaUITbgITUoJTeIJTSAKTV0KTXsKTVwLTW8LTeELTfQLTRQMTUMMTVYMTe0MTQINTTkNTVsNTYYNTZkNTdYNTSwOTVwOTYcOTToPTU0PTW4PTc8PTeIPTfUPTS8QTUcQTWYQTYEQTbYQTfcQTR4RTTwRTVYRTbwRTVcSTeISTTgTTUsTTcQTTegTTfsTTTgUTVQUTc0UTUAVTVQVTcAVTeIVTSIWTX8WTaIWTcMWTdcWTTQXTUUXTWkXTd0XTfEXTQYYTRkYTVEYTWQYTXcYTYwYTZ8YTdwYTTIZTXkZTb4ZTfUZTQgaTW0aTZQaTacaTboaTc0aTesaTQUbTSQbTTkbTV8bTXIbTZMbTdIbTQkcTRwcTYAcTcAcTQkdTU8dTWIdTZQdTacdTe8dTQweTTseTVoeTYgeTbceTeweTUAfTXIfTYUfTbIfTVUgTXsgTRohTS0hTVchTaUhTcYhTdkhTfIhTQUiTcciTVEjTWUjTXgjTZ0jTbwjTc8jTeMjTQ8kTWQkTbYkTeEkTRYlTTglTUslTV4lTaclTcclTQMmTSgnTTsnTU0nTYEnTRYoTSkoTakoTbwoTf8oTRIpTVcpTWopTXspTc0pTTEqTUQqTVcqTacqTbsqTc4qTfgqTR4rTU4rTWErTXIrTbkrTUMsTX4sTeQsTUstTV4tTXAtTcUtTRouTS0uTUAuTV4uTbYuTSUvTTgvTUsvTVwvTXkvTYwvTR4wTbYwTfQwTTExTU8xTTAyTUMyTbUyTcgyTegyTRczTSozTcEzTdYzTQ00TS80TVo0TW00Tao0TQA1TTA1TVs1TQ42TSE2TUI2TaM2TbY2Tck2TQM3TRs3TTo3TVU3TYo3Tcs3TfI3TRA4TSo4TZA4TSs5TbY5TQw6TR86TZg6Tbw6Tc86TQw7TSg7TaE7TRQ8TSg8TZQ8TbY8TfY8TVM9TXY9TZc9Tas9TQg+TRk+TT0+TbE+TcU+Tdo+Te0+TSU/TTg/TUs/TWA/TXM/TbA/TQZATU1ATZJATclATdxATUFBTWhBTXtBTY5BTaFBTb9BTdlBTfhBTQ1CTTNCTUZCTWdCTaZCTd1CTfBCTVRDTZRDTd1DTSNETTZETWhETXtETcNETeBETQ9FTS5FTVxFTYtFTcBFTRRGTUZGTVlGTYZGTSlHTU9HTe5HTQFITStITXlITZpITa1ITcZITdlITZtJTSVKTTlKTUxKTXFKTZBKTaNKTbdKTeNKTThLTYpLTbVLTepLTQxMTR9MTTJMTXtMTZtMTddMTfxNTQ9OTSFOTVVOTepOTf1OTX1PTZBPTdNPTeZPTStQTT5QTU9QTaFQTQVRTRhRTStRTXtRTY9RTaJRTcxRTfJRTSJSTTVSTUZSTY1STRdTTVJTTbhTTR9UTTJUTURUTZlUTe5UTQFVTRRVTTJVTYpVTflVTQxWTR9WTTBWTU1WTWBWTfJWTYpXTchXTQVYTSNYTQRZTRdZTYlZTZxZTbxZTetZTf5ZTZVaTapaTeFaTQNbTS5bTUFbTX5bTdRbTQRcTS9cTeJcTfVcTRZdTXddTYpdTZ1dTdddTe9dTQ5eTSleTV5eTZ9eTcZeTeReTf5eTWRfTf9fTYpgTeBgTfNgTWxhTZBhTaNhTeBhTfxhTXViTehiTfxiTWhjTYpjTcpjTSdkTUpkTWtkTX9kTdxkTe1kTRFlTYVlTZllTa5lTcFlTfllTQxmTR9mTTRmTUdmTYRmTdpmTSFnTWZnTZ1nTbBnTRVoTTxoTU9oTWJoTXVoTZNoTa1oTcxoTeFoTQdpTRppTTtpTXppTbFpTcRpTShqTWhqTbFqTfdqTQprTTxrTU9rTZdrTbRrTeNrTQJsTTBsTV9sTZRsTehsTRptTS1tTVptTf1tTSNuTcJuTdVuTf9uTU1vTW5vTYFvTZpvTa1vTW9wTflwTQ1xTSBxTUVxTWRxTXdxTYtxTbdxTQxyTV5yTYlyTb5yTeByTfNyTQZzTU9zTW9zTatzTdB0TeN0TfV0TSl1Tb51TdF1TVF2TWR2Tad2Tbp2Tf92TRJ3TSN3TXV3Tdl3Tex3Tf93TU94TWN4TXZ4TaB4TcZ4TfZ4TQl5TRp5TWF5Tet5TSZ6TYx6TfN6TQZ7TRh7TW17TcJ7TdV7Teh7TQZ8TV58Tc18TeB8TfN8TQR9TSF9TTR9TcZ9TV5+TZx+Tdl+Tfd+Tdh/Tet/TV2ATXCATZCATb+ATdKATWmBTX6BTbWBTdeBTQKCTRWCTVKCTaiCTdiCTQODTbaDTcmDTeqDTUuETV6ETXGETauETcOETeKETf2ETTKFTXOFTZqFTbiFTdKFTTiGTdOGTV6HTbSHTceHTUCITWSITXeITbSITdCITUmJTbyJTdCJTTyKTV6KTZ6KTfuKTR6LTT+LTVOLTbCLTcGLTeWLTVmMTW2MTYKMTZWMTc2MTeCMTfOMTQiNTRuNTViNTa6NTfWNTTqOTXGOTYSOTemOTRCPTSOPTTaPTUmPTWePTYGPTaCPTbWPTduPTe6PTQ+QTU6QTYWQTZiQTfyQTTyRTYWRTcuRTd6RTRCSTSOSTWuSTYiSTbeSTdaSTQSTTTOTTWiTTbyTTe6TTQGUTS6UTdGUTfeUTZaVTamVTdOVTSGWTUKWTVWWTW6WTYGWTUOXTc2XTeGXTfSXTRmYTTiYTUuYTV+YTYuYTeCYTTKZTV2ZTZKZTbSZTceZTdqZTSOaTUOaTX+aTaSbTbebTcmbTf2bTZKcTaWcTSWdTTidTXudTY6dTdOdTeadTfedTUmeTa2eTcCeTdOeTSOfTTefTUqfTXSfTZqfTcqfTd2fTe6fTTWgTb+gTfqgTWChTcehTdqhTeyhTUGiTZaiTamiTbyiTdqiTTKjTaGjTbSjTcejTdijTfWjTQikTZqkTTKlTXClTa2lTculTaymTb+mTTGnTUSnTWSnTZOnTaanTT2oTVKoTYmoTauoTdaoTemoTSapTXypTaypTdepTYqqTZ2qTb6qTR+rTTKrTUWrTX+rTZerTbarTdGrTQasTUesTW6sTYysTaasTQytTaetTTKuTYiuTZuuTRSvTTivTUuvTYivTaSvTR2wTZCwTaSwTRCxTTKxTXKxTc+xTfKxTROyTSeyTYSyTZWyTbmyTS2zTUGzTVazTWmzTaGzTbSzTcezTdyzTe+zTSy0TYK0Tcm0TQ61TUW1TVi1Tb21TeS1Tfe1TQq2TR22TTu2TVW2TXS2TYm2Ta+2TcK2TeO2TSK3TVm3TWy3TdC3TRC4TVm4TZ+4TbK4TeS4Tfe4TT+5TVy5TYu5Taq5Tdi5TQe6TTy6TZC6TcK6TdW6TQK7TaW7Tcu7TWq8TX28Tae8TfW8TRa9TSm9TUK9TVW9TRe+TaG+TbW+TfS+TRO/TSa/TTq/TWa/Tbu/TQ3ATTjATW3ATY/ATaLATbXATf7ATR7BTVrBTX/CTZLCTaTCTdjCTW3DTYDDTQDETRPETVbETWnETa7ETcHETdLETSTFTYjFTZvFTa7FTf7FTRLGTSXGTU/GTXXGTaXGTbjGTcnGTRDHTZrHTdXHTTvITaLITbXITcfITRzJTXHJTYTJTZfJTbXJTQ3KTXzKTY/KTaLKTbPKTdDKTePKTXXLTQ3MTUvMTYjMTabMTYfNTZrNTQzOTR/OTT/OTW7OTYHOTRjPTS3PTWTPTYbPTbHPTcTPTQHQTVfQTYfQTbLQTWXRTXjRTZnRTfrRTQ3STSDSTVrSTXLSTZHSTazSTeHSTSLTTUnTTWfTTYHTTefTTYLUTQ3VTWPVTXbVTe/VTRPWTSbWTWPWTX/WTfjWTWvXTX/XTevXTQ3YZShNTdhNqthNzdhN7thNAtlNX9lNcNlNlNlNCNpNHNpNMdpNRNpNfNpNj9pNotpNt9pNytpNB9tNXdtNpNtN6dtNINxNM9xNmNxNv9xN0txN5dxN+NxNFt1NMN1NT91NZN1Nit1Nnd1Nvt1N/d1NNN5NR95Nq95N695NNN9Net9Njd9Nv99N0t9NGuBNN+BNZuBNheBNs+BN4uBNF+FNa+FNneFNsOFN3eFNgOJNpuJNReNNWONNguNN0ONN8eNNBORNHeRNMORN8uRNfOVNkOVNz+VN7uVNAeZNFeZNQeZNluZN6OZNE+dNSOdNaudNfedNkOdN2edN+edNNehNWulNbelNf+lNs+lNSOpNW+pN2+pN7upNMetNROtNietNnOtNretN/+tNY+xNduxNiexN2exN7exNAO1NKu1NUO1NgO1Nk+1NpO1N6+1Nde5NsO5NFu9Nfe9NkO9Nou9N9+9NTPBNX/BNcvBNkPBN6PBNV/FNavFNffFNjvFNq/FNvvFNUPJN6PJNJvNNY/NNgfNNYvRNdfRN5/RN+vRNGvVNSfVNXPVN8/VNCPZNP/ZNYfZNjPZNn/ZN3PZNMvdNYvdNjfdNQPhNU/hNdPhN1fhN6PhN+/hNNflNTflNbPlNh/lNvPlN/flNJPpNQvpNXPpNwvpNXftN6PtNPvxNUfxNyvxN7vxNAf1NPv1NWv1N0/1NRv5NWv5Nxv5N6P5NKP9Nhf9NqP9Nyf9N3f9KOgABAEpLAAEASm8AAQBK4wABAEr3AAEASgwBAQBKHwEBAEpXAQEASmoBAQBKfQEBAEqSAQEASqUBAQBK4gEBAEo4AgEASn8CAQBKxAIBAEr7AgEASg4DAQBKcwMBAEqaAwEASq0DAQBKwAMBAErTAwEASvEDAQBKCwQBAEoqBAEASj8EAQBKZQQBAEp4BAEASpkEAQBK2AQBAEoPBQEASiIFAQBKhgUBAErGBQEASg8GAQBKVQYBAEpoBgEASpoGAQBKrQYBAEr1BgEAShIHAQBKQQcBAEpgBwEASo4HAQBKvQcBAEryBwEASkYIAQBKeAgBAEqLCAEASrgIAQBKWwkBAEqBCQEASiAKAQBKMwoBAEpdCgEASqsKAQBKzAoBAErfCgEASvgKAQBKCwsBAErNCwEASlcMAQBKawwBAEqqDAEASskMAQBK3AwBAErwDAEAShwNAQBKcQ0BAErDDQEASu4NAQBKIw4BAEpFDgEASlgOAQBKaw4BAEq0DgEAStQOAQBKEA8BAEo1EAEASkgQAQBKWhABAEqOEAEASiMRAQBKNhEBAEq2EQEASskRAQBKDBIBAEofEgEASmQSAQBKdxIBAEqIEgEAStoSAQBKPhMBAEpREwEASmQTAQBKtBMBAErIEwEAStsTAQBKBRQBAEorFAEASlsUAQBKbhQBAEp/FAEASsYUAQBKUBUBAEqLFQEASvEVAQBKWBYBAEprFgEASn0WAQBK0hYBAEonFwEASjoXAQBKTRcBAEprFwEASsMXAQBKMhgBAEpFGAEASlgYAQBKaRgBAEqGGAEASpkYAQBKKxkBAErDGQEASgEaAQBKPhoBAEpcGgEASj0bAQBKUBsBAErCGwEAStUbAQBK9RsBAEokHAEASjccAQBKzhwBAErjHAEAShodAQBKPB0BAEpnHQEASnodAQBKtx0BAEoNHgEASj0eAQBKaB4BAEobHwEASi4fAQBKTx8BAEqwHwEASsMfAQBK1h8BAEoQIAEASiggAQBKRyABAEpiIAEASpcgAQBK2CABAEr/IAEASh0hAQBKNyEBAEqdIQEASjgiAQBKwyIBAEoZIwEASiwjAQBKpSMBAErJIwEAStwjAQBKGSQBAEo1JAEASq4kAQBKISUBAEo1JQEASqElAQBKwyUBAEoDJgEASmAmAQBKgyYBAEqkJgEASrgmAQBKFScBAEomJwEASkonAQBKvicBAErSJwEASucnAQBK+icBAEoyKAEASkUoAQBKWCgBAEptKAEASoAoAQBKvSgBAEoTKQEASlopAQBKnykBAErWKQEASukpAQBKTioBAEp1KgEASogqAQBKmyoBAEquKgEASswqAQBK5ioBAEoFKwEAShorAQBKQCsBAEpTKwEASnQrAQBKsysBAErqKwEASv0rAQBKYSwBAEqhLAEASuosAQBKMC0BAEpDLQEASnUtAQBKiC0BAErQLQEASu0tAQBKHC4BAEo7LgEASmkuAQBKmC4BAErNLgEASiEvAQBKUy8BAEpmLwEASpMvAQBKNjABAEpcMAEASvswAQBKDjEBAEo4MQEASoYxAQBKpzEBAEq6MQEAStMxAQBK5jEBAEqoMgEASjIzAQBKRjMBAEqFMwEASqQzAQBKtzMBAErLMwEASvczAQBKTDQBAEqeNAEASsk0AQBK/jQBAEogNQEASjM1AQBKRjUBAEqPNQEASq81AQBK6zUBAGVYBAAAAEhEMjFdcsklAAAoS1VL701DAU1WAU3WAU3pAU34AU0sAk2EAk2oAk3hAk1eA01xA02EA03UA037A00yBE17BE1wBU2ZBU2rBU0RBk1OBk14Bk1HB01aB01tB02YB03jB03yB01lCE2JCE2mCE3GCE1LCU0hCk2JCk23Ck1wC03iC031C01EDE1JDU2aDU3XDU1dDk2IDk2XDk3hDk3vDk07D01OD01dD03jD032D01IEE3mEE34EE09EU1XEU29EU3sEU1nEk27Ek3jEk0aE01ME03FE038E00tFU2fFU3BFU2jFk3EFk1GF00/GE1lGE14GE2gGE37GE16GU2/GU32GU0JGk2oGk27Gk3OGk0GG01gG01zG02CG02UG00KHE0dHE3BHE32HE1jHU2oHU3PHU3wHU08Hk2JHk1BH01hH01zH02GH02zH018IE0bIU1YIU2mIU3HIU0GIk3lIk1SI03QI00QJE1lJE3iJE0XJU1MJU1fJU3IJU0EJk0pJ03DJ00XKE0qKE2qKE29KE3MKE0AKU1YKU18KU21KU0yKk1FKk1YKk2oKk3PKk0GK01PK01ELE1tLE1/LE3lLE0iLU1MLU0bLk0uLk1BLk1sLk23Lk3GLk05L01dL016L02aL00fME31ME1dMU2LMU1EMk22Mk3JMk0YM00dNE1uNE2rNE0xNU1cNU1rNU21NU3DNU0PNk0iNk0xNk23Nk3KNk0cN026N03MN00ROE0rOE2ROE3AOE07OU2POU23OU3uOU0gOk2ZOk3QOk0BPE1zPE2VPE13PU2YPU0aPk0TP005P01MP010P03PP01OQE2TQE3KQE3dQE18QU2PQU2iQU3aQU00Qk1HQk1WQk1oQk3eQk3xQk2VQ03KQ003RE18RE2jRE3ERE0QRU1dRU0VRk01Rk1HRk1aRk2HRk1QR03vR00sSE16SE2bSE3aSE25SU0mSk2kSk3kSk05S022S03rS00gTE0zTE2cTE3YTE39TU2XTk3rTk3+Tk1+T02RT02gT03UT00sUE1QUE2JUE0GUU0ZUU0sUU18UU2jUU3aUU0jUk0YU01BU01TU025U032U00gVE3vVE0CVU0VVU1AVU2LVU2aVU0NVk0xVk1OVk1uVk3zVk3JV00xWE1fWE0YWU2KWU2dWU3sWU3xWk1CW01/W00FXE0wXE0/XE2JXE2XXE3jXE32XE0FXU2LXU2eXU3wXU2OXk2gXk3lXk3/Xk1lX02UX00PYE1jYE2LYE3CYE30YE1tYU2kYU3VYk1HY01pY01LZE1sZE3uZE3nZU0NZk0gZk1IZk2jZk0iZ01nZ02eZ02xZ01QaE1jaE12aE2uaE0IaU0baU0qaU08aU2yaU3FaU1pak2eak0La01Qa013a02Ya03ka00xbE3pbE0JbU0bbU0ubU1bbU0kbk3Dbk0Ab01Ob01vb02ub02NcE36cE14cU24cU0Nck2Kck2/ck30ck0Hc01wc02sc03RdE1rdU2/dU3SdU1Sdk1ldk10dk2odk0Ad00kd01dd03ad03td00AeE1QeE13eE2ueE33eE3seU0Vek0nek2Nek3Kek30ek3De03We03pe00UfE1ffE1ufE3hfE0FfU0ifU1CfU3HfU2dfk0Ff00zf03sf01egE1xgE3AgE3FgU0Wgk1Tgk3Zgk0Eg00Tg01dg01rg023g03Kg03Zg01fhE1yhE3EhE1ihU10hU25hU3ThU05hk1ohk3jhk03h01fh02Wh03Ih01BiE14iE2piU0bik09ik0fi01Ai03Ci027jE3hjE30jE0cjU13jU32jU07jk1yjk2Fjk0kj003j01Kj02Cj03cj03vj03+j00QkE2GkE2ZkE09kU1ykU3fkU0kkk1Lkk1skk24kk0Fk029k03dk03vk00ClE0vlE34lE2XlU3UlU0ilk1Dlk2Clk1hl03Ol01MmE2MmE3hmE1emU2TmU3ImU3bmU1Emk2Amk2lm00/nE2TnE2mnE0mnU05nU1InU18nU3UnU34nU0xnk2unk3Bnk3Unk0kn01Ln02Cn03Ln03AoE3poE37oE1hoU2eoU3IoU2Xok2qok29ok3ook0zo01Co021o03Zo032o00WpE2bpE1xpU3ZpU0Hpk3Apk0yp01Fp02Up02ZqE3qqE0nqU2tqU3YqU3nqU0xqk0/qk2Lqk2eqk2tqk0zq01Gq02Yq002rE1IrE2NrE2nrE0NrU08rU23rU0Lrk0zrk1qrk2crk0Vr01Mr019sE3vsE0RsU3zsU0Usk2Wsk2Ps021s03Is03ws01LtE3KtE0PtU1GtU1ZtU34tU0Ltk0etk1Wtk2wtk3Dtk3Stk3ktk1at01tt00RuE1GuE2zuE34uE0fuU1AuU2MuU3ZuU2Ruk2xuk3Duk3Wuk0Du03Mu01rvE2ovE32vE0XvU1WvU01vk2ivk0nv01nv028v005wE1uwE2jwE22wE0fwU1bwU2Awk0aw01uw02Bw00BxE0UxE0jxE1XxE2vxE3TxE0MxU2JxU2cxU2vxU3/xU0mxk1dxk2mxk2bx03Ex03Wx008yE15yE2jyE1yyU2FyU2YyU3DyU0Oyk0dyk2Qyk20yk3Ryk3xyk12y01MzE20zE3izE2bzU0Nzk0gzk1vzk10z03Fz00C0E2I0E2z0E3C0E0M0U0a0U1m0U150U2I0U0O0k0h0k1z0k0R000j001o002C003o000X1E2S1E3m1E0O1U1F1U131U3w1U0n1k1Y103K103s103O2E3v2E1x2U1q2k2Q2k2j2k3L2k0m202l203q200h3E003E3T3E3m3E353E0x3U2L3U2e3U2t3U2/3U013k1I3k3s3k0h302O303T3036300b4E1n4E204E1s4U2M4U2e4U2x4U3e4U2n4k1G402D403R403y400x5E0Q5U195U0C5k1C5k2X5k0U501J501+502R503650026E1b6U316U1J6k1c6k3c6k3v6k3+6k0y602K602u603n601k7E137E2K7E3a7E0B7U047U2B7U127k2f7k2x7k0X701U701+701N8E1g8E1z8E2e8E3p8E348E1r8U2P8U2s8U3M8U1R8k0n802P802980129E3o9E379E1K9U1P9k2g9k3d9k1j902O902d903n9031901B+E1U+E1j+E3p+E38+E1O+U3s+U3++U1D+k1d+k3D+k3y+k1t+03B+03p+00g/E1S/E3L/E0C/U0z/k2l/k3H/k2p/03K/0pMAAEASkUBAQBKawEBAEp+AQEASqYBAQBKAQIBAEqAAgEASsUCAQBK/AIBAEoPAwEASq4DAQBKwQMBAErUAwEASgwEAQBKZgQBAEp5BAEASogEAQBKmgQBAEoQBQEASiMFAQBKxwUBAEr8BQEASmkGAQBKrgYBAErVBgEASvYGAQBKQgcBAEqPBwEASkcIAQBKZwgBAEp5CAEASowIAQBKuQgBAEqCCQEASiEKAQBKXgoBAEqsCgEASs0KAQBKDAsBAErrCwEASlgMAQBK3QwBAEodDQEASnINAQBK7w0BAEokDgEASlkOAQBKbA4BAErVDgEAShEPAQBKNhABAErQEAEASiQRAQBKNxEBAEq3EQEASsoRAQBK2REBAEoNEgEASmUSAQBKiRIBAErCEgEASj8TAQBKUhMBAEplEwEASrUTAQBK3BMBAEoTFAEASlwUAQBKURUBAEp6FQEASowVAQBK8hUBAEovFgEASlkWAQBKKBcBAEo7FwEASk4XAQBKeRcBAErEFwEAStMXAQBKRhgBAEpqGAEASocYAQBKpxgBAEosGQEASgIaAQBKahoBAEqYGgEASlEbAQBKwxsBAErWGwEASiUcAQBKKh0BAEp7HQEASrgdAQBKPh4BAEppHgEASngeAQBKwh4BAErQHgEAShwfAQBKLx8BAEo+HwEASsQfAQBK1x8BAEopIAEASscgAQBK2SABAEoeIQEASjghAQBKniEBAErNIQEASkgiAQBKnCIBAErEIgEASvsiAQBKLSMBAEqmIwEASt0jAQBKDiUBAEqAJQEASqIlAQBKhCYBAEqlJgEASicnAQBKICgBAEpGKAEASlkoAQBKgSgBAErcKAEASlspAQBKoCkBAErXKQEASuopAQBKiSoBAEqcKgEASq8qAQBK5yoBAEpBKwEASlQrAQBKYysBAEp1KwEASusrAQBK/isBAEqiLAEAStcsAQBKRC0BAEqJLQEASrAtAQBK0S0BAEodLgEASmouAQBKIi8BAEpCLwEASlQvAQBKZy8BAEqULwEASl0wAQBK/DABAEo5MQEASocxAQBKqDEBAErnMQEASsYyAQBKMzMBAEq4MwEASvgzAQBKTTQBAErKNAEASv80AQBKNDUBAEpHNQEASrA1AQBK7DUBAGVYAwAAAENaMl1yyiUAAChNTwRN5wlNNBBN5xVNbhdNHhhN3iFNIytNuzBNCDdNuzxNQj5N8j5NskhN91FNj1dN3F1Nj2NNFmVNxmVNhm9Ny3hNY35NsIRNY4pN6otNmoxNWpZNn59NN6VNhKtNN7FNvrJNbrNNLr1NesZNEsxNX9JNEthNmdlNSdpNCeRNVe1N7fJNOvlN7f5KdAABAEokAQEASuQKAQBKMBQBAErIGQEAShUgAQBKyCUBAEpPJwEASv8nAQBKvzEBAGVYAwAAAE9FMl1yyyUAAChNCAJNLgZN2gZNGglNBQpNFwtNSgtNjwtNfwxNJw1N6A1NPg5NKg9NvQ9NhxRN0hVN+RZN7hhNixlNMx1NdB1N3x1NDiBNCiFNaSFNISRNQSRNcCVNtyVNcyZNsyZN0CZN3ChNAi1Nri1N7i9N2TBN6zFNHjJNYzJNUzNN+zNNvDRNEjVN/jVNkTZNWztNpjxNzT1Nwj9NX0BNB0RNSERNs0RN4kZN3kdNPUhN9UpNFUtNRExNi0xNR01Nh01NpE1NsE9N1lNNglRNwlZNrVdNv1hN8lhNN1lNJ1pNz1pNkFtN5ltN0lxNZV1NL2JNemNNoWRNlmZNM2dN22pNHGtNh2tNtm1Nsm5NEW9NyXFN6XFNGHNNX3NNG3RNW3RNeHRNhHZNqnpNVntNln1NgX5Nk39Nxn9NC4BN+4BNo4FNZIJNuoJNpoNNOYRNA4lNTopNdYtNao1NB45Nr5FN8JFNW5JNipRNhpVN5ZVNnZhNvZhN7JlNM5pN75pNL5tNTJtNWJ1NfqFNKqJNaqRNVaVNZ6ZNmqZN36ZNz6dNd6hNOKlNjqlNeqpNDatN169NIrFNSbJNPrRN27RNg7hNxLhNL7lNXrtNWrxNubxNeL9NmL9Nx8BNDsFNysFNCsJNJ8JNM8RNWchNBclNRctNMMxNQs1Ndc1Nus1Nqs5NUs9NE9BNadBNVdFN6NFNstZN/ddNJNlNGdtNtttNXt9Nn99NCuBNOeJNNeNNlONNU+ZNc+ZNoudN6edNpehN5ehNAulNDutNNO9N4O9NIPJNC/NNHfRNUPRNlfRNhfVNLfZN7vZNRPdNMPhNw/hNjf1N2P5N//9K9AEBAEqRAgEASjkGAQBKegYBAErlBgEAShQJAQBKEAoBAEpvCgEASi4NAQBKTg0BAEp9DgEASsQOAQBKgA8BAErADwEASt0PAQBK6REBAEoPFgEASrsWAQBK+xgBAErmGQEASvgaAQBKKxsBAEpwGwEASmAcAQBKCB0BAErJHQEASh8eAQBKCx8BAEqeHwEASmgkAQBKsyUBAEraJgEASs8oAQBKbCkBAEoULQEASlUtAQBKwC0BAErvLwEASuswAQBKSjEBAEoJNAEASik0AQBKWDUBAEqfNQEASls2AQBKmzYBAEq4NgEAZVgCAAAAU0ddcswlAAAoTQgBTc0FTQ8KTZkLTSEMTbYMTbcNTZcPTSsRTY8TTWEUTYwXTQYZTaojTfAjTdwnTaEsTeMwTW0yTfUyTYozTYs0TWs2Tf83TWM6TTU7TWA+Tdo/TX5KTcRKTbBOTXVTTbdXTUFZTclZTV5aTV9bTT9dTdNeTTdhTQliTTRlTa5mTVJxTZhxTYR1TUl6TYt+TRWATZ2ATTKBTTOCTROETaeFTQuITd2ITQiMTYKNTSaYTWyYTVicTR2hTV+lTemmTXGnTQaoTQepTeeqTXusTd+uTbGvTdyyTVa0TQG/TUe/TTPDTfjHTTrMTcTNTUzOTeHOTeLPTcLRTVbTTbrVTYzWTbfZTTHbTdzlTSLmTQ7qTdPuTRXzTZ/0TSf1Tbz1Tb32TZ34TTH6TZX8TWf9SpIAAQBKDAIBAEq3DAEASv0MAQBK6RABAEquFQEASvAZAQBKehsBAEoCHAEASpccAQBKmB0BAEp4HwEASgwhAQBKcCMBAEpCJAEASm0nAQBK5ygBAEqSMwEAStgzAQBlWAMAAABPRzFdcs0lAAAoS/lNqAFNYAJNWwRN8QRNEAVNhwVN1wVNWAZNVglNAwtNawxNaA5NlBFNfBJN+hJNCBNNgBNNLhZNPBZN4BlNNxpNahxNwx5NNyFNjSJNIiVNvCZNzSdNfChNNClNLytNxStN5CtNWyxNqyxNLC1NKjBN1zFNPzNNPDVNaDhNUDlNzjlN3DlNVDpNAj1NED1NtEBNC0FNPkNNl0VNC0hNYUlN9ktNkE1NoU5NUE9NCFBNA1JNmVJNuFJNL1NNf1NNAFRN/lZNq1hNE1pNEFxNPF9NJGBNomBNsGBNKGFN1mNN5GNNiGdN32dNEmpNa2xN325NNXBNynJNZHRNdXVNJHZN3HZN13hNbXlNjHlNA3pNU3pN1HpN0n1Nf39N54BN5IJNEIZN+IZNdodNhIdN/IdNqopNuIpNXI5Ns45N5pBNP5NNs5VNCZdNnplNOJtNSZxN+JxNsJ1Nq59NQaBNYKBN16BNJ6FNqKFNpqRNU6ZNu6dNuKlN5KxNzK1NSq5NWK5N0K5NfrFNjLFNMLVNh7VNurdNE7pNh7xN3b1NecBNE8JNJMNN08NNi8RNhsZNHMdNO8dNssdNAshNg8hNgctNLs1Nls5Nk9BNv9NNp9RNJdVNM9VNq9VNWdhNZ9hNC9xNYtxNld5N7uBNYuNNuORNVOdN7uhN/+lNrupNZutNYe1N9+1NFu5Nje5N3e5NXu9NXPJNCfRNcfVNbvdNmvpNgvtNAPxNDvxNhvxNNP9NQv9K5gIBAEo9AwEASnAFAQBKyQcBAEo9CgEASpMLAQBKLw4BAErJDwEAStoQAQBKiREBAEpBEgEASjwUAQBK0hQBAErxFAEASmgVAQBKuBUBAEo5FgEASjcZAQBK5BoBAEpMHAEASkkeAQBKdSEBAEpdIgEAStsiAQBK6SIBAEphIwEASg8mAQBKHSYBAErBKQEAShgqAQBKSywBAEqkLgEAShgxAQBKbjIBAEoKNQEASqQ2AQBlWAMAAABIRDNdcs4lAAAoS+JNiAFNXwVNwgdNbglNgQlNTApN+gpNOwtNGA1NGg5NGw9NbBFNrBFNABJNmxJNrhJN0hJNYRNNtBNNJxRNvBRNhxVN/RVNEBZNWxZNbhZNDBdNsRdNIRlNSBlNrhlNgxpNTxtNPRxNUBxN6RxN2x5NIB9Nmx9N9R9NvyBNpSJNjCNNVCRN3SVNGSZNLCZNhiZNmSZNtidNXChNMyxNli5NQjBNVTBNIDFNzjFNDzJN7DNN7jRN7zVNQDhNgDhN1DhNbzlNgjlNpjlNNTpNiDpN+zpNkDtNWzxN0TxN5DxNLz1NQj1N4D1NhT5N9T9NHEBNgkBNV0FNI0JNEUNNJENNvUNNr0VN9EVNb0ZNyUZNk0dNeUlNYEpNKEtNsUxN7UxNAE1NWk1NbU1Nik5NME9NB1NNalVNFldNKVdN9FdNolhN41hNwFpNwltNw1xNFF9NVF9NqF9NQ2BNVmBNemBNCWFNXGFNz2FNZGJNL2NNpWNNuGNNA2RNFmRNtGRNWWVNyWZN8GZNVmdNK2hN92hN5WlN+GlNkWpNg2xNyGxNQ21NnW1NZ25NTXBNNHFN/HFNhXNNwXNN1HNNLnRNQXRNXnVNBHZN23lNPnxN6n1N/X1NyH5Ndn9Nt39NlIFNloJNl4NN6IVNKIZNfIZNF4dNKodNTodN3YdNMIhNo4hNOIlNA4pNeYpNjIpN14pN6opNiItNLYxNnY1NxI1NKo5N/45Ny49NuZBNzJBNZZFNV5NNnJNNF5RNcZRNO5VNIZdNCJhN0JhNWZpNlZpNqJpNAptNFZtNMpxN2JxNr6BNEqNNvqRN0aRNnKVNSqZNi6ZNaKhNaqlNa6pNvKxN/KxNUK1N661N/q1NIq5Nsa5NBK9Nd69NDLBN17BNTbFNYLFNq7FNvrFNXLJNAbNNcbRNmLRN/rRN07VNn7ZNjbdNoLdNObhNK7pNcLpN67pNRbtND7xN9b1N475Nq79NNMFNcMFNg8FN3cFN8MFNDcNNs8NNisdN7clNmctNrMtNd8xNJc1NZs1NQ89NRdBNRtFNl9NN19NNK9RNxtRN2dRN/dRNjNVN39VNUtZN59ZNstdNKNhNO9hNhthNmdhNN9lN3NlNTNtNc9tN2dtNrtxNet1NaN5Ne95NFN9NBuFNS+FNxuFNIOJN6uJN0ORNvuVNhuZND+hNS+hNXuhNuOhNy+hN6OlNjupNZe5NyPBNdPJNh/JNUvNNAPRNQfRNHvZNIPdNIfhNcvpNsvpNBvtNoftNtPtN2PtNZ/xNuvxNLf1Nwv1Njf5NA/9NFv9NYf9NdP9KEgABAEq3AAEASicCAQBKTgIBAEq0AgEASokDAQBKVQQBAEpDBQEASlYFAQBK7wUBAErhBwEASiYIAQBKoQgBAEr7CAEASsUJAQBKqwsBAEqZDAEASmENAQBK6g4BAEomDwEASjkPAQBKkw8BAEqmDwEASsMQAQBKaREBAEpAFQEASqMXAQBKTxkBAEpiGQEASi0aAQBK2xoBAEocGwEASvkcAQBK+x0BAEr8HgEASk0hAQBKjSEBAErhIQEASnwiAQBKjyIBAEqzIgEASkIjAQBKlSMBAEoIJAEASp0kAQBKaCUBAEreJQEASvElAQBKPCYBAEpPJgEASu0mAQBKkicBAEoCKQEASikpAQBKjykBAEpkKgEASjArAQBKHiwBAEoxLAEASsosAQBKvC4BAEoBLwEASnwvAQBK1i8BAEqgMAEASoYyAQBKdDMBAEo8NAEASsU1AQBKATYBAEoUNgEASm42AQBKgTYBAGVYAwAAAE9UMV1yzyUAAChN6g1NvhJNLyNN8yNN0iZNvjRNkjlNA0pNx0pNpk1NkltNZmBN13BNm3FNenRNZoJNOodNq5dNb5hNTptNOqlNDq5Nf75NSr9NKcJNFdBN6dRNWuVNJeZNBOlN8PZNxPtKNQwBAEoADQEASt8PAQBKyx0BAEqfIgEAShAzAQBK2zMBAEq6NgEAZVgDAAAAQ0cxXXLQJQAAKEvcTYIBTSUDTTUDTUUFTVkFTSUHTbwHTcsHTSMJTTMJTWgJTXsJTUYKTfQKTTULTcoLTRINTQAOTRQOTbwOTRUPTYYPTWYRTaYRTcgRTdgRTfoRTZUSTagSTcwSTVsTTa4TTdATTSEUTbYUTYEVTakVTfcVTQoWTVUWTWgWTYsWTeMWTQYXTasXTcQXTRsZTUIZTVEZTZQZTagZTUUaTVUaTX0aTUkbTTccTUocTeMcTSQeTZQeTdUeTfgeTRofTSkfTZUfTcgfTe8fTRcgTbkgTfQgTT8iTZ8iTa4iTYYjTU4kTdclTRMmTSYmTYAmTZMmTbAnTVYoTfkpTQkqTRksTS0sTfktTZAuTZ8uTfcvTQcwTTwwTU8wTRoxTcgxTQkyTZ4yTeYzTdQ0Teg0TZA1Tek1TVo2TTo4TXo4TZw4Taw4Tc44TWk5TXw5TaA5TS86TYI6TaQ6TfU6TYo7TVU8TX08Tcs8Td48TSk9TTw9TV89Tbc9Tdo9TX8+TZg+Te8/TRZATSVATWhATXxATRlBTSlBTVFBTR1CTQtDTR5DTbdDTfhETWhFTalFTcxFTe5FTf1FTWlGTZxGTcNGTetGTY1HTchHTRNJTXNJTYJJTVpKTSJLTatMTedMTfpMTVRNTWdNTYROTSpPTc1QTd1QTe1STQFTTc1UTWRVTXNVTctWTdtWTRBXTSNXTe5XTZxYTd1YTXJZTbpaTahbTbxbTWRcTb1cTS5dTQ5fTU5fTXBfTYBfTaJfTT1gTVBgTXRgTQNhTVZhTXhhTclhTV5iTSljTVFjTZ9jTbJjTf1jTRBkTTNkTYtkTa5kTVNlTWxlTcNmTepmTflmTTxnTVBnTe1nTf1nTSVoTfFoTd9pTfJpTYtqTcxrTTxsTX1sTaBsTcJsTdFsTT1tTXBtTZdtTb9tTWFuTZxuTedvTUdwTVZwTS5xTfZxTX9zTbtzTc5zTSh0TTt0TVh1Tf51TaF3TbF3TcF5TdV5TaF7TTh8TUd8TZ99Ta99TeR9Tfd9TcJ+TXB/TbF/TUaATY6BTXyCTZCCTTiDTZGDTQKETeKFTSKGTUSGTVSGTXaGTRGHTSSHTUiHTdeHTSqITUyITZ2ITTKJTf2JTSWKTXOKTYaKTdGKTeSKTQeLTV+LTYKLTSeMTUCMTZeNTb6NTc2NTRCOTSSOTcGOTdGOTfmOTcWPTbOQTcaQTV+RTaCSTRCTTVGTTXSTTZaTTaWTTRGUTUSUTWuUTZOUTTWVTXCVTbuWTRuXTSqXTQKYTcqYTVOaTY+aTaKaTfyaTQ+bTSycTdKcTXWeTYWeTZWgTamgTXWiTQyjTRujTXOkTYOkTbikTcukTZalTUSmTYWmTRqnTWKoTVCpTWSpTQyqTWWqTdaqTbasTfasTRitTSitTUqtTeWtTfitTRyuTauuTf6uTSCvTXGvTQawTdGwTfmwTUexTVqxTaWxTbixTduxTTOyTVayTfuyTRSzTWu0TZK0TaG0TeS0Tfi0TZW1TaW1Tc21TZm2TYe3TZq3TTO4TXS5TeS5TSW6TUi6TWq6TXm6TeW6TRi7TT+7TWe7TQm8TUS8TY+9Te+9Tf69Td2+TaW/TS7BTWrBTX3BTdfBTerBTQfDTa3DTVDFTWDFTXDHTYTHTVDJTefJTfbJTU7LTV7LTZPLTabLTXHMTR/NTWDNTfXNTT3PTSvQTT/QTefQTUDRTbHRTZHTTdHTTfPTTQPUTSXUTcDUTdPUTffUTYbVTdnVTfvVTUzWTeHWTazXTdTXTSLYTTXYTYDYTZPYTbbYTQ7ZTTHZTdbZTe/ZTUbbTW3bTXzbTb/bTdPbTXDcTYDcTajcTXTdTWLeTXXeTQ7fTU/gTb/gTQDhTSPhTUXhTVThTcDhTfPhTRriTULiTeTiTR/jTWrkTcrkTdnkTbjlTYDmTQnoTUXoTVjoTbLoTcXoTeLpTYjqTSvsTTvsTUvuTV/uTSvwTcLwTdHwTSnyTTnyTW7yTYHyTUzzTfrzTTv0TdD0TRj2TQb3TRr3TcL3TRv4TYz4TWz6Taz6Tc76Td76TQD7TZv7Ta77TdL7TWH8TbT8Tdb8TSf9Tbz9TYf+Ta/+Tf3+TRD/TVv/TW7/TZH/Ten/SgwAAQBKsQABAErKAAEASiECAQBKSAIBAEpXAgEASpoCAQBKrgIBAEpLAwEASlsDAQBKgwMBAEpPBAEASj0FAQBKUAUBAErpBQEASioHAQBKmgcBAErbBwEASv4HAQBKIAgBAEovCAEASpsIAQBKzggBAEr1CAEASh0JAQBKvwkBAEr6CQEASkULAQBKpQsBAEq0CwEASpMMAQBKWw0BAErkDgEASiAPAQBKMw8BAEqNDwEASqAPAQBKvRABAEpjEQEASgYTAQBKFhMBAEomFQEASjoVAQBKBhcBAEqdFwEASqwXAQBKBBkBAEoUGQEASkkZAQBKXBkBAEonGgEAStUaAQBKFhsBAEqrGwEASvMcAQBK4R0BAEr1HQEASp0eAQBK9h4BAEpnHwEASkchAQBKhyEBAEqpIQEASrkhAQBK2yEBAEp2IgEASokiAQBKrSIBAEo8IwEASo8jAQBKsSMBAEoCJAEASpckAQBKYiUBAEqKJQEAStglAQBK6yUBAEo2JgEASkkmAQBKbCYBAErEJgEASucmAQBKjCcBAEqlJwEASvwoAQBKIykBAEoyKQEASnUpAQBKiSkBAEomKgEASjYqAQBKXioBAEoqKwEAShgsAQBKKywBAErELAEASgUuAQBKdS4BAEq2LgEAStkuAQBK+y4BAEoKLwEASnYvAQBKqS8BAErQLwEASvgvAQBKmjABAErVMAEASiAyAQBKgDIBAEqPMgEASm4zAQBKNjQBAEq/NQEASvs1AQBKDjYBAEpoNgEASns2AQBlWAIAAABISF1y0SUAAChLrE3kBE1bC03sDE0BDU04DU2FDU0rDk3OD01lEE0dEU03E01TFE0/FU0hFk3cF00FGE2LGE04G00IHU2THU3GIk21JE2AJ024K00vMk3AM03VM00MNE1ZNE3/NE2iNk05N03xN00LOk0nO00TPE31PE2wPk3ZPk1fP00MQk3cQ01nRE2aSU2JS01UTk2MUk0DWU2UWk2pWk3gWk0tW03TW012XU0NXk3FXk3fYE37YU3nYk3JY02EZU2tZU0zZk3gaE2wak07a01ucE1dck0odU1geU3Xf01ogU19gU20gU0Bgk2ngk1KhE3hhE2ZhU2zh03PiE27iU2dik1YjE2BjE0HjU20j02EkU0Pkk1Cl00xmU38m000oE2rpk08qE1RqE2IqE3VqE17qU0eq021q01trE2Hrk2jr02PsE1xsU0ss01Vs03bs02Itk1YuE3juE0Wvk0MwE3Xwk0Px02GzU0Xz00sz01jz02wz01W0E350U2Q0k1I001i1U1+1k1q101M2E0H2k0w2k222k1j3U0z302+303x5E3n5k2y6U3q7U1h9E3y9U0H9k0+9k2L9k0x903U+E1r+U0j+k09/E1Z/U1F/k0n/0riAAEASgsBAQBKkQEBAEo+BAEASg4GAQBKmQYBAErMCwEASsINAQBKjRABAErFFAEASjwbAQBKzRwBAEriHAEAShkdAQBKZh0BAEoMHgEASq8fAQBKRiABAEr+IAEAShgjAQBKNCQBAEogJQEASgImAQBKvScBAErmJwEASmwoAQBKGSsBAErpLAEASnQtAQBKpzIBAEqdNAEAZVgDAAAAT0QyXXLSJQAAKE11AU2fAU0bAk0GA00UBE1+BU3oBU0fBk06Bk2vB032CU0DDE2LDE3bDE33DU3xEk10FU2zG03WHE3iH01SIk0GJU1JKE1zKE3vKE3aKU3oKk1SLE28LE3zLE0OLU2DLk3KME3XMk1fM02vM03LNE3FOU1IPE2HQk2qQ022Rk0mSU3aS00dT01HT03DT02uUE28UU0mU02QU03HU03iU01XVU2eV02rWU0zWk2DWk2fW02ZYE0cY01baU1+ak2KbU36b02uck3xdU0bdk2Xdk2Cd02QeE36eU1kek2bek22ek0rfE1yfk1/gE0HgU1XgU1zgk1th03wiU0vkE1SkU1elE3Olk2CmU3FnE3vnE1rnU1Wnk1kn03OoE04oU1voU2KoU3/ok1GpU1Tp03bp00rqE1HqU1Brk3EsE0Dt00muE0yu02ivU1dwE2gw03Kw01GxE0xxU0/xk2px00TyE1KyE1lyE3ayU0hzE0uzk22zk0Gz00i0E0c1U2f103e3U0B300N4k195E0450176k2l6k0h600M7E0a7U2E7k3u7k0l701A70218E388k0J9U2R9U3h9U399k33+016/kq5BAEAStwFAQBK6AgBAEpYCwEAShMOAQBKVhEBAEqAEQEASvwRAQBK5xIBAEr1EwEASl8VAQBKyRUBAEoAFgEAShsWAQBKkBcBAErXGQEASuQbAQBKbBwBAEq8HAEAStgdAQBK0iIBAEpVJQEASpQrAQBKtywBAErDLwEASjMyAQBK7jQBAGVYAwAAAEhUM11y0yUAAChLA03vDU3DEk00I034I03XJk3DNE2XOU0ISk3MSk2rTU2XW01rYE3ccE2gcU1/dE1rgk0/h02wl010mE1Tm00/qU0Trk2Evk1Pv00uwk0a0E3u1E1f5U0q5k0J6U319k3J+0o6DAEASgUNAQBK5A8BAErQHQEASqQiAQBKFTMBAErgMwEAZVgDAAAASFQyXXLUJQAAKEsCTe4NTcISTTMjTfcjTdYmTcI0TZY5TQdKTctKTapNTZZbTWpgTdtwTZ9xTX50TWqCTT6HTa+XTXOYTVKbTT6pTRKuTYO+TU6/TS3CTRnQTe3UTV7lTSnmTQjpTfT2Tcj7SjkMAQBKBA0BAErjDwEASs8dAQBKoyIBAEoUMwEASt8zAQBlWAMAAABIVDFdctUlAAAoSwFN7Q1NwRJNMiNN9iNN1SZNwTRNlTlNBkpNykpNqU1NlVtNaWBN2nBNnnFNfXRNaYJNPYdNrpdNcphNUZtNPalNEa5Ngr5NTb9NLMJNGNBN7NRNXeVNKOZNB+lN8/ZNx/tKOAwBAEoDDQEASuIPAQBKzh0BAEqiIgEAShMzAQBK3jMBAGVYBAAAAEhFMjJdctYlAAAoTRoBTWkBTU0DTQcFTRoITSsITa0NTdQOTakUTeEUTfIUTVkXTYIXTbMYTacbTWEcTXgeTS8gTesgTWMiTY4kTZclTT0mTe4nTT0oTSEqTdsrTe4uTf8uTYE0Tag1TX07TbU7TcY7TS0+TVY+TYc/TXtCTTVDTUxFTQNHTb9HTTdJTWJLTWtMTRFNTcJOTRFPTfVQTa9STcJVTdNVTVVbTXxcTVFiTYliTZpiTQFlTSplTVtmTU9pTQlqTSBsTddtTZNuTQtwTTZyTT9zTeVzTZZ1TeV1Tcl3TYN5TZZ8Tad8TSmCTVCDTSWJTV2JTW6JTdWLTf6LTS+NTSOQTd2QTfSSTauUTWeVTd+WTQqZTROaTbmaTWqcTbmcTZ2eTVegTWqjTXujTf2oTSSqTfmvTTGwTUKwTamyTdKyTQO0Tfe2TbG3Tci5TX+7TTu8TbO9TeW/Te7ATZTBTUXDTZTDTXjFTTLHTUXKTVbKTdjPTf/QTdTWTQzXTR3XTYTZTa3ZTd7aTdLdTYzeTaPgTVriTRbjTY7kTcDmTcnnTW/oTSDqTW/qTVPsTQ3uTSDxTTHxTbP2Tdr3Ta/9Tef9Tfj9Sl8AAQBKiAABAEq5AQEASq0EAQBKZwUBAEp+BwEASjUJAQBK8QkBAEppCwEASpsNAQBKpA4BAEpKDwEASvsQAQBKShEBAEouEwEASugUAQBK+xcBAEoMGAEASo4dAQBKtR4BAEqKJAEASsIkAQBK0yQBAEo6JwEASmMnAQBKlCgBAEqIKwEASkIsAQBKWS4BAEoQMAEASswwAQBKRDIBAEp2NAEASn81AQBKJTYBAGVYAgAAAEhCXXLXJQAAKEvXS/hNfQFNpwFNXwJNJANNNANNWgRN8ARNDwVNRAVNVAVNhgVN1gVNVwZNJAdNtwdNygdNIglNMglNVQlNYwlNdglNQQpN7wpNAgtNMAtNyQtNagxNDQ1N/w1NDw5NZw5Nuw5NEA9NhQ9NYRFNkxFNoRFNxxFN1xFN9RFNexJNkBJNoxJNxxJN+RJNBxNNVhNNfxNNqRNNzxNNHBRNsRRNfBVNqBVN8hVNBRZNLRZNOxZNUBZNYxZNihZN4hZNARdNphdNwxdNFhlNPRlNUBlNkxlNoxlN3xlNNhpNRBpNVBpNeBpNRBtNMhxNRRxNaRxN3hxNIx5Nkx5Nwh5N0B5N9x5NFR9NKB9NkB9Nxx9N6h9NFiBNtCBN8yBNNiFNPiJNjCJNmiJNrSJNgSNNSSRNISVN0iVNDiZNISZNeyZNjiZNuyZNqydNzCdNUShNeyhNMylN+ClNCCpNLitNxCtN4ytNGCxNKCxNWixNqixNKy1N+C1Niy5Nni5N9i9NBjBNKTBNNzBNSjBNFTFNwzFN1jFNBDJNnTJNPjNN4TNN0zRN4zRNOzVNjzVN5DVNWTZNNThNZzhNdThNmzhNqzhNyThNTzlNZDlNdzlNmzlNzTlN2zlNKjpNUzpNfTpNozpN8DpNhTtNUDxNfDxNxjxN2TxNAT1NDz1NJD1NNz1NXj1Ntj1N1T1Nej5Nlz5N6j9NEUBNJEBNZ0BNd0BNs0BNCkFNGEFNKEFNTEFNGEJNBkNNGUNNPUNNskNN90RNZ0VNlkVNpEVNy0VN6UVN/EVNZEZNm0ZNvkZN6kZNiEdNx0dNCkhNEklNYElNbklNgUlNVUpNHUtN9UtNpkxN4kxN9UxNT01NYk1Nj01Nf05NoE5NJU9NT09NB1BNzFBN3FBNAlJNmFJNt1JN7FJN/FJNLlNNflNN/1NNzFRNX1VNclVNylZN2lZN/VZNC1dNHldN6VdNl1hNqlhN2FhNcVlNElpNtVpNp1tNt1tND1xNY1xNuFxNLV1NCV9NO19NSV9Nb19Nf19NnV9NI2BNOGBNS2BNb2BNoWBNr2BN/mBNJ2FNUWFNd2FNxGFNWWJNJGNNUGNNmmNNrWNN1WNN42NN+GNNC2RNMmRNimRNqWRNTmVNa2VNvmZN5WZN+GZNO2dNS2dNh2dN3mdN7GdN/GdNIGhN7GhN2mlN7WlNEWpNhmpNy2tNO2xNamxNeGxNn2xNvWxN0GxNOG1Nb21Nkm1Nvm1NXG5Nm25N3m5N5m9NNHBNQnBNVXBNKXFN8XFNyXJNenNNtnNNyXNNI3RNNnRNY3RNU3VNdHVN+XVNI3ZN23ZNoHdNsHdN1nhNbHlNi3lNwHlN0HlNAnpNUnpN03pNoHtNM3xNRnxNnn1Nrn1N0X1N331N8n1NvX5Na39Nfn9NrH9NRYBN5oBNiYFNe4JNi4JN44JNN4NNjINNAYRN3YVND4ZNHYZNQ4ZNU4ZNcYZN94ZNDIdNH4dNQ4dNdYdNg4dN0odN+4dNJYhNS4hNmIhNLYlN+IlNJIpNbopNgYpNqYpNt4pNzIpN34pNBotNXotNfYtNIoxNP4xNko1NuY1NzI1ND45NH45NW45Nso5NwI5N0I5N9I5NwI9NrpBNwZBN5ZBNWpFNn5JND5NNPpNNTJNNc5NNkZNNpJNNDJRNQ5RNZpRNkpRNMJVNb5VNspVNupZNCJdNFpdNKZdN/ZdNxZhNnZlNTppNippNnZpN95pNCptNN5tNJ5xNSJxNzZxN95xNr51NdJ5NhJ5Nqp9NQKBNX6BNlKBNpKBN1qBNJqFNp6FNdKJNB6NNGqNNcqRNgqRNpaRNs6RNxqRNkaVNP6ZNUqZNgKZNGadNuqdNXahNT6lNX6lNt6lNC6pNYKpN1apNsaxN46xN8axNF61NJ61NRa1Ny61N4K1N861NF65NSa5NV65Npq5Nz65N+a5NH69NbK9NAbBNzLBN+LBNQrFNVbFNfbFNi7FNoLFNs7FN2rFNMrJNUbJN9rJNE7NNZrRNjbRNoLRN47RN87RNL7VNhrVNlLVNpLVNyLVNlLZNgrdNlbdNubdNLrhNc7lN47lNErpNILpNR7pNZbpNeLpN4LpNF7tNOrtNZrtNBLxNQ7xNhrxNjr1N3L1N6r1N/b1N2L5NoL9NeMBNKcFNZcFNeMFN0sFN5cFNEsJNAsNNI8NNqMNN0sNNisRNT8VNX8VNhcZNG8dNOsdNb8dNf8dNscdNAchNgshNT8lN4slN9clNTctNXctNgMtNjstNoctNbMxNGs1NLc1NW81N9M1Nlc5NOM9NKtBNOtBNktBN5tBNO9FNsNFNjNNNvtNNzNNN8tNNAtRNINRNptRNu9RNztRN8tRNJNVNMtVNgdVNqtVN1NVN+tVNR9ZN3NZNp9dN09dNHdhNMNhNWNhNZthNe9hNjthNtdhNDdlNLNlN0dlN7tlNQdtNaNtNe9tNvttNzttNCtxNYdxNb9xNf9xNo9xNb91NXd5NcN5NlN5NCd9NTuBNvuBN7eBN++BNIuFNQOFNU+FNu+FN8uFNFeJNQeJN3+JNHuNNYeNNaeRNt+RNxeRN2ORNs+VNe+ZNU+dNBOhNQOhNU+hNrehNwOhN7ehN3elN/ulNg+pNrepNZetNKuxNOuxNYO1N9u1NFe5NSu5NWu5NjO5N3O5NXe9NKvBNvfBN0PBNKPJNOPJNW/JNafJNfPJNR/NN9fNNCPRNNvRNz/RNcPVNE/ZNBfdNFfdNbfdNwfdNFvhNi/hNZ/pNmfpNp/pNzfpN3fpN+/pNgftNlvtNqftNzftN//tNDfxNXPxNhfxNr/xN1fxNIv1Nt/1Ngv5Nrv5N+P5NC/9NM/9NQf9NVv9Naf9NkP9N6P9KBwABAEqsAAEASskAAQBKHAIBAEpDAgEASlYCAQBKmQIBAEqpAgEASuUCAQBKPAMBAEpKAwEASloDAQBKfgMBAEpKBAEASjgFAQBKSwUBAEpvBQEASuQFAQBKKQcBAEqZBwEASsgHAQBK1gcBAEr9BwEAShsIAQBKLggBAEqWCAEASs0IAQBK8AgBAEocCQEASroJAQBK+QkBAEo8CgEASkQLAQBKkgsBAEqgCwEASrMLAQBKjgwBAEpWDQEASi4OAQBK3w4BAEobDwEASi4PAQBKiA8BAEqbDwEASsgPAQBKuBABAErZEAEASl4RAQBKiBEBAEpAEgEASgUTAQBKFRMBAEo7FAEAStEUAQBK8BQBAEolFQEASjUVAQBKZxUBAEq3FQEASjgWAQBKBRcBAEqYFwEASqsXAQBKAxkBAEoTGQEASjYZAQBKRBkBAEpXGQEASiIaAQBK0BoBAErjGgEAShEbAQBKqhsBAEpLHAEASu4cAQBK4B0BAErwHQEASkgeAQBKnB4BAErxHgEASmYfAQBKQiEBAEp0IQEASoIhAQBKqCEBAEq4IQEAStYhAQBKXCIBAEpxIgEASoQiAQBKqCIBAEraIgEASugiAQBKNyMBAEpgIwEASoojAQBKsCMBAEr9IwEASpIkAQBKXSUBAEqJJQEAStMlAQBK5iUBAEoOJgEAShwmAQBKMSYBAEpEJgEASmsmAQBKwyYBAEriJgEASocnAQBKpCcBAEr3KAEASh4pAQBKMSkBAEp0KQEASoQpAQBKwCkBAEoXKgEASiUqAQBKNSoBAEpZKgEASiUrAQBKEywBAEomLAEASkosAQBKvywBAEoELgEASnQuAQBKoy4BAEqxLgEAStguAQBK9i4BAEoJLwEASnEvAQBKqC8BAErLLwEASvcvAQBKlTABAErUMAEAShcxAQBKHzIBAEptMgEASnsyAQBKjjIBAEppMwEASjE0AQBKCTUBAEq6NQEASvY1AQBKCTYBAEpjNgEASnY2AQBKozYBAGVYAwAAAE5EMl1y2CUAAChL7k33AU3gAk0xBE2YBU1NBk2XB03xB03FCE2ICk22Ck1IDU2WDk3gDk3uDk1cD03lEE3rEU1mEk26Ek0ZE00sFU2eFU0+GE36GE2BG031HE3OHU1gH03kIk3CJ03LKE20KU0FK01sLE0hLU1rLk3FLk2ZL01cMU2KMU0cNE1qNU20NU3CNU0wNk25N02/OE06OU2OOU3tOU0APE1yPE0SP03OP01VQk3JQ02iRE00Rk24SU2WTk2fT02IUE3ZUU1AU031U00/VU2ZVU1tVk0wWE1eWE3wWk0+XE2IXE2WXE0EXU2NXk2TX00OYE1iYE3BYE3UYk1GY03mZU2iZk0paU2dak12a00IbU2McE1qdU1zdk1cd02teE0Uek3Jek0TfE1tfE1BfU0Ef00yf03EgU0Sg01cg01qg03Yg01hhU1nhk3ihk02h02Vh02oiU0aik26jE12jU39j01xkU1Kkk3ck01gl00+nE1HnU0wnk2Bn03ooE2doU3nok1Bo00VpE3YpU0Gpk2YqE3mqU0wqk0+qk2sqk01rE07rU22rU0Krk1prk18sE3usE2Os01KtE3Rtk1FuE0euU2wuk00vk0Zw00ixE0LxU1cxk3Dx014yE3CyU0cyk3wyk2zzE3hzE1zz03B0E0L0U0Z0U2H0U0Q000W1E2R1E3l1E1E1U1X103J101p2k0l202s3U0g3035302L4U0P5U306U396k3m60037U2e7k1T702d8E338E3L8U2O8028801O9k2c903m9030901i+E3r+U3x+k1s+03A+00f/E0y/k2k/kpEAQEASgACAQBKhwQBAEr7BQEAStQGAQBKZggBAErqCwEASs8QAQBK2BEBAErBEgEAShIUAQBKeRUBAEouFgEASngXAQBK0hcBAEqmGAEASmkaAQBKlxoBAEopHQEASnceAQBKwR4BAErPHgEASj0fAQBKxiABAErMIQEASkciAQBKmyIBAEr6IgEASg0lAQBKfyUBAEofKAEAStsoAQBKYisBAErWLAEASq8tAQBKQS8BAErFMgEAZVgEAAAASEUyMV1y2SUAAChNGQFNaAFNTANNBgVNGQhNKghNrA1N0w5NqBRN4BRN8RRNWBdNgRdNshhNphtNYBxNdx5NLiBN6iBNYiJNjSRNliVNPCZN7SdNPChNICpN2itN7S5N/i5NgDRNpzVNfDtNtDtNxTtNLD5NVT5Nhj9NekJNNENNS0VNAkdNvkdNNklNYUtNakxNEE1NwU5NEE9N9FBNrlJNwVVN0lVNVFtNe1xNUGJNiGJNmWJNAGVNKWVNWmZNTmlNCGpNH2xN1m1Nkm5NCnBNNXJNPnNN5HNNlXVN5HVNyHdNgnlNlXxNpnxNKIJNT4NNJIlNXIlNbYlN1ItN/YtNLo1NIpBN3JBN85JNqpRNZpVN3pZNCZlNEppNuJpNaZxNuJxNnJ5NVqBNaaNNeqNN/KhNI6pN+K9NMLBNQbBNqLJN0bJNArRN9rZNsLdNx7lNfrtNOrxNsr1N5L9N7cBNk8FNRMNNk8NNd8VNMcdNRMpNVcpN189N/tBN09ZNC9dNHNdNg9lNrNlN3dpN0d1Ni95NouBNWeJNFeNNjeRNv+ZNyOdNbuhNH+pNbupNUuxNDO5NH/FNMPFNsvZN2fdNrv1N5v1N9/1KXgABAEqHAAEASrgBAQBKrAQBAEpmBQEASn0HAQBKNAkBAErwCQEASmgLAQBKmg0BAEqjDgEASkkPAQBK+hABAEpJEQEASi0TAQBK5xQBAEr6FwEASgsYAQBKjR0BAEq0HgEASokkAQBKwSQBAErSJAEASjknAQBKYicBAEqTKAEASocrAQBKQSwBAEpYLgEASg8wAQBKyzABAEpDMgEASnU0AQBKfjUBAEokNgEAZVgCAAAASEFdctolAAAoSwVLG0sxSz5LSktdS25LgkuMS5ZLoUu9S9VL6Ev2TQQBTQ8BTSABTTgBTUsBTV4BTW8BTXsBTY4BTZkBTaUBTbMBTcsBTd4BTfEBTf8BTRUCTSECTTQCTUwCTV0CTW0CTXkCTYwCTZ0CTbACTboCTcQCTdoCTe8CTQADTQwDTSIDTTIDTUIDTVMDTWYDTXkDTYwDTaIDTb8DTckDTdwDTfADTQMETQ4ETRoETSsETUAETVgETWYETXAETYMETZQETaUETa8ETboETdkETe4ETfwETQ0FTRsFTSwFTUIFTVIFTWUFTXgFTYQFTZIFTaAFTbMFTckFTdQFTeIFTe4FTQYGTRkGTSUGTTQGTUcGTVUGTWMGTW0GTYAGTZEGTaUGTa8GTbkGTdEGTecGTfgGTQIHTRgHTSIHTTIHTTwHTU8HTWIHTXUHTYAHTZEHTZ8HTakHTbUHTcgHTdgHTesHTfkHTQ8ITSAITTEITTsITUYITVoITW0ITX4ITZEITZsITa4ITb8ITc0ITeMITfsITREJTSAJTTAJTUAJTVMJTWEJTXQJTYcJTZ8JTaoJTcAJTdgJTfAJTfwJTQsKTRYKTSkKTT8KTVIKTWYKTXEKTYIKTZAKTZ0KTbAKTb4KTdQKTeEKTe0KTQALTQ4LTR0LTS4LTUELTVALTWULTXoLTYYLTZULTaALTbELTccLTdcLTeoLTf0LTQkMTR0MTSgMTTkMTUwMTV0MTWgMTXYMTYUMTZEMTacMTbIMTb0MTdUMTeEMTfYMTQsNTR4NTS0NTUINTVANTWQNTXoNTY8NTaINTbMNTcANTcwNTd8NTfENTf0NTQ0OTSAOTTUOTUYOTVIOTWUOTXMOTX0OTZAOTZ4OTagOTbkOTckOTdoOTegOTfYOTQ4PTSEPTTAPTUMPTVYPTWQPTXcPTYMPTZMPTZ4PTbQPTcMPTdgPTesPTf4PTQ8QTSUQTT0QTVAQTVoQTXYQTYoQTaIQTawQTb0QTc4QTd8QTe0QTQcRTRIRTScRTTIRTUwRTV8RTXQRTYARTZERTZ8RTbIRTcURTdURTeURTfMRTQYSTR4STTESTUISTUwSTWASTW4STXkSTY4STaESTbQSTcUSTdgSTesSTfcSTQUTTRMTTSETTSwTTUETTVQTTWcTTX0TTYsTTZYTTacTTboTTc0TTd0TTfETTQQUTQ8UTRoUTS0UTUgUTV0UTWgUTX4UTY0UTZ4UTa8UTcIUTdYUTecUTfgUTQ4VTSYVTTQVTUkVTV0VTW4VTXoVTY0VTZgVTaYVTbYVTckVTdgVTfAVTQMWTRYWTSsWTTkWTU4WTWEWTXQWTYgWTZgWTa0WTbkWTcwWTeAWTfAWTf8WTRQXTSAXTSoXTTsXTU4XTV8XTXcXTYgXTZoXTaQXTbcXTcEXTdEXTeYXTfoXTQ8YTScYTTgYTUYYTVoYTW0YTYAYTZUYTagYTbkYTdEYTeUYTfQYTQIZTRQZTScZTTsZTU4ZTV4ZTW8ZTYIZTZEZTaEZTbQZTccZTd0ZTesZTf4ZTREaTSkaTTQaTUIaTVIaTWIaTXYaTYkaTZ0aTbAaTcMaTdYaTeAaTfsaTQ4bTRkbTS0bTUIbTVUbTWgbTXsbTYkbTZwbTa0bTbsbTccbTdsbTeYbTfMbTf8bTRIcTSUcTTAcTUMcTVYcTWccTXUcTYkcTZQcTaUcTbYcTdAcTdwcTe8cTf0cTRIdTSodTTkdTUQdTVgdTWsdTXwdTYgdTZ0dTbAdTcgdTdYdTeUdTfgdTQIeTRUeTSEeTTEeTUQeTU8eTWMeTW0eTX4eTZEeTaEeTaweTcAeTc4eTeEeTfUeTQcfTRMfTSYfTTYfTUkfTVofTWgfTXsfTY4fTagfTbsfTcUfTdwfTegfTfsfTQUgTRQgTSQgTTUgTUsgTVwgTWYgTXEgTYQgTZogTbIgTcUgTc8gTeAgTfEgTQEhTRAhTSMhTTQhTUIhTU0hTWAhTW8hTYUhTZshTbAhTbwhTc8hTechTfshTQ4iTSYiTTwiTUwiTVgiTWkiTX8iTYoiTZgiTasiTbsiTdIiTd4iTewiTQQjTRAjTSgjTTYjTUcjTVojTW4jTX8jTZIjTaYjTbEjTcUjTdgjTewjTfojTQUkTRgkTSckTTgkTUckTVokTW0kTYMkTZQkTaokTb8kTdckTeokTQAlTQwlTR8lTS0lTUElTVQlTWclTXYlTYwlTZ0lTa4lTb0lTdAlTeMlTfklTQwmTR8mTTImTUMmTVkmTWomTXkmTYwmTZ8mTaomTbkmTccmTdkmTe8mTQUnTRInTR4nTTEnTUInTVYnTWAnTWonTXUnTZEnTaknTbwnTconTdgnTeMnTfQnTQwoTR8oTTIoTUMoTU8oTWIoTW0oTXkoTYcoTZ8oTbIoTcUoTdMoTekoTfUoTQgpTSApTTEpTUEpTU0pTWApTXEpTYQpTY4pTZgpTa4pTcMpTdQpTeApTfYpTQYqTRYqTScqTToqTU0qTWAqTXYqTZMqTZ0qTbAqTcQqTdcqTeIqTe4qTf8qTRQrTSwrTTorTUQrTVcrTWgrTXkrTYMrTY4rTa0rTcIrTdArTeErTe8rTQAsTRYsTSYsTTksTUwsTVgsTWYsTXQsTYcsTZ0sTagsTbYsTcIsTdosTe0sTfksTQgtTRstTSktTTctTUEtTVQtTWUtTXktTYMtTY0tTaUtTbstTcwtTdYtTewtTfYtTQYuTRAuTSMuTTYuTUkuTVQuTWUuTXMuTX0uTYkuTZwuTawuTb8uTc0uTeMuTfQuTQUvTQ8vTRovTS4vTUEvTVIvTWUvTW8vTYIvTZMvTaEvTbcvTc8vTeUvTfQvTQQwTRQwTScwTTUwTUgwTVswTXMwTX4wTZQwTawwTcQwTdAwTd8wTeowTf0wTRMxTSYxTToxTUUxTVYxTWQxTXExTYQxTZIxTagxTbUxTcExTdQxTeIxTfExTQIyTRUyTSQyTTkyTU4yTVoyTWkyTXQyTYUyTZsyTasyTb4yTdEyTd0yTfEyTfwyTQ0zTSAzTTEzTTwzTUozTVkzTWUzTXszTYYzTZEzTakzTbUzTcozTd8zTfIzTQE0TRY0TSQ0TTg0TU40TWM0TXY0TYc0TZQ0TaA0TbM0TcU0TdE0TeE0TfQ0TQk1TRo1TSY1TTk1TUc1TVE1TWQ1TXI1TXw1TY01TZ01Ta41Tbw1Tco1TeI1TfU1TQQ2TRc2TSo2TTg2TUs2TVc2TWc2TXI2TYg2TZc2Taw2Tb82TdI2TeM2Tfk2TRE3TSQ3TS43TUo3TV43TXY3TYA3TZE3TaI3TbM3TcE3Tds3TeY3Tfs3TQY4TSA4TTM4TUg4TVQ4TWU4TXM4TYY4TZk4Tak4Tbk4Tcc4Tdo4TfI4TQU5TRY5TSA5TTQ5TUI5TU05TWI5TXU5TYg5TZk5Taw5Tb85Tcs5Tdk5Tec5TfU5TQA6TRU6TSg6TTs6TVE6TV86TWo6TXs6TY46TaE6TbE6TcU6Tdg6TeM6Te46TQE7TRw7TTE7TTw7TVI7TWE7TXI7TYM7TZY7Tao7Tbs7Tcw7TeI7Tfo7TQg8TR08TTE8TUI8TU48TWE8TWw8TXo8TYo8TZ08Taw8TcQ8Tdc8Teo8Tf88TQ09TSI9TTU9TUg9TVw9TWw9TYE9TY09TaA9TbQ9TcQ9TdM9Teg9TfQ9Tf49TQ8+TSI+TTM+TUs+TVw+TW4+TXg+TYs+TZU+TaU+Tbo+Tc4+TeM+Tfs+TQw/TRo/TS4/TUE/TVQ/TWk/TXw/TY0/TaU/Tbk/Tcg/TdY/Teg/Tfs/TQ9ATSJATTJATUNATVZATWVATXVATYhATZtATbFATb9ATdJATeVATf1ATQhBTRZBTSZBTTZBTUpBTV1BTXFBTYRBTZdBTapBTbRBTc9BTeJBTe1BTQFCTRZCTSlCTTxCTU9CTV1CTXBCTYFCTY9CTZtCTa9CTbpCTcdCTdNCTeZCZShN+UJNBENNF0NNKkNNO0NNSUNNXUNNaENNeUNNikNNpENNsENNw0NN0UNN5kNN/kNNDURNGERNLERNP0RNUERNXERNcURNhERNnERNqkRNuURNzERN1kRN6URN9URNBUVNGEVNI0VNN0VNQUVNUkVNZUVNdUVNgEVNlEVNokVNtUVNyUVN20VN50VN+kVNCkZNHUZNLkZNPEZNT0ZNYkZNfEZNj0ZNmUZNsEZNvEZNz0ZN2UZN6EZN+EZNCUdNH0dNMEdNOkdNRUdNWEdNbkdNhkdNmUdNo0dNtEdNxUdN1UdN5EdN90dNCEhNFkhNIUhNNEhNQ0hNWUhNb0hNhEhNkEhNo0hNu0hNz0hN4khN+khNEElNIElNLElNPUlNU0lNXklNbElNf0lNj0lNpklNsklNwElN2ElN5ElN/ElNCkpNG0pNLkpNQkpNU0pNZkpNekpNhUpNmUpNrEpNwEpNzkpN2UpN7EpN+0pNDEtNG0tNLktNQUtNV0tNaEtNfktNk0tNq0tNvktN1EtN4EtN80tNAUxNFUxNKExNO0xNSkxNYExNcUxNgkxNkUxNpExNt0xNzUxN4ExN80xNBk1NF01NLU1NPk1NTU1NYE1Nc01Nfk1NjU1Nm01NrU1Nw01N2U1N5k1N8k1NBU5NFk5NKk5NNE5NPk5NSU5NZU5NfU5NkE5Nnk5NrE5Nt05NyE5N4E5N805NBk9NF09NI09NNk9NQU9NTU9NW09Nc09Nhk9NmU9Np09NvU9NyU9N3E9N9E9NBVBNFVBNIVBNNFBNRVBNWFBNYlBNbFBNglBNl1BNqFBNtFBNylBN2lBN6lBN+1BNDlFNIVFNNFFNSlFNZ1FNcVFNhFFNmFFNq1FNtlFNwlFN01FN6FFNAFJNDlJNGFJNK1JNPFJNTVJNV1JNYlJNgVJNllJNpFJNtVJNw1JN1FJN6lJN+lJNDVNNIFNNLFNNOlNNSFNNW1NNcVNNfFNNilNNllNNrlNNwVNNzVNN3FNN71NN/VNNC1RNFVRNKFRNOVRNTVRNV1RNYVRNeVRNj1RNoFRNqlRNwFRNylRN2lRN5FRN91RNClVNHVVNKFVNOVVNR1VNUVVNXVVNcFVNgFVNk1VNoVVNt1VNyFVN2VVN41VN7lVNAlZNFVZNJlZNOVZNQ1ZNVlZNZ1ZNdVZNi1ZNo1ZNuVZNyFZN2FZN6FZN+1ZNCVdNHFdNL1dNR1dNUldNaFdNgFdNmFdNpFdNs1dNvldN0VdN51dN+ldNDlhNGVhNKlhNOFhNRVhNWFhNZlhNfFhNiVhNlVhNqFhNtlhNxVhN1lhN6VhN+FhNDVlNIllNLllNPVlNSFlNWVlNb1lNf1lNkllNpVlNsVlNxVlN0FlN4VlN9FlNBVpNEFpNHlpNLVpNOVpNT1pNWlpNZVpNfVpNiVpNnlpNs1pNxlpN1VpN6lpN+FpNDFtNIltNN1tNSltNW1tNaFtNdFtNh1tNmVtNpVtNtVtNyFtN3VtN7ltN+ltNDVxNG1xNJVxNOFxNRlxNUFxNYVxNcVxNglxNkFxNnlxNtlxNyVxN2FxN61xN/lxNDF1NH11NK11NO11NRl1NXF1Na11NgF1Nk11Npl1Nt11NzV1N5V1N+F1NAl5NHl5NMl5NSl5NVF5NZV5Ndl5Nh15NlV5Nr15Nul5Nz15N2l5N9F5NB19NHF9NKF9NOV9NR19NWl9NbV9NfV9NjV9Nm19Nrl9Nxl9N2V9N6l9N9F9NCGBNFmBNIWBNNmBNSWBNXGBNbWBNgGBNk2BNn2BNrWBNu2BNyWBN1GBN6WBN/GBND2FNJWFNM2FNPmFNT2FNYmFNdWFNhWFNmWFNrGFNt2FNwmFN1WFN8GFNBWJNEGJNJmJNNWJNRmJNV2JNamJNfmJNj2JNoGJNtmJNzmJN3GJN8WJNBWNNFmNNImNNNWNNQGNNTmNNXmNNcWNNgGNNmGNNq2NNvmNN02NN4WNN9mNNCWRNHGRNMGRNQGRNVWRNYWRNdGRNiGRNmGRNp2RNvGRNyGRN0mRN42RN9mRNB2VNH2VNMGVNQmVNTGVNX2VNaWVNeWVNjmVNomVNt2VNz2VN4GVN7mVNAmZNFWZNKGZNPWZNUGZNYWZNeWZNjWZNnGZNqmZNvGZNz2ZN42ZN9mZNBmdNF2dNKmdNOWdNSWdNXGdNb2dNhWdNk2dNpmdNuWdN0WdN3GdN6mdN+mdNCmhNHmhNMWhNRWhNWGhNa2hNfmhNiGhNo2hNtmhNwWhN1WhN6mhN/WhNEGlNI2lNMWlNRGlNVWlNY2lNb2lNg2lNjmlNm2lNp2lNumlNzWlN2GlN62lN/mlND2pNHWpNMWpNPGpNTWpNXmpNeGpNhGpNl2pNpWpNumpN0mpN4WpN7GpNAGtNE2tNJGtNMGtNRWtNWGtNcGtNfmtNjWtNoGtNqmtNvWtNyWtN2WtN7GtN92tNC2xNFWxNJmxNOWxNSWxNVGxNaGxNdmxNiWxNnWxNr2xNu2xNzmxN3mxN8WxNAm1NEG1NI21NNm1NUG1NY21NbW1NhG1NkG1No21NrW1NvG1NzG1N3W1N821NBG5NDm5NGW5NLG5NQm5NWm5NbW5Nd25NiG5NmW5NqW5NuG5Ny25N3G5N6m5N9W5NCG9NF29NLW9NQ29NWG9NZG9Nd29Nj29No29Ntm9Nzm9N5G9N9G9NAHBNEXBNJ3BNMnBNQHBNU3BNY3BNenBNhnBNlHBNrHBNuHBN0HBN3nBN73BNAnFNFnFNJ3FNOnFNTnFNWXFNbXFNgHFNlHFNonFNrXFNwHFNz3FN4HFN73FNAnJNFXJNK3JNPHJNUnJNZ3JNf3JNknJNqHJNtHJNx3JN1XJN6XJN/HJND3NNHnNNNHNNRXNNVnNNZXNNeHNNi3NNoXNNtHNNx3NN2nNN63NNAXRNEnRNIXRNNHRNR3RNUnRNYXRNb3RNgXRNl3RNrXRNunRNxnRN2XRN6nRN/nRNCHVNEnVNHXVNOXVNUXVNZHVNcnVNgHVNi3VNnHVNtHVNx3VN2nVN63VN93VNCnZNFXZNIXZNL3ZNR3ZNWnZNbXZNe3ZNkXZNnXZNsHZNyHZN2XZN6XZN9XZNCHdNGXdNLHdNNndNQHdNVndNa3dNfHdNiHdNnndNrndNvndNz3dN4ndN9XdNCHhNHnhNO3hNRXhNWHhNbHhNf3hNinhNlnhNp3hNvHhN1HhN4nhN7HhN/3hNEHlNIXlNK3lNNnlNVXlNanlNeHlNiXlNl3lNqHlNvnlNznlN4XlN9HlNAHpNDnpNHHpNL3pNRXpNUHpNXnpNanpNgnpNlXpNoXpNsHpNw3pN0XpN33pN6XpN/HpNDXtNIXtNK3tNNXtNTXtNY3tNdHtNfntNlHtNnntNrntNuHtNy3tN3ntN8XtN/HtNDXxNG3xNJXxNMXxNRHxNVHxNZ3xNdXxNi3xNnHxNrXxNt3xNwnxN1nxN6XxN+nxNDX1NF31NKn1NO31NSX1NX31Nd31NjX1NnH1NrH1NvH1Nz31N3X1N8H1NA35NG35NJn5NPH5NVH5NbH5NeH5Nh35Nkn5NpX5Nu35Nzn5N4n5N7X5N/n5NDH9NGX9NLH9NOn9NUH9NXX9NaX9NfH9Nin9NmX9Nqn9NvX9NzH9N4X9N9n9NAoBNEYBNHIBNLYBNQ4BNU4BNZoBNeYBNhYBNmYBNpIBNtYBNyIBN2YBN5IBN8oBNAYFNDYFNI4FNLoFNOYFNUYFNXYFNcoFNh4FNmoFNqYFNvoFNzIFN4IFN9oFNC4JNHoJNL4JNPIJNSIJNW4JNbYJNeYJNiYJNnIJNsYJNwoJNzoJN4YJN74JN+YJNDINNGoNNJINNNYNNRYNNVoNNZINNcoNNioNNnYNNrINNv4NN0oNN4INN84NN/4NND4RNGoRNMIRNP4RNVIRNZ4RNeoRNi4RNoYRNuYRNzIRN1oRN8oRNBoVNHoVNKIVNOYVNSoVNW4VNaYVNg4VNjoVNo4VNroVNyIVlKE3bhU3whU38hU0Nhk0bhk0uhk1Bhk1Rhk1hhk1vhk2Chk2ahk2thk2+hk3Ihk3chk3qhk31hk0Kh00dh00wh01Bh01Uh01nh01zh02Bh02Ph02dh02oh029h03Qh03jh035h00HiE0SiE0jiE02iE1JiE1ZiE1tiE2AiE2LiE2WiE2piE3EiE3ZiE3kiE36iE0JiU0aiU0riU0+iU1SiU1jiU10iU2KiU2iiU2wiU3FiU3ZiU3qiU32iU0Jik0Uik0iik0yik1Fik1Uik1sik1/ik2Sik2nik21ik3Kik3dik3wik0Ei00Ui00pi001i01Ii01ci01si017i02Qi02ci02mi023i03Ki03bi03zi00EjE0WjE0gjE0zjE09jE1NjE1ijE12jE2LjE2jjE20jE3CjE3WjE3pjE38jE0RjU0kjU01jU1NjU1hjU1wjU1+jU2QjU2jjU23jU3KjU3ajU3rjU3+jU0Njk0djk0wjk1Djk1Zjk1njk16jk2Njk2ljk2wjk2+jk3Ojk3ejk3yjk0Fj00Zj00sj00/j01Sj01cj013j02Kj02Vj02pj02+j03Rj03kj033j00FkE0YkE0pkE03kE1DkE1XkE1ikE1vkE17kE2OkE2hkE2skE2/kE3SkE3jkE3xkE0FkU0QkU0hkU0ykU1MkU1YkU1rkU15kU2OkU2mkU21kU3AkU3UkU3nkU34kU0Ekk0Zkk0skk1Ekk1Skk1hkk10kk1+kk2Rkk2dkk2tkk3Akk3Lkk3fkk3pkk36kk0Nk00dk00ok008k01Kk01dk01xk02Dk02Pk02ik02yk03Fk03Wk03kk033k00KlE0klE03lE1BlE1YlE1klE13lE2BlE2QlE2glE2xlE3HlE3YlE3ilE3tlE0AlU0WlU0ulU1BlU1LlU1clU1tlU19lU2MlU2flU2wlU2+lU3JlU3clU3rlU0Blk0Xlk0slk04lk1Llk1jlk13lk2Klk2ilk24lk3Ilk3Ulk3llk37lk0Gl00Ul00nl003l01Ol01al01ol02Al02Ml02kl02yl03Dl03Wl03ql037l00OmE0imE0tmE1BmE1UmE1omE12mE2BmE2UmE2jmE20mE3DmE3WmE3pmE3/mE0QmU0mmU07mU1TmU1mmU18mU2ImU2bmU2pmU29mU3QmU3jmU3ymU0Imk0Zmk0qmk05mk1Mmk1fmk11mk2Imk2bmk2umk2/mk3Vmk3mmk31mk0Im00bm00mm001m01Dm01Vm01rm02Bm02Om02am02tm02+m03Sm03cm03mm03xm00NnE0lnE04nE1GnE1UnE1fnE1wnE2InE2bnE2unE2/nE3LnE3enE3pnE31nE0DnU0bnU0unU1BnU1PnU1lnU1xnU2EnU2cnU2tnU29nU3JnU3cnU3tnU0Ank0Knk0Unk0qnk0/nk1Qnk1cnk1ynk2Cnk2Snk2jnk22nk3Jnk3cnk3ynk0Pn00Zn00sn01An01Tn01en01qn017n02Qn02on022n03An03Tn03kn031n03/n00KoE0poE0+oE1MoE1doE1roE18oE2SoE2ioE21oE3IoE3UoE3ioE3woE0DoU0ZoU0koU0yoU0+oU1WoU1poU11oU2EoU2XoU2loU2zoU29oU3QoU3hoU31oU3/oU0Jok0hok03ok1Iok1Sok1ook1yok2Cok2Mok2fok2yok3Fok3Qok3hok3vok35ok0Fo00Yo00oo007o01Jo01fo01wo02Bo02Lo02Wo02qo029o03Oo03ho03ro03+o00PpE0dpE0zpE1LpE1hpE1wpE2ApE2QpE2jpE2xpE3EpE3XpE3vpE36pE0QpU0opU1ApU1MpU1bpU1mpU15pU2PpU2ipU22pU3BpU3SpU3gpU3tpU0Apk0Opk0kpk0xpk09pk1Qpk1epk1tpk1+pk2Rpk2gpk21pk3Kpk3Wpk3lpk3wpk0Bp00Xp00np006p01Np01Zp01tp014p02Jp02cp02tp024p03Gp03Vp03hp033p00CqE0NqE0lqE0xqE1GqE1bqE1uqE19qE2SqE2gqE20qE3KqE3fqE3yqE0DqU0QqU0cqU0vqU1BqU1NqU1dqU1wqU2FqU2WqU2iqU21qU3DqU3NqU3gqU3uqU34qU0Jqk0Zqk0qqk04qk1Gqk1eqk1xqk2Aqk2Tqk2mqk20qk3Hqk3Tqk3jqk3uqk0Eq00Tq00oq007q01Oq01fq011q02Nq02gq02qq03Gq03aq03yq038q00NrE0erE0vrE09rE1XrE1irE13rE2CrE2crE2vrE3ErE3QrE3hrE3vrE0CrU0VrU0lrU01rU1DrU1WrU1urU2BrU2SrU2crU2wrU2+rU3JrU3erU3xrU0Erk0Vrk0ork07rk1Hrk1Vrk1jrk1xrk18rk2Rrk2krk23rk3Nrk3brk3mrk33rk0Kr00dr00tr01Br01Ur01fr01qr019r02Yr02tr024r03Or03dr03ur03/r00SsE0msE03sE1IsE1esE12sE2EsE2ZsE2tsE2+sE3KsE3dsE3osE32sE0GsU0ZsU0osU1AsU1TsU1msU17sU2JsU2esU2xsU3EsU3YsU3osU39sU0Jsk0csk0wsk1Ask1Psk1ksk1wsk16sk2Lsk2esk2vsk3Hsk3Ysk3qsk30sk0Hs00Rs00hs002s01Ks01fs013s02Is02Ws02qs029s03Qs03ls034s00JtE0htE01tE1EtE1StE1ktE13tE2LtE2etE2utE2/tE3StE3htE3xtE0EtU0XtU0ttU07tU1OtU1htU15tU2EtU2StU2itU2ytU3GtU3ZtU3ttU0Atk0Ttk0mtk0wtk1Ltk1etk1ptk19tk2Stk2ltk24tk3Ltk3Ztk3stk39tk0Lt00Xt00rt002t01Dt01Pt01it011t02At02Tt02mt023t03Ft03Zt03kt031t00GuE0guE0suE0/uE1NuE1iuE16uE2JuE2UuE2ouE27uE3MuE3YuE3tuE0AuU0YuU0muU01uU1IuU1SuU1luU1xuU2BuU2UuU2fuU2zuU29uU3OuU3huU3xuU38uU0Quk0euk0xuk1Fuk1Xuk1juk12uk2Guk2Zuk2quk24uk3Luk3euk34uk0Lu00Vu00su004u01Lu01Vu01ku010u02Fu02bu02su022u03Bu03Uu03qu00CvE0VvE0fvE0wvE1BvE1RvE1gvE1zvE2EvE2SvE2dvE2wvE2/vE3VvE3rvE0AvU0MvU0fvU03vU1LvU1evU12vU2MvU2cvU2ovU25vU3PvU3avU3ovU37vU0Lvk0ivk0uvk08vk1Uvk1gvk14vk2Gvk2Xvk2qvk2+vk3Wvk3pvk39vk0Iv00cv00vv01Dv01Rv01cv01vv01+v02Pv02ev02xv03Ev03av03rv00BwE0WwE0uwE1BwE1XwE1jwE12wE2EwE2YwE2rwE2+wE3NwE3jwE30wE0FwU0UwU0nwU06wU1QwU1jwU12wU2JwU2awU2wwU3BwU3QwU3jwU32wU0Bwk0Qwk0ewk0wwk1Gwk1cwk1pwk11wk2Iwk2Zwk2twk23wk3Bwk3Mwk3owk0Aw00Tw00hw00vw006w01Lw01jw012w02Jw02aw02mw025w03Ew03Qw03ew032w00JxE0cxE0qxE1AxE1MxE1fxE13xE2IxE2YxE2kxE23xE3IxE3bxE3lxE3vxE0FxU0axU0rxU03xU1NxU1dxU1txU1+xU2RxU2kxU23xU3NxU3qxU30xU0Hxk0bxk0uxk05xk1Fxk1Wxk1rxk2Dxk2Rxk2bxk2uxk2/xk3Qxk3axk3lxk0Ex00Zx00nx004x01Gx01Xx01tx019x02Qx02jx02vx029x03Lx03ex030x03/x00NyE0ZyE0xyE1EyE1QyE1fyE1yyE2AyE2OyE2YyE2ryE28yE3QyE3ayE3kyE38yE0SyWUoTSPJTS3JTUPJTU3JTV3JTWfJTXrJTY3JTaDJTavJTbzJTcrJTdTJTeDJTfPJTQPKTRbKTSTKTTrKTUvKTVzKTWbKTXHKTYXKTZjKTanKTbzKTcbKTdnKTerKTfjKTQ7LTSbLTTzLTUvLTVvLTWvLTX7LTYzLTZ/LTbLLTcrLTdXLTevLTQPMTRvMTSfMTTbMTUHMTVTMTWrMTX3MTZHMTZzMTa3MTbvMTcjMTdvMTenMTf/MTQzNTRjNTSvNTTnNTUjNTVnNTWzNTXvNTZDNTaXNTbHNTcDNTcvNTdzNTfLNTQLOTRXOTSjOTTTOTUjOTVPOTWTOTXfOTYjOTZPOTaHOTbDOTbzOTdLOTd3OTejOTQDPTQzPTSHPTTbPTUnPTVjPTW3PTXvPTY/PTaXPTbrPTc3PTd7PTevPTffPTQrQTRzQTSjQTTjQTUvQTWDQTXHQTX3QTZDQTZ7QTajQTbvQTcnQTdPQTeTQTfTQTQXRTRPRTSHRTTnRTUzRTVvRTW7RTYHRTY/RTaLRTa7RTb7RTcnRTd/RTe7RTQPSTRbSTSnSTTrSTVDSTWjSTXvSTYXSTaHSTbXSTc3STdfSTejSTfnSTQrTTRjTTTLTTT3TTVLTTV3TTXfTTYrTTZ/TTavTTbzTTcrTTd3TTfDTTQDUTRDUTR7UTTHUTUnUTVzUTW3UTXfUTYvUTZnUTaTUTbnUTczUTd/UTfDUTQPVTRbVTSLVTTDVTT7VTUzVTVfVTWzVTX/VTZLVTajVTbbVTcHVTdLVTeXVTfjVTQjWTRzWTS/WTTrWTUXWTVjWTXPWTYjWTZPWTanWTbjWTcnWTdrWTe3WTQHXTRLXTSPXTTnXTVHXTV/XTXTXTYjXTZnXTaXXTbjXTcPXTdHXTeHXTfTXTQPYTRvYTS7YTUHYTVbYTWTYTXnYTYzYTZ/YTbPYTcPYTdjYTeTYTffYTQvZTRvZTSrZTT/ZTUvZTVXZTWbZTXnZTYrZTaLZTbPZTcXZTc/ZTeLZTezZTfzZTRHaTSXaTTraTVLaTWPaTXHaTYXaTZjaTavaTcDaTdPaTeTaTfzaTRDbTR/bTS3bTT/bTVLbTWbbTXnbTYnbTZrbTa3bTbzbTczbTd/bTfLbTQjcTRbcTSncTTzcTVTcTV/cTW3cTX3cTY3cTaHcTbTcTcjcTdvcTe7cTQHdTQvdTSbdTTndTUTdTVjdTW3dTYDdTZPdTabdTbTdTcfdTdjdTebdTfLdTQbeTRHeTR7eTSreTT3eTVDeTVveTW7eTYHeTZLeTaDeTbTeTb/eTdDeTeHeTfveTQffTRrfTSjfTT3fTVXfTWTfTW/fTYPfTZbfTaffTbPfTcjfTdvfTfPfTQHgTRDgTSPgTS3gTUDgTUzgTVzgTW/gTXrgTY7gTZjgTangTbzgTczgTdfgTevgTfngTQzhTSDhTTLhTT7hTVHhTWHhTXThTYXhTZPhTabhTbnhTdPhTebhTfDhTQfiTRPiTSbiTTDiTT/iTU/iTWDiTXbiTYfiTZHiTZziTa/iTcXiTd3iTfDiTfriTQvjTRzjTSzjTTvjTU7jTV/jTW3jTXjjTYvjTZrjTbDjTcbjTdvjTefjTfrjTRLkTSbkTTnkTVHkTWfkTXfkTYPkTZTkTarkTbXkTcPkTdbkTebkTf3kTQnlTRflTS/lTTvlTVPlTWHlTXLlTYXlTZnlTbHlTcTlTdjlTePlTfflTQrmTR7mTSzmTTfmTUrmTVnmTWrmTXnmTYzmTZ/mTbXmTcbmTdzmTfHmTQnnTRznTTLnTT7nTVHnTV/nTXPnTYbnTZnnTajnTb7nTc/nTeDnTe/nTQLoTRXoTSvoTT7oTVHoTWToTXXoTYvoTZzoTavoTb7oTdHoTdzoTevoTfnoTQvpTSHpTTfpTUTpTVDpTWPpTXTpTYjpTZLpTZzpTafpTcPpTdvpTe7pTfzpTQrqTRXqTSbqTT7qTVHqTWTqTXXqTYHqTZTqTZ/qTavqTbnqTdHqTeTqTffqTQXrTRvrTSfrTTrrTVLrTWPrTXPrTX/rTZLrTaPrTbbrTcDrTcrrTeDrTfXrTQbsTRLsTSjsTTjsTUjsTVnsTWzsTX/sTZLsTajsTcXsTc/sTeLsTfbsTQntTRTtTSDtTTHtTUbtTV7tTWztTXbtTYntTZrtTavtTbXtTcDtTd/tTfTtTQLuTRPuTSHuTTLuTUjuTVjuTWvuTX7uTYruTZjuTabuTbnuTc/uTdruTejuTfTuTQzvTR/vTSvvTTrvTU3vTVvvTWnvTXPvTYbvTZfvTavvTbXvTb/vTdfvTe3vTf7vTQjwTR7wTSjwTTjwTULwTVXwTWjwTXvwTYbwTZfwTaXwTa/wTbvwTc7wTd7wTfHwTf/wTRXxTSbxTTfxTUHxTUzxTWDxTXPxTYTxTZfxTaHxTbTxTcXxTdPxTenxTQHyTRfyTSbyTTbyTUbyTVnyTWfyTXryTY3yTaXyTbDyTcbyTd7yTfbyTQLzTRHzTRzzTS/zTUXzTVjzTWzzTXfzTYjzTZbzTaPzTbbzTcTzTdrzTefzTfPzTQb0TRT0TSP0TTT0TUf0TVb0TWv0TYD0TYz0TZv0Tab0Tbf0Tc30Td30TfD0TQP1TQ/1TSP1TS71TT/1TVL1TWP1TW71TXz1TYv1TZf1Ta31Tbj1TcP1Tdv1Tef1Tfz1TRH2TST2TTP2TUj2TVb2TWr2TYD2TZX2Taj2Tbn2Tcb2TdL2TeX2Tff2TQP3TRP3TSb3TTv3TUz3TVj3TWv3TXn3TYP3TZb3TaT3Ta73Tb/3Tc/3TeD3Te73Tfz3TRT4TSf4TTb4TUn4TVz4TWr4TX34TYn4TZn4TaT4Tbr4Tcn4Td74TfH4TQT5TRX5TSv5TUP5TVb5TWD5TXz5TZD5Taj5TbL5TcP5TdT5TeX5TfP5TQ36TRj6TS36TTj6TVL6TWX6TXr6TYb6TZf6TaX6Tbj6Tcv6Tdv6Tev6Tfn6TQz7TST7TTf7TUj7TVL7TWb7TXT7TX/7TZT7Taf7Tbr7Tcv7Td77TfH7Tf37TQv8TRn8TSf8TTL8TUf8TVr8TW38TYP8TZH8TZz8Ta38TcD8TdP8TeP8Tff8TQr9TRX9TSD9TTP9TU79TWP9TW79TYT9TZP9TaT9TbX9Tcj9Tdz9Te39Tf79TRT+TSz+TTr+TU/+TWP+TXT+TYD+TZP+TZ7+Taz+Tbz+Tc/+Td7+Tfb+TQn/TRz/TTH/TT//TVT/TWf/TXr/TY7/TZ7/TbP/Tb//TdL/Teb/Tfb/SgUAAQBKGgABAEomAAEASjAAAQBKQQABAEpUAAEASmUAAQBKfQABAEqOAAEASqAAAQBKqgABAEq9AAEASscAAQBK1wABAErsAAEASgABAQBKFQEBAEotAQEASj4BAQBKTAEBAEpgAQEASnMBAQBKhgEBAEqbAQEASq4BAQBKvwEBAErXAQEASusBAQBK+gEBAEoIAgEAShoCAQBKLQIBAEpBAgEASlQCAQBKZAIBAEp1AgEASogCAQBKlwIBAEqnAgEASroCAQBKzQIBAErjAgEASvECAQBKBAMBAEoXAwEASi8DAQBKOgMBAEpIAwEASlgDAQBKaAMBAEp8AwEASo8DAQBKowMBAEq2AwEASskDAQBK3AMBAErmAwEASgEEAQBKFAQBAEofBAEASjMEAQBKSAQBAEpbBAEASm4EAQBKgQQBAEqPBAEASqIEAQBKswQBAErBBAEASs0EAQBK4QQBAErsBAEASvkEAQBKBQUBAEoYBQEASisFAQBKNgUBAEpJBQEASlwFAQBKbQUBAEp7BQEASo8FAQBKmgUBAEqrBQEASrwFAQBK1gUBAEriBQEASvUFAQBKAwYBAEoYBgEASjAGAQBKPwYBAEpKBgEASl4GAQBKcQYBAEqCBgEASo4GAQBKowYBAEq2BgEASs4GAQBK3AYBAErrBgEASv4GAQBKCAcBAEobBwEASicHAQBKNwcBAEpKBwEASlUHAQBKaQcBAEpzBwEASoQHAQBKlwcBAEqnBwEASrIHAQBKxgcBAErUBwEASucHAQBK+wcBAEoNCAEAShkIAQBKLAgBAEo8CAEASk8IAQBKYAgBAEpuCAEASoEIAQBKlAgBAEquCAEASsEIAQBKywgBAEriCAEASu4IAQBKAQkBAEoLCQEAShoJAQBKKgkBAEo7CQEASlEJAQBKYgkBAEpsCQEASncJAQBKigkBAEqgCQEASrgJAQBKywkBAErVCQEASuYJAQBK9wkBAEoHCgEAShYKAQBKKQoBAEo6CgEASkgKAQBKUwoBAEpmCgEASnUKAQBKiwoBAEqhCgEASrYKAQBKwgoBAErVCgEASu0KAQBKAQsBAEoUCwEASiwLAQBKQgsBAEpSCwEASl4LAQBKbwsBAEqFCwEASpALAQBKngsBAEqxCwEASsELAQBK2AsBAErkCwEASvILAQBKCgwBAEoWDAEAZShKLgwBAEo8DAEASk0MAQBKYAwBAEp0DAEASowMAQBKnwwBAEqzDAEASr4MAQBK0gwBAErlDAEASvkMAQBKBw0BAEoSDQEASiUNAQBKNA0BAEpFDQEASlQNAQBKZw0BAEp6DQEASpANAQBKoQ0BAEq3DQEASswNAQBK5A0BAEr3DQEASg0OAQBKGQ4BAEosDgEASjoOAQBKTg4BAEphDgEASnQOAQBKgw4BAEqZDgEASqoOAQBKuw4BAErKDgEASt0OAQBK8A4BAEoGDwEAShkPAQBKLA8BAEo/DwEASlAPAQBKZg8BAEp3DwEASoYPAQBKmQ8BAEqsDwEASrcPAQBKxg8BAErUDwEASuYPAQBK/A8BAEoSEAEASh8QAQBKKxABAEo+EAEASk8QAQBKYxABAEptEAEASncQAQBKghABAEqeEAEASrYQAQBKyRABAErXEAEASuUQAQBK8BABAEoBEQEAShkRAQBKLBEBAEo/EQEASlARAQBKXBEBAEpvEQEASnoRAQBKhhEBAEqUEQEASqwRAQBKvxEBAErSEQEASuARAQBK9hEBAEoCEgEAShUSAQBKLRIBAEo+EgEASk4SAQBKWhIBAEptEgEASn4SAQBKkRIBAEqbEgEASqUSAQBKuxIBAErQEgEASuESAQBK7RIBAEoDEwEAShMTAQBKIxMBAEo0EwEASkcTAQBKWhMBAEptEwEASoMTAQBKoBMBAEqqEwEASr0TAQBK0RMBAErkEwEASu8TAQBK+xMBAEoMFAEASiEUAQBKORQBAEpHFAEASlEUAQBKZBQBAEp1FAEASoYUAQBKkBQBAEqbFAEASroUAQBKzxQBAErdFAEASu4UAQBK/BQBAEoNFQEASiMVAQBKMxUBAEpGFQEASlkVAQBKZRUBAEpzFQEASoEVAQBKlBUBAEqqFQEASrUVAQBKwxUBAErPFQEASucVAQBK+hUBAEoGFgEAShUWAQBKKBYBAEo2FgEASkQWAQBKThYBAEphFgEASnIWAQBKhhYBAEqQFgEASpoWAQBKshYBAErIFgEAStkWAQBK4xYBAEr5FgEASgMXAQBKExcBAEodFwEASjAXAQBKQxcBAEpWFwEASmEXAQBKchcBAEqAFwEASooXAQBKlhcBAEqpFwEASrkXAQBKzBcBAEraFwEASvAXAQBKARgBAEoSGAEAShwYAQBKJxgBAEo7GAEASk4YAQBKXxgBAEpyGAEASnwYAQBKjxgBAEqgGAEASq4YAQBKxBgBAErcGAEASvIYAQBKARkBAEoRGQEASiEZAQBKNBkBAEpCGQEASlUZAQBKaBkBAEqAGQEASosZAQBKoRkBAEq5GQEAStEZAQBK3RkBAErsGQEASvcZAQBKChoBAEogGgEASjMaAQBKRxoBAEpSGgEASmMaAQBKcRoBAEp+GgEASpEaAQBKnxoBAEq1GgEASsIaAQBKzhoBAErhGgEASu8aAQBK/hoBAEoPGwEASiIbAQBKMRsBAEpGGwEASlsbAQBKZxsBAEp2GwEASoEbAQBKkhsBAEqoGwEASrgbAQBKyxsBAEreGwEASuobAQBK/hsBAEoJHAEAShocAQBKLRwBAEo+HAEASkkcAQBKVxwBAEpmHAEASnIcAQBKiBwBAEqTHAEASp4cAQBKthwBAErCHAEAStccAQBK7BwBAEr/HAEASg4dAQBKIx0BAEoxHQEASkUdAQBKWx0BAEpwHQEASoMdAQBKlB0BAEqhHQEASq0dAQBKwB0BAErSHQEASt4dAQBK7h0BAEoBHgEAShYeAQBKJx4BAEozHgEASkYeAQBKVB4BAEpeHgEASnEeAQBKfx4BAEqJHgEASpoeAQBKqh4BAEq7HgEASskeAQBK1x4BAErvHgEASgIfAQBKER8BAEokHwEASjcfAQBKRR8BAEpYHwEASmQfAQBKdB8BAEp/HwEASpUfAQBKpB8BAEq5HwEASswfAQBK3x8BAErwHwEASgYgAQBKHiABAEoxIAEASjsgAQBKVyABAEprIAEASoMgAQBKjSABAEqeIAEASq8gAQBKwCABAErOIAEASuggAQBK8yABAEoIIQEAShMhAQBKLSEBAEpAIQEASlUhAQBKYSEBAEpyIQEASoAhAQBKkyEBAEqmIQEASrYhAQBKxiEBAErUIQEASuchAQBK/yEBAEoSIgEASiMiAQBKLSIBAEpBIgEASk8iAQBKWiIBAEpvIgEASoIiAQBKlSIBAEqmIgEASrkiAQBKzCIBAErYIgEASuYiAQBK9CIBAEoCIwEASg0jAQBKIiMBAEo1IwEASkgjAQBKXiMBAEpsIwEASncjAQBKiCMBAEqbIwEASq4jAQBKviMBAErSIwEASuUjAQBK8CMBAEr7IwEASg4kAQBKKSQBAEo+JAEASkkkAQBKXyQBAEpuJAEASn8kAQBKkCQBAEqjJAEASrckAQBKyCQBAErZJAEASu8kAQBKByUBAEoVJQEASiolAQBKPiUBAEpPJQEASlslAQBKbiUBAEp5JQEASoclAQBKlyUBAEqqJQEASrklAQBK0SUBAErkJQEASvclAQBKDCYBAEoaJgEASi8mAQBKQiYBAEpVJgEASmkmAQBKeSYBAEqOJgEASpomAQBKrSYBAErBJgEAStEmAQBK4CYBAEr1JgEASgEnAQBKCycBAEocJwEASi8nAQBKQCcBAEpYJwEASmknAQBKeycBAEqFJwEASpgnAQBKoicBAEqyJwEASscnAQBK2ycBAErwJwEASggoAQBKGSgBAEonKAEASjsoAQBKTigBAEphKAEASnYoAQBKiSgBAEqaKAEASrIoAQBKxigBAErVKAEASuMoAQBK9SgBAEoIKQEAShwpAQBKLykBAEo/KQEASlApAQBKYykBAEpyKQEASoIpAQBKlSkBAEqoKQEASr4pAQBKzCkBAErfKQEASvIpAQBKCioBAEoVKgEASiMqAQBKMyoBAEpDKgEASlcqAQBKaioBAEp+KgEASpEqAQBKpCoBAEq3KgEASsEqAQBK3CoBAErvKgEASvoqAQBKDisBAEojKwEASjYrAQBKSSsBAEpcKwEASmorAQBKfSsBAEqOKwEASpwrAQBKqCsBAEq8KwEASscrAQBK1CsBAErgKwEASvMrAQBKBiwBAEoRLAEASiQsAQBKNywBAEpILAEASlYsAQBKaiwBAEp1LAEASoYsAQBKlywBAEqxLAEASr0sAQBK0CwBAEreLAEASvMsAQBKCy0BAEoaLQEASiUtAQBKOS0BAEpMLQEASl0tAQBKaS0BAEp+LQEASpEtAQBKqS0BAEq3LQEASsYtAQBK2S0BAErjLQEASvYtAQBKAi4BAEoSLgEASiUuAQBKMC4BAEpELgEASk4uAQBKXy4BAEpyLgEASoIuAQBKjS4BAEqhLgEASq8uAQBKwi4BAErWLgEASuguAQBK9C4BAEoHLwEAShcvAQBKKi8BAEo7LwEASkkvAQBKXC8BAEpvLwEASokvAQBKnC8BAEqmLwEASr0vAQBKyS8BAErcLwEASuYvAQBK9S8BAEoFMAEAShYwAQBKLDABAEo9MAEASkcwAQBKUjABAEplMAEASnswAQBKkzABAEqmMAEASrAwAQBKwTABAErSMAEASuIwAQBK8TABAEoEMQEAShUxAQBKIzEBAEouMQEASkExAQBKUDEBAEpmMQEASnwxAQBKkTEBAEqdMQEASrAxAQBKyDEBAErcMQEASu8xAQBKBzIBAEodMgEASi0yAQBKOTIBAEpKMgEASmAyAQBKazIBAEp5MgEASowyAQBKnDIBAEqzMgEASr8yAQBKzTIBAErlMgEASvEyAQBKCTMBAEoXMwEASigzAQBKOzMBAEpPMwEASmczAQBKejMBAEqOMwEASpkzAQBKrTMBAErAMwEAStQzAQBK4jMBAErtMwEASgA0AQBKDzQBAEogNAEASi80AQBKQjQBAEpVNAEASms0AQBKfDQBAEqSNAEASqc0AQBKvzQBAErSNAEASug0AQBK9DQBAEoHNQEAShU1AQBKKTUBAEo8NQEASk81AQBKXjUBAEp0NQEASoU1AQBKljUBAEqlNQEASrg1AQBKyzUBAErhNQEASvQ1AQBKBzYBAEoaNgEASis2AQBKQTYBAEpSNgEASmE2AQBKdDYBAEqHNgEASpI2AQBKoTYBAEqvNgEAZVgCAAAASEddctslAAAoS09NPQFNUAFN0AFN4wFNJgJNfgJNogJNWANNawNNfgNNzgNN9QNNdQRNagVNpQVNCwZNcgZNQQdNVAdNZwdN3QdNXwhNgwhNoAhNRQlNGwpNagtN3AtN7wtNPgxNlA1N0Q1NVw5Ngg5NNQ9NSA9N3Q9N8A9NQhBN8hBNNxFNURFNtxFN3RJNRhNNvxNN9hNNuxVNnRZNvhZNQBdNXxhNchhNmhhNdBlNuRlN8BlNAxpNohpNtRpNyBpNABtNWhtNbRtNjhtNBBxNFxxNuxxNXR1Noh1N6h1NNh5Ngx5NOx9NbR9NgB9NrR9NdiBNFSFNUiFNoCFNwSFNACJNTCNNyiNNCiRNXyRN3CRNESVNRiVNWSVNwiVN/iVNIydNEShNJChNpChNtyhN+ihNUilNdilNLCpNPypNUipNoipNySpNSStNPixNeSxN3yxNRi1NFS5NKC5NOy5NsS5NMy9NVy9NdC9NGTBN7zBNPjJNsDJNwzJNEjNNaDRNpTRNKzVNVjVNCTZNHDZNsTZNxDZNFjdNxjdNCzhNJThNizhNsTlNGjpNkzpNyjpNjzxNcT1Nkj1NFD5NMz9NRj9Nbj9NSEBNjUBNxEBN10BNdkFNiUFNnEFN1EFNLkJNQUJNYkJN2EJN60JNj0NNMURNdkRNvkRNCkVNV0VND0ZNQUZNVEZNgUZNSkdN6UdNJkhNdEhNlUhN1EhNIEpNnkpN3kpNM0tNsEtN5UtNGkxNLUxNlkxN0kxN901N5U5N+E5NeE9Ni09Nzk9NJlBNSlBNAFFNE1FNJlFNdlFNnVFNHVJNElNNTVNNs1NNGlRN6VRN/FRND1VNhVVNB1ZNK1ZNSFZN7VZNw1dNEllNhFlNl1lN5llNPFtNeVtN/1tNKlxN3VxN8FxNhV1NmF1N6l1Nml5N315N+V5NX19NhWBN7mBNZ2FNnmFNY2NNRWRNZmRN6GRNB2ZNGmZNQmZNHGdNYWdNmGdNq2dNSmhNXWhNcGhNqGhNAmlNFWlNNmlNrGlNv2lNY2pNBWtNSmtNkmtN3mtNK2xN42xNFW1NKG1NVW1NHm5NvW5N+m5NSG9NaW9NqG9N9HBNcnFNsnFNB3JNhHJNuXJN7nJNAXNNanNNpnNNy3RNuXVNzHVNTHZNX3ZNonZN+nZNHndN1HdN53dN+ndNSnhNcXhN8XhN5nlNIXpNh3pN7npNvXtN0HtN43tNWXxN23xN/3xNHH1NwX1Nl35N5n9NWIBNa4BNuoBNEIJNTYJN04JN/oJNsYNNxINNWYRNbIRNvoRNboVNs4VNzYVNM4ZNWYdNwodNO4hNcohNN4pNGYtNOotNvItN24xN7oxNFo1N8I1NNY5NbI5Nf45NHo9NMY9NRI9NfI9N1o9N6Y9NCpBNgJBNk5BNN5FN2ZFNHpJNZpJNspJN/5JNt5NN6ZNN/JNNKZRN8pRNkZVNzpVNHJZNPZZNfJZNyJdNRphNhphN25hNWJlNjZlNwplN1ZlNPppNeppNn5tNjZxNoJxNIJ1NM51Ndp1Nzp1N8p1NqJ5Nu55Nzp5NHp9NRZ9NxZ9NuqBN9aBNW6FNwqFNkaJNpKJNt6JNLaNNr6NN06NN8KNNlaRNa6VNuqZNLKdNP6dNjqdN5KhNIalNp6lN0qlNhapNmKpNLatNQKtNkqtNQqxNh6xNoaxNB61NLa5Nlq5ND69NRq9NC7FN7bFNDrJNkLJNr7NNwrNN6rNNxLRNCbVNQLVNU7VN8rVNBbZNGLZNULZNqrZNvbZN3rZNVLdNZ7dNC7hNrbhN8rhNOrlNhrlN07lNi7pNvbpN0LpN/bpNxrtNZbxNorxN8LxNEb1NUL1NnL5NIb9NYb9Ntr9NM8BNaMBNncBNsMBNGcFNVcFNesJNaMNNe8NN+8NNDsRNUcRNqcRNzcRNg8VNlsVNqcVN+cVNIMZNoMZNlcdN0MdNNshNnchNbMlNf8lNkslNCMpNispNrspNy8pNcMtNRsxNlc1NB85NGs5Nac5Nv89N/M9NgtBNrdBNYNFNc9FNCNJNG9JNbdJNHdNNYtNNfNNN4tNNCNVNcdVN6tVNIdZN5tdNyNhN6dhNa9lNitpNndpNxdpNn9tN5NtNG9xNLtxNzdxN4NxN89xNK91Nhd1NmN1Nud1NL95NQt5N5t5NiN9Nzd9NFeBNYeBNruBNZuFNmOFNq+FN2OFNoeJNQONNfeNNy+NN7ONNK+RNd+VN/OVNPOZNkeZNDudNQ+dNeOdNi+dN9OdNMOhNVelNQ+pNVupN1upN6epNLOtNhOtNqOtNXuxNcexNhOxN1OxN++xNe+1NcO5Nq+5NEe9NeO9NR/BNWvBNbfBN4/BNZfFNifFNpvFNS/JNIfNNcPRN4vRN9fRNRPVNmvZN1/ZNXfdNiPdNO/hNTvhN4/hN9vhNSPlN+PlNPfpNV/pNvfpN4/tNTPxNxfxN/PxNwf5No/9NxP9KRgABAEplAQEASngBAQBKoAEBAEp6AgEASr8CAQBK9gIBAEoJAwEASqgDAQBKuwMBAErOAwEASgYEAQBKYAQBAEpzBAEASpQEAQBKCgUBAEodBQEASsEFAQBKYwYBAEqoBgEASvAGAQBKPAcBAEqJBwEASkEIAQBKcwgBAEqGCAEASrMIAQBKfAkBAEobCgEASlgKAQBKpgoBAErHCgEASgYLAQBKUgwBAErXDAEAShcNAQBKbA0BAErpDQEASh4OAQBKUw4BAEpmDgEASs8OAQBKCw8BAEowEAEASh4RAQBKMREBAEqxEQEASsQRAQBKBxIBAEpfEgEASoMSAQBKORMBAEpMEwEASl8TAQBKrxMBAErWEwEASlYUAQBKSxUBAEqGFQEASuwVAQBKUxYBAEoiFwEASjUXAQBKSBcBAEq+FwEASkAYAQBKZBgBAEqBGAEASiYZAQBK/BkBAEpLGwEASr0bAQBK0BsBAEofHAEASnUdAQBKsh0BAEo4HgEASmMeAQBKFh8BAEopHwEASr4fAQBK0R8BAEojIAEAStMgAQBKGCEBAEoyIQEASpghAQBKviIBAEonIwEASqAjAQBK1yMBAEqcJQEASn4mAQBKnyYBAEohJwEASkAoAQBKUygBAEp7KAEASlUpAQBKmikBAErRKQEASuQpAQBKgyoBAEqWKgEASqkqAQBK4SoBAEo7KwEASk4rAQBKbysBAErlKwEASvgrAQBKnCwBAEo+LQEASoMtAQBKyy0BAEoXLgEASmQuAQBKHC8BAEpOLwEASmEvAQBKji8BAEpXMAEASvYwAQBKMzEBAEqBMQEASqIxAQBK4TEBAEotMwEASrIzAQBK8jMBAEpHNAEASsQ0AQBK+TQBAEouNQEASkE1AQBKqjUBAErmNQEAZVgEAAAASEQyM11y3CUAAChLV01FAU1YAU3YAU3rAU0uAk2GAk2qAk1gA01zA02GA03WA039A019BE1yBU2tBU0TBk16Bk1JB01cB01vB03lB01nCE2LCE2oCE1NCU0jCk1yC03kC033C01GDE2cDU3ZDU1fDk2KDk09D01QD03lD034D01KEE36EE0/EU1ZEU2/EU3lEk1OE03HE03+E03DFU2lFk3GFk1IF01nGE16GE2iGE18GU3BGU34GU0LGk2qGk29Gk3QGk0IG01iG011G02WG00MHE0fHE3DHE1lHU2qHU3yHU0+Hk2LHk1DH011H02IH021H01+IE0dIU1aIU2oIU3JIU0IIk1UI03SI00SJE1nJE3kJE0ZJU1OJU1hJU3KJU0GJk0rJ00ZKE0sKE2sKE2/KE0CKU1aKU1+KU00Kk1HKk1aKk2qKk3RKk1RK01GLE2BLE3nLE1OLU0dLk0wLk1DLk25Lk07L01fL018L00hME33ME1GMk24Mk3LMk0aM01wNE2tNE0zNU1eNU0RNk0kNk25Nk3MNk0eN03ON00TOE0tOE2TOE25OU0iOk2bOk3SOk2XPE15PU2aPU0cPk07P01OP012P01QQE2VQE3MQE3fQE1+QU2RQU2kQU3cQU02Qk1JQk1qQk3gQk3zQk2XQ005RE1+RE3GRE0SRU1fRU0XRk1JRk1cRk2JRk1SR03xR00uSE18SE2dSE3cSE0oSk2mSk3mSk07S024S03tS00iTE01TE2eTE3aTE3/TU3tTk0AT02AT02TT03WT00uUE1SUE0IUU0bUU0uUU1+UU2lUU0lUk0aU01VU027U00iVE3xVE0EVU0XVU2NVU0PVk0zVk1QVk31Vk3LV00aWU2MWU2fWU3uWU1EW02BW00HXE0yXE3lXE34XE2NXU2gXU3yXU2iXk3nXk0BX01nX02NYE32YE1vYU2mYU1rY01NZE1uZE3wZE0PZk0iZk1KZk0kZ01pZ02gZ02zZ01SaE1laE14aE2waE0KaU0daU0+aU20aU3HaU1rak0Na01Sa02aa03ma00zbE3rbE0dbU0wbU1dbU0mbk3Fbk0Cb01Qb01xb02wb038cE16cU26cU0Pck2Mck3Bck32ck0Jc01yc02uc03TdE3BdU3UdU1Udk1ndk2qdk0Cd00md03cd03vd00CeE1SeE15eE35eE3ueU0pek2Pek32ek3Fe03Ye03re01hfE3jfE0HfU0kfU3JfU2ffk3uf01ggE1zgE3CgE0Ygk1Vgk3bgk0Gg025g03Mg01hhE10hE3GhE12hU27hU3VhU07hk1hh03Kh01DiE16iE0/ik0hi01Ci03Ei03jjE32jE0ejU34jU09jk10jk2Hjk0mj005j01Mj02Ej03ej03xj00SkE2IkE2bkE0/kU3hkU0mkk1ukk26kk0Hk02/k03xk00ElE0xlE36lE2ZlU3WlU0klk1Flk2Elk3Ql01OmE2OmE3jmE1gmU2VmU3KmU3dmU1Gmk2Cmk2nm02VnE2onE0onU07nU1+nU3WnU36nU2wnk3Dnk3Wnk0mn01Nn03Nn03CoE39oE1joU3KoU2Zok2sok2/ok01o023o03bo034o02dpE1zpU3Cpk00p01Hp02Wp03sqE0pqU2vqU3aqU2Nqk2gqk01q01Iq02aq01KrE2PrE2prE0PrU01rk2erk0Xr01Or00TsU31sU0Wsk2Ysk23s03Ks03ys03MtE0RtU1ItU1btU36tU0Ntk0gtk1Ytk2ytk3Ftk3mtk1ct01vt00TuE21uE36uE1CuU2OuU3buU2Tuk3Fuk3Yuk0Fu03Ou01tvE2qvE34vE0ZvU1YvU2kvk0pv01pv02+v007wE1wwE2lwE24wE0hwU1dwU2Cwk1ww02Dw00DxE0WxE1ZxE2xxE3VxE2LxU2exU2xxU0Bxk0oxk2oxk2dx03Yx00+yE2lyE10yU2HyU2ayU0Qyk2Syk22yk3Tyk14y01OzE2dzU0Pzk0izk1xzk3Hz00E0E2K0E210E1o0U170U0Q0k0j0k110k0l001q002E003q000Q1U151U3y1U0p1k3u103Q2E3x2E1z2U2S2k2l2k3N2k2n203s200j3E023E3V3E3o3E373E0z3U2N3U2g3U3B3U033k1K3k3u3k2Q303V300d4E1p4E224E1u4U2g4U2z4U3g4U2p4k1I402F403T4030400z5E1/5U0E5k1E5k2Z5k0W501L502A502T503850046E1d6U1L6k1e6k3e6k3x6k00602M602w601m7E157E2M7E3c7E0D7U2D7U147k2z7k0Z702A701P8E1i8E118E3r8E1t8U2R8U2u8U1T8k0p80149E3q9E399E1M9U2i9k3f9k1l902Q901D+E1W+E3r+E3++E1Q+U0A+k1F+k1f+k3F+k3r+01U/E3N/E0E/U3J/k2r/03M/0pOAAEASm0BAQBKgAEBAEqoAQEASoICAQBKxwIBAEr+AgEAShEDAQBKsAMBAErDAwEAStYDAQBKDgQBAEpoBAEASnsEAQBKnAQBAEoSBQEASiUFAQBKyQUBAEprBgEASrAGAQBK+AYBAEpEBwEASpEHAQBKSQgBAEp7CAEASo4IAQBKuwgBAEqECQEASiMKAQBKYAoBAEquCgEASs8KAQBKDgsBAEpaDAEASt8MAQBKHw0BAEp0DQEASvENAQBKJg4BAEpbDgEASm4OAQBK1w4BAEoTDwEASjgQAQBKJhEBAEo5EQEASrkRAQBKzBEBAEoPEgEASmcSAQBKixIBAEpBEwEASlQTAQBKZxMBAEq3EwEASt4TAQBKXhQBAEpTFQEASo4VAQBK9BUBAEpbFgEASioXAQBKPRcBAEpQFwEASsYXAQBKSBgBAEpsGAEASokYAQBKLhkBAEoEGgEASlMbAQBKxRsBAErYGwEASiccAQBKfR0BAEq6HQEASkAeAQBKax4BAEoeHwEASjEfAQBKxh8BAErZHwEASisgAQBK2yABAEogIQEASjohAQBKoCEBAErGIgEASi8jAQBKqCMBAErfIwEASqQlAQBKhiYBAEqnJgEASiknAQBKSCgBAEpbKAEASoMoAQBKXSkBAEqiKQEAStkpAQBK7CkBAEqLKgEASp4qAQBKsSoBAErpKgEASkMrAQBKVisBAEp3KwEASu0rAQBKACwBAEqkLAEASkYtAQBKiy0BAErTLQEASh8uAQBKbC4BAEokLwEASlYvAQBKaS8BAEqWLwEASl8wAQBK/jABAEo7MQEASokxAQBKqjEBAErpMQEASjUzAQBKujMBAEr6MwEASk80AQBKzDQBAEoBNQEASjY1AQBKSTUBAEqyNQEASu41AQBlWAMAAABDRzJdct0lAAAoS9hL+01+AU2qAU1iAk0pA005A01dBE3zBE0SBU1JBU1VBU2JBU3ZBU1aBk0pB024B03PB00nCU03CU1YCU1kCU13CU1CCk3wCk0FC00xC03OC01tDE0ODU0EDk0QDk1qDk3ADk0RD02KD01iEU2WEU2iEU3MEU3cEU32EU1+Ek2REk2kEk3IEk38Ek0KE01XE02CE02qE03UE00dFE2yFE19FU2tFU3zFU0GFk0wFk0+Fk1RFk1kFk2PFk3nFk0CF02nF03IF00XGU0+GU1VGU2YGU2kGU3iGU05Gk1JGk1ZGk15Gk1FG00zHE1GHE1sHE3fHE0oHk2YHk3FHk3RHk38Hk0WH00tH02RH03MH03rH00bIE21IE34IE05IU1DIk2PIk2bIk2yIk2CI01KJE0kJU3TJU0PJk0iJk18Jk2PJk2+Jk2sJ03PJ01SKE1+KE02KU39KU0NKk0xK03HK03mK00dLE0pLE1dLE2tLE0uLU39LU2MLk2jLk37L00LME0sME04ME1LME0WMU3EMU3ZMU0FMk2iMk1BM03iM03YNE3kNE0+NU2UNU3lNU1eNk02OE1qOE12OE2gOE2wOE3KOE1SOU1lOU14OU2cOU3QOU3eOU0rOk1WOk1+Ok2oOk3xOk2GO01RPE2BPE3HPE3aPE0EPU0SPU0lPU04PU1jPU27PU3WPU17Pk2cPk3rP00SQE0pQE1sQE14QE22QE0NQU0dQU0tQU1NQU0ZQk0HQ00aQ01AQ02zQ038RE1sRU2ZRU2lRU3QRU3qRU0BRk1lRk2gRk2/Rk3vRk2JR03MR00NSE0XSU1jSU1vSU2GSU1WSk0eS034S02nTE3jTE32TE1QTU1jTU2STU2ATk2jTk0mT01ST00KUE3RUE3hUE0FUk2bUk26Uk3xUk39Uk0xU02BU00CVE3RVE1gVU13VU3PVk3fVk0AV00MV00fV03qV02YWE2tWE3ZWE12WU0VWk22Wk2sW024W00SXE1oXE25XE0yXU0KX00+X01KX010X02EX02eX00mYE05YE1MYE1wYE2kYE2yYE3/YE0qYU1SYU18YU3FYU1aYk0lY01VY02bY02uY03YY03mY035Y00MZE03ZE2PZE2qZE1PZU1wZU2/Zk3mZk39Zk1AZ01MZ02KZ03hZ03xZ00BaE0haE3taE3baU3uaU0Uak2Hak3Qa01AbE1tbE15bE2kbE2+bE3VbE05bU10bU2TbU3DbU1dbk2gbk3hbk3rb003cE1DcE1acE0qcU3ycU3Mck17c023c03Kc00kdE03dE1mdE1UdU13dU36dU0mdk3edk2ld021d03ZeE1veU2OeU3FeU3ReU0Fek1Vek3Wek2le000fE1LfE2jfU2zfU3UfU3gfU3zfU2+fk1sf02Bf02tf01KgE3pgE2KgU2Agk2Mgk3mgk08g02Ng00GhE3ehU0Shk0ehk1Ihk1Yhk1yhk36hk0Nh00gh01Eh014h02Gh03Th03+h00miE1QiE2ZiE0uiU35iU0pik1vik2Cik2sik26ik3Nik3gik0Li01ji01+i00jjE1EjE2TjU26jU3RjU0Ujk0gjk1ejk21jk3Fjk3Vjk31jk3Bj02vkE3CkE3okE1bkU2kkk0Uk01Bk01Nk014k02Sk02pk00NlE1IlE1nlE2XlE0xlU10lU21lU2/lk0Ll00Xl00ul03+l03GmE2gmU1Pmk2Lmk2emk34mk0Lm006m00onE1LnE3OnE36nE2ynU15nk2Jnk2tn01DoE1ioE2ZoE2loE3ZoE0poU2qoU15ok0Io00fo013pE2HpE2opE20pE3HpE2SpU1Apk1Vpk2Bpk0ep029p01eqE1UqU1gqU26qU0Qqk1hqk3aqk2yrE3mrE3yrE0crU0srU1GrU3OrU3hrU30rU0Yrk1Mrk1ark2nrk3Srk36rk0kr01tr00CsE3NsE39sE1DsU1WsU2AsU2OsU2hsU20sU3fsU03sk1Ssk33sk0Ys01ntE2OtE2ltE3otE30tE0ytU2JtU2ZtU2ptU3JtU2Vtk2Dt02Wt028t00vuE14uU3ouU0Vuk0huk1Muk1muk19uk3huk0cu007u01ru00FvE1IvE2JvE2TvU3fvU3rvU0Cvk3Zvk2hv017wE0qwU1mwU15wU3TwU3mwU0Vwk0Dw00mw02pw03Vw02NxE1UxU1kxU2Ixk0ex009x010x02Ax020x00EyE2FyE1UyU3jyU36yU1Sy01iy02Dy02Py02iy01tzE0bzU0wzU1czU35zU2Yzk05z00v0E070E2V0E3r0E080U210U2N003B003N0033000H1E0h1E2p1E281E3P1E3z1E0n1U011U2C1U2t1U3V1U3/1U1I1k3d1k2o103Y100e2E0x2E1b2E1p2E182E2P2E262E0S2U0t2U3S2U3z2U1C201p202A203D203P200N3E1k3E103E2E3E2k3E1w3U1e3k1x3k2X3k0K301T4E3D4E3w4E384E0n4U1B4U1Y4U284U334U0W4k1G4k3g4k0j401k401u5E265E3G5E3d5E205U185k1W500F6E1B6E1U6E2u6E3B6E3w6E3e6U0B6k2E6k2w6k1o600v7E0/7E1j7U357U0Y7k1P7k1b7k2P7k3f7k1g700v8E2+8E3V8E0t8k098k1e8k1q8k198k1I8032800L9E039E3U9E1z9U0U9k0K900W901w903G900X+E2Q+E1o+k2c+k2o+k3S+k3i+k38+k2E+02X+02q+03O+00C/E0Q/E1d/E2I/E2w/E3a/E0j/U24/U2D/k2z/k35/k0M/002/01E/01X/01q/02V/03t/0oIAAEASq0AAQBKzgABAEodAgEASkQCAQBKWwIBAEqeAgEASqoCAQBK6AIBAEo/AwEASk8DAQBKXwMBAEp/AwEASksEAQBKOQUBAEpMBQEASnIFAQBK5QUBAEouBwEASp4HAQBKywcBAErXBwEASgIIAQBKHAgBAEozCAEASpcIAQBK0ggBAErxCAEASiEJAQBKuwkBAEr+CQEASj8KAQBKSQsBAEqVCwEASqELAQBKuAsBAEqPDAEASlcNAQBKMQ4BAErgDgEAShwPAQBKLw8BAEqJDwEASpwPAQBKyw8BAEq5EAEAStwQAQBKXxEBAEqLEQEASkMSAQBKChMBAEoaEwEASj4UAQBK1BQBAErzFAEASioVAQBKNhUBAEpqFQEASroVAQBKOxYBAEoKFwEASpkXAQBKsBcBAEoIGQEAShgZAQBKORkBAEpFGQEASlgZAQBKIxoBAErRGgEASuYaAQBKEhsBAEqvGwEASk4cAQBK7xwBAErlHQEASvEdAQBKSx4BAEqhHgEASvIeAQBKax8BAEpDIQEASnchAQBKgyEBAEqtIQEASr0hAQBK1yEBAEpfIgEASnIiAQBKhSIBAEqpIgEASt0iAQBK6yIBAEo4IwEASmMjAQBKiyMBAEq1IwEASv4jAQBKkyQBAEpeJQEASo4lAQBK1CUBAErnJQEAShEmAQBKHyYBAEoyJgEASkUmAQBKcCYBAErIJgEASuMmAQBKiCcBAEqpJwEASvgoAQBKHykBAEo2KQEASnkpAQBKhSkBAErDKQEAShoqAQBKKioBAEo6KgEASloqAQBKJisBAEoULAEASicsAQBKTSwBAErALAEASgkuAQBKeS4BAEqmLgEASrIuAQBK3S4BAEr3LgEASg4vAQBKci8BAEqtLwEASswvAQBK/C8BAEqWMAEAStkwAQBKGjEBAEokMgEASnAyAQBKfDIBAEqTMgEASmozAQBKMjQBAEoMNQEASrs1AQBK9zUBAEoKNgEASmQ2AQBKdzYBAEqmNgEAZVgDAAAASEUxXXLeJQAAKEsQSyZLZUt2S6lNPAJNVQJNlAJNzwJN9wJNFwNNlwNNrQNN5ANNIgRNSARNiwRNnARNwwRN4QRNJAVNNwVNvgVNiAZNmQZN7wZNDQdNiAdNBAhNTghNdQhNtghN2AhNBglNtQlN4AlNNApNWgpNeQpNyQpNJgtNWAtNqQtNvAtNEQxNMQxNVAxNnAxN6QxN/gxNNQ1NWA1Nbw1Ngg1NKA5NsQ5NbA9NqQ9Nyw9NBxBNGhBNLRBNYhBNfhBNtBBNxhBN1xBNGhFNiRFNERJNOhJNVBJNNBNNchNNnxNN5RNNNRRNUBRNcxRNyhRNAxVNPBVNURVNZhVN4BVNHhZNfBZN1BZNMhdNZxdN2RdN7hdNAhhNFxhNMBhNThhNiBhN2RhNLxlNZxlN0hlNahpNkRpN6BpNIRtNNRtNzxtNfRxNnRxNrhxNBR1NTB1NkB1NCh5NVx5NtB5N6R5NUh9NQCBNUyBNjyBN2CBNKyFNeiFNkCFN1yFN7yFNMSJNdCJNwyJN9yJNPyNNYiNNdiNNmiNNuSNN4CNNMCRNeCRNnyRNsiRN9SRNNSVNgSVNpSVN7iVNTiZNYiZN5CZN+iZNOSdNSidNfSdNEClNKSlNaClNoylNyylN6ylNaypNgSpNuCpN9ipNHCtNXytNcCtNlytNtStN+CtNCyxNkixNXC1NbS1Nwy1N4S1NXC5N2C5NIi9NSS9Nii9NrC9N2i9NiTBNtDBNCDFNLjFNTTFNnTFN+jFNLDJNfTJNkDJN5TJNBTNNKDNNcDNNvTNN0jNNCTRNLDRNQzRNVjRN/DRNhTVNQDZNfTZNnzZN2zZN7jZNATdNNjdNUjdNiDdNmjdNqzdN7jdNXThN5ThNDjlNKDlNCDpNRjpNczpNuTpNCTtNJDtNRztNnjtN1ztNEDxNJTxNOjxNtDxN8jxNUD1NqD1NBj5NOz5NrT5Nwj5N1j5N6z5NBD9NIj9NXD9NrT9NA0BNO0BNpkBNPkFNZUFNvEFN9UFNCUJNo0JNUUNNcUNNgkNN2UNNIERNZERN3kRNK0VNiEVNvUVNJkZNFEdNJ0dNY0dNrEdN/0dNTkhNZEhNq0hNw0hNBUlNSElNl0lNy0lNE0pNNkpNSkpNbkpNjUpNtEpNBEtNTEtNc0tNhktNyUtNCUxNVUxNeUxNwkxNIk1NNk1NuE1Nzk1NDU5NHk5NUU5N5E9N/U9NPFBNd1BNn1BNv1BNP1FNVVFNjFFNylFN8FFNM1JNRFJNa1JNiVJNzFJN31JNZlNNMFRNQVRNl1RNtVRNMFVNrFVN9lVNHVZNXlZNgFZNrlZNXVdNiFdN3FdNAlhNIVhNcVhNzlhNAFlNUVlNZFlNuVlN2VlN/FlNRFpNkVpNplpN3VpNAFtNF1tNKltN0FtNWVxNFF1NUV1Nc11Nr11Nwl1N1V1NCl5NJl5NXF5Nbl5Nf15Nwl5NMV9NuV9N4l9N/F9N3GBNGmFNR2FNjWFN3WFN+GFNG2JNcmJNq2JN5GJN+WJNDmNNiGNNxmNNJGRNfGRN2mRND2VNgWVNlmVNqmVNv2VN2GVN9mVNMGZNgWZN12ZND2dNemdNEmhNOWhNkGhNyWhN3WhNd2lNJWpNRWpNVmpNrWpN9GpNOGtNsmtN/2tNXGxNkWxN+mxN6G1N+21NN25NgG5N025NIm9NOG9Nf29Nl29N2W9NHHBNa3BNn3BN53BNCnFNHnFNQnFNYXFNiHFN2HFNIHJNR3JNWnJNnXJN3XJNKXNNTXNNlnNN9nNNCnRNjHRNonRN4XRN8nRNJXVNuHZN0XZNEHdNS3dNc3dNk3dNE3hNKXhNYHhNnnhNxHhNB3lNGHlNP3lNXXlNoHlNs3lNOnpNBHtNFXtNa3tNiXtNBHxNgHxNynxN8XxNMn1NVH1Ngn1NMX5NXH5NsH5N1n5N9X5NRX9Non9N1H9NJYBNOIBNjYBNrYBN0IBNGIFNZYFNeoFNsYFN1IFN64FN/oFNpIJNLYNN6INNJYRNR4RNg4RNloRNqYRN3oRN+oRNMIVNQoVNU4VNloVNBYZNjYZNtoZN0IZNsIdN7odNG4hNYYhNsYhNzIhN74hNRolNf4lNuIlNzYlN4olNXIpNmopN+IpNUItNrotN44tNVYxNaoxNfoxNk4xNrIxNyoxNBI1NVY1Nq41N441NTo5N5o5NDY9NZI9NnY9NsY9NS5BN+ZBNGZFNKpFNgZFNyJFNDJJNhpJN05JNMJNNZZNNzpNNvJRNz5RNC5VNVJVNp5VN9pVNDJZNU5ZNa5ZNrZZN8JZNP5dNc5dNu5dN3pdN8pdNFphNNZhNXJhNrJhN9JhNG5lNLplNcZlNsZlN/ZlNIZpNappNyppN3ppNYJtNdptNtZtNxptN+ZtNjJ1NpZ1N5J1NH55NR55NZ55N555N/Z5NNJ9Ncp9NmJ9N259N7J9NE6BNMaBNdKBNh6BNDqFN2KFN6aFNP6JNXaJN2KJNVKNNnqNNxaNNBqRNKKRNVqRNBaVNMKVNhKVNqqVNyaVNGaZNdqZNqKZN+aZNDKdNYadNgadNpKdN7KdNOahNTqhNhahNqKhNv6hN0qhNeKlNAapNvKpN+apNG6tNV6tNaqtNfatNsqtNzqtNBKxNFqxNJ6xNaqxN2axNYa1Niq1NpK1NhK5Nwq5N765NNa9Nha9NoK9Nw69NGrBNU7BNjLBNobBNtrBNMLFNbrFNzLFNJLJNgrJNt7JNKbNNPrNNUrNNZ7NNgLNNnrNN2LNNKbRNf7RNt7RNIrVNurVN4bVNOLZNcbZNhbZNH7dNzbdN7bdN/rdNVbhNnLhN4LhNWrlNp7lNBLpNObpNorpNkLtNo7tN37tNKLxNe7xNyrxN4LxNJ71NP71Ngb1NxL1NE75NR75Nj75Nsr5N8b5NEL9NN79Nh79Nz79N9r9NCcBNTMBNjMBN2MBN/MBNRcFNpcFNucFNO8JNUcJNkMJNocJN1MJNZ8RNgMRNv8RN+sRNIsVNQsVNwsVN2MVND8ZNTcZNc8ZNtsZNx8ZN7sZNDMdNT8dNYsdN6cdNs8hNxMhNGslNOMlNs8lNL8pNecpNoMpN4cpNA8tNMctN4MtNC8xNX8xNhcxNpMxN9MxNUc1Ng81N1M1N581NPM5NXM5Nf85Nx85NFM9NKc9NYM9Ng89Nms9Nrc9NU9BN3NBNl9FN1NFN9tFNMtJNRdJNWNJNjdJNqdJN39JN8dJNAtNNRdNNtNNNPNRNZdRNf9RNX9VNndVNytVNENZNYNZNe9ZNntZN9dZNLtdNZ9dNfNdNkddNC9hNSdhNp9hN/9hNXdlNktlNBNpNGdpNLdpNQtpNW9pNedpNs9pNBNtNWttNkttN/dtNldxNvNxNE91NTN1NYN1N+t1NqN5NyN5N2d5NMN9Nd99Nu99NNeBNguBN3+BNFOFNfeFNa+JNfuJNuuJNA+NNVuNNpeNNu+NNAuRNGuRNXORNn+RN7uRNIuVNauVNjeVNzOVN6+VNEuZNYuZNquZN0eZN5OZNJ+dNZ+dNs+dN1+dNIOhNgOhNlOhNFulNLOlNa+lNfOlNr+lNQutNW+tNmutN1etN/etNHexNnexNs+xN6uxNKO1NTu1Nke1Nou1Nye1N5+1NKu5NPe5NxO5Nju9Nn+9N9e9NE/BNjvBNCvFNVPFNe/FNvPFN3vFNDPJNu/JN5vJNOvNNYPNNf/NNz/NNLPRNXvRNr/RNwvRNF/VNN/VNWvVNovVN7/VNBPZNO/ZNXvZNdfZNiPZNLvdNt/dNcvhNr/hN0fhNDflNIPlNM/lNaPlNhPlNuvlNzPlN3flNIPpNj/pNF/tNQPtNWvtNOvxNePxNpfxN6/xNO/1NVv1Nef1N0P1NCf5NQv5NV/5NbP5N5v5NJP9Ngv9N2v9KOAABAEptAAEASt8AAQBK9AABAEoIAQEASh0BAQBKNgEBAEpUAQEASo4BAQBK3wEBAEo1AgEASm0CAQBK2AIBAEpwAwEASpcDAQBK7gMBAEonBAEASjsEAQBK1QQBAEqDBQEASqMFAQBKtAUBAEoLBgEASlIGAQBKlgYBAEoQBwEAZShKXQcBAEq6BwEASu8HAQBKWAgBAEpGCQEASlkJAQBKlQkBAEreCQEASjEKAQBKgAoBAEqWCgEASt0KAQBK9QoBAEo3CwEASnoLAQBKyQsBAEr9CwEASkUMAQBKaAwBAEqnDAEASsYMAQBK7QwBAEo9DQEASoUNAQBKrA0BAEq/DQEASgIOAQBKQg4BAEqODgEASrIOAQBK+w4BAEpbDwEASm8PAQBK8Q8BAEoHEAEASkYQAQBKVxABAEqKEAEASh0SAQBKNhIBAEp1EgEASrASAQBK2BIBAEr4EgEASngTAQBKjhMBAErFEwEASgMUAQBKKRQBAEpsFAEASn0UAQBKpBQBAErCFAEASgUVAQBKGBUBAEqfFQEASmkWAQBKehYBAErQFgEASu4WAQBKaRcBAErlFwEASi8YAQBKVhgBAEqXGAEASrkYAQBK5xgBAEqWGQEASsEZAQBKFRoBAEo7GgEASloaAQBKqhoBAEoHGwEASjkbAQBKihsBAEqdGwEASvIbAQBKEhwBAEo1HAEASn0cAQBKyhwBAErfHAEAShYdAQBKOR0BAEpQHQEASmMdAQBKCR4BAEqSHgEASk0fAQBKih8BAEqsHwEASugfAQBK+x8BAEoOIAEASkMgAQBKXyABAEqVIAEASqcgAQBKuCABAEr7IAEASmohAQBK8iEBAEobIgEASjUiAQBKFSMBAEpTIwEASoAjAQBKxiMBAEoWJAEASjEkAQBKVCQBAEqrJAEASuQkAQBKHSUBAEoyJQEASkclAQBKwSUBAEr/JQEASl0mAQBKtSYBAEoTJwEASkgnAQBKuicBAErPJwEASuMnAQBK+CcBAEoRKAEASi8oAQBKaSgBAEq6KAEAShApAQBKSCkBAEqzKQEASksqAQBKcioBAErJKgEASgIrAQBKFisBAEqwKwEASl4sAQBKfiwBAEqPLAEASuYsAQBKLS0BAEpxLQEASustAQBKOC4BAEqVLgEASsouAQBKMy8BAEohMAEASjQwAQBKcDABAEq5MAEASgwxAQBKWzEBAEpxMQEASrgxAQBK0DEBAEoSMgEASlUyAQBKpDIBAErYMgEASiAzAQBKQzMBAEqCMwEASqEzAQBKyDMBAEoYNAEASmA0AQBKhzQBAEqaNAEASt00AQBKHTUBAEppNQEASo01AQBK1jUBAEo2NgEASko2AQBlWAMAAABIRTJdct8lAAAoSxFLJ0t8S7BNVgJN0AJNGANNmANNrgNN6gNNxARN6ARNJQVNOAVNvwVNnwZNDgdNBQhNVAhN2QhNBwlNtglNNQpNYApNygpNJwtNXwtNqgtNvQtNFwxNMgxNnQxN8AxNBQ1NPA1NXg1NcA1NiQ1NLw5Nsg5Nqg9N0g9NCBBNGxBNaRBNhBBNxxBN2BBNIRFNihFNEhJNOxJNWhJNOxNNcxNNoBNN6xNNOxRNVxRNdBRN0BRNBBVNQxVNVxVNZxVNJRZNghZN2hZN4BdN9BdNCRhNMRhNVBhNjxhN3xhNNRlNaBlN0xlNcBpNlxpN7hpNJxtNPBtN1RtNgxxNnhxNrxxNDB1NUh1Nlx1NXR5Nuh5N7x5NUx9NQSBNkCBN2SBNeyFNkSFN9SFNMiJNdSJNyiJN+CJNQCNNaCNNoCNNvyNN5iNNMSRNeSRNoCRNuSRN9iRNOyVNgiVN7yVNTyZNYyZN5SZN+yZNUCdNhCdNKilNpClN7ClNbCpNgipNvipNmCtNvCtN+StNDCxNkyxNcy1N4i1N2S5NKC9NrS9N2y9NijBNCTFNNDFNnjFN+zFNMzJNfjJNkTJN6zJNBjNNcTNNxDNN2TNNEDRNMjRNRDRNXTRNAzVNhjVNfjZNpjZN3DZN7zZNPTdNWDdNmzdNrDdN9TdNXjhN5jhNDzlNLjlNDzpNRzpNdDpNvzpNDztNKztNSDtNpDtN2DtNFzxNKzxNOzxN+TxNVj1Nrj1NtD5NyD5N3T5NBT9NKD9NYz9Nsz9NCUBNPEBNp0BNREFNa0FNwkFN+0FNEEJNqUJNV0NNckNNg0NN4ENNJkRNa0RNMUVNjkVNw0VNJ0ZNFUdNZEdNrUdNT0hNZUhNyUhNBklNSUlNnklNzElNFEpNPEpNdEpNk0pNukpNBUtNTUtNdEtNjUtNyktND0xNVkxNw0xNI01NN01NuU1Nz01NJE5NWE5N/k9NeFBNwFBNQFFNVlFNklFNbFJNkFJNzVJN4FJNZ1NNR1RNtlRNrVVN/FVNgVZNr1ZNXldN3VdNCFhNclhNz1hNB1lNUllNZVlNv1lN2llNRVpNmFpNrVpN5FpNBltNGFtNMVtN11tNWlxNUl1Nel1NsF1Nw11NEV5NLF5Nb15NgF5NyV5NMl9Nul9N419NAmBN42BNG2FNSGFNk2FN42FN/2FNHGJNeGJNrGJN62JN/2JND2NNzWNNKmRNgmRNiGVNnGVNsWVN2WVN/GVNN2ZNh2ZN3WZNEGdNe2dNGGhNP2hNlmhNz2hN5GhNfWlNK2pNRmpNV2pNtGpN+mpNP2tNBWxNYmxNl2xN+2xN6W1NOG5NgW5NI29NOW9NnW9N2m9NHXBNcnBNoHBN6HBNEHFNSHFNZ3FNjnFN2XFNIXJNSHJNYXJNnnJN43JNKnNNl3NN93NNC3RNjXRNo3RN+HRNLHVN0nZNTHdNlHdNFHhNKnhNZnhNQHlNZHlNoXlNtHlNO3pNG3tNintNgXxN0HxNVX1Ng31NMn5NsX5N3H5NRn9No39N239NJoBNOYBNk4BNroBNGYFNbIFNgYFNuIFN2oFN7IFNBYJNq4JNLoNNJoRNToRNhIRNl4RN5YRNAIVNQ4VNVIVNnYVNBoZNjoZNt4ZN1oZNt4dN74dNHIhNZ4hNt4hN04hN8IhNTIlNgIlNv4lN04lN44lNoYpN/opNVotNXIxNcIxNhYxNrYxN0IxNC41NW41NsY1N5I1NT45N7I5NE49Nao9No49NuI9NUZBN/5BNGpFNK5FNiJFNzpFNE5JN2ZJNNpNNa5NNz5NNvZRNDJVNVZVN95VNDZZNcZZNrpZN8ZZNRpdNdJdNvJdN5JdNHJhNO5hNYphNrZhN9ZhNHJlNNZlNcplNt5lN/plNa5pNy5pN35pNYZtNd5tNzJtNAJxNpp1NIJ5NaJ5N6J5N/p5NOp9NFKBNOKBNdaBNiKBND6FN76FNXqJNVaNNpKNNKaRNV6RNBqVNhaVNsKVNGqZNd6ZNr6ZN+qZNDadNZ6dNgqdN7adNQKhNVahNjKhNrqhNwKhN2ahNf6lNAqpN+qpNIqtNWKtNa6tNuatN1KtNF6xNKKxNcaxN2qxNYq1Ni61Nqq1Ni65Nw65N8K5NO69Ni69Np69NxK9NILBNVLBNk7BNp7BNt7BNdbFN0rFNKrJNMLNNRLNNWbNNgbNNpLNN37NNL7RNhbRNuLRNI7VNwLVN57VNPrZNd7ZNjLZNJbdN07dN7rdN/7dNXLhNorhN57hNrblNCrpNP7pNo7pNkbtN4LtNKbxNy7xN4bxNRb1Ngr1Nxb1NGr5NSL5NkL5NuL5N975NFr9NPb9NiL9N0L9N979NEMBNTcBNksBN2cBNRsFNpsFNusFNPMJNUsJNp8JN28JNgcRN+8RNQ8VNw8VN2cVNFcZN78ZNE8dNUMdNY8dN6sdNyshNOclNMMpNf8pNBMtNMstN4ctNYMxNi8xN9cxNUs1Nis1N1c1N6M1NQs5NXc5NyM5NG89NMM9NZ89Nic9Nm89NtM9NWtBN3dBN1dFN/dFNM9JNRtJNlNJNr9JN8tJNA9NNTNNNtdNNPdRNZtRNhdRNZtVNntVNy9VNFtZNZtZNgtZNn9ZN+9ZNL9dNbtdNgtdNktdNUNhNrdhNBdlNC9pNH9pNNNpNXNpNf9pNutpNCttNYNtNk9tN/ttNm9xNwtxNGd1NUt1NZ91NAN5Nrt5Nyd5N2t5NN99Nfd9Nwt9NiOBN5eBNGuFNfuFNbOJNu+JNBONNpuNNvONNIORNXeRNoORN9eRNI+VNa+VNk+VN0uVN8eVNGOZNY+ZNq+ZN0uZN6+ZNKOdNbedNtOdNIehNgehNlehNF+lNLelNgulNtulNXOtN1utNHuxNnuxNtOxN8OxNyu1N7u1NK+5NPu5Nxe5Npe9NFPBNC/FNWvFN3/FNDfJNvPJNO/NNZvNN0PNNLfRNZfRNsPRNw/RNHfVNOPVNo/VN9vVNC/ZNQvZNZPZNdvZNj/ZNNfdNuPdNsPhN2PhNDvlNIflNb/lNivlNzflN3vlNJ/pNkPpNGPtNQftNYPtNQfxNefxNpvxN8fxNQf1NXf1Nev1N1v1NCv5NSf5NXf5Nbf5NK/9NiP9N4P9K5gABAEr6AAEASg8BAQBKNwEBAEpaAQEASpUBAQBK5QEBAEo7AgEASm4CAQBK2QIBAEp2AwEASp0DAQBK9AMBAEotBAEASkIEAQBK2wQBAEqJBQEASqQFAQBKtQUBAEoSBgEASlgGAQBKnQYBAEpjBwEASsAHAQBK9QcBAEpZCAEASkcJAQBKlgkBAErfCQEASoEKAQBKlwoBAEr7CgEASjgLAQBKewsBAErQCwEASv4LAQBKRgwBAEpuDAEASq0MAQBKzAwBAErzDAEASj4NAQBKhg0BAEqtDQEASsYNAQBKAw4BAEpIDgEASo8OAQBK/A4BAEpcDwEASnAPAQBK8g8BAEoIEAEASl0QAQBKkRABAEo3EgEASrESAQBK+RIBAEp5EwEASo8TAQBKyxMBAEqlFAEASskUAQBKBhUBAEoZFQEASqAVAQBKgBYBAErvFgEASuYXAQBKNRgBAEq6GAEASugYAQBKlxkBAEoWGgEASkEaAQBKqxoBAEoIGwEASkAbAQBKixsBAEqeGwEASvgbAQBKExwBAEp+HAEAStEcAQBK5hwBAEodHQEASj8dAQBKUR0BAEpqHQEAShAeAQBKkx4BAEqLHwEASrMfAQBK6R8BAEr8HwEASkogAQBKZSABAEqoIAEASrkgAQBKAiEBAEprIQEASvMhAQBKHCIBAEo7IgEAShwjAQBKVCMBAEqBIwEASswjAQBKHCQBAEo4JAEASlUkAQBKsSQBAErlJAEASiQlAQBKOCUBAEpIJQEASgYmAQBKYyYBAEq7JgEASsEnAQBK1ScBAErqJwEAShIoAQBKNSgBAEpwKAEASsAoAQBKFikBAEpJKQEASrQpAQBKUSoBAEp4KgEASs8qAQBKCCsBAEodKwEASrYrAQBKZCwBAEp/LAEASpAsAQBK7SwBAEozLQEASngtAQBKPi4BAEqbLgEAStAuAQBKNC8BAEoiMAEASnEwAQBKujABAEpcMQEASnIxAQBK1jEBAEoTMgEASlYyAQBKqzIBAErZMgEASiEzAQBKSTMBAEqIMwEASqczAQBKzjMBAEoZNAEASmE0AQBKiDQBAEqhNAEASt40AQBKIzUBAEpqNQEAStc1AQBKNzYBAEpLNgEAZVgDAAAASEUzXXLgJQAAKE1XAk1MBE3FBE0mBU3kCU0oC02rC00zDE2zDk0JEE0xEE3IEE3ZEE2LEU08Ek2hE01oFU3kFU1rF00bGE0yGE1pGU2fHE2wHE1UH03aIE3bIU1BI00yJE1kJk0rKU0gK02ZK036K024ME38MU1/Mk0HM02HNU3dNk0FN02cN02tN01fOE0QOU11Ok08PE24PE0/Pk3vPk0GP009QE1zQ02EQ00oRk2uR02vSE0VSk0GS004TU3/T030UU1tUk3OUk2MV03QWE1TWU3bWU1bXE2xXU3ZXU1wXk2BXk0zX03kX01JYU0QY02MY00TZU3DZU3aZU0RZ01Hak1Yak38bE2Cbk2Db03pcE3acU0MdE3Tdk3IeE1BeU2ieU1gfk2kf00ngE2vgE0vg02FhE2thE1EhU1VhU0Hhk24hk0diE3kiU1gik3ni02XjE2ujE3ljU0bkU0skU3Qk01WlU1Xlk29l02umE3gmk2nnU2cn00VoE12oE00pU14pk37pk2Dp00Dqk1Zq02Bq00YrE0prE3brE2MrU3xrk24sE00sU27sk1rs02Cs025tE3vt00AuE2kuk0qvE0rvU2Rvk2Jv027wU2CxE13xk3wxk1Rx00PzE1TzU3WzU1ezk3e0E000k1c0k3z0k0E0022001n1E3M1U2T100P2E2W2U1G2k1d2k2U203K3k3b3k1/4U0F400G5E1s5U1k5k2W6E1d601S7U3L7U0s7k3q8k0u9E2x9E059U25900P+U03+U3O+U3f+U2R+k1C+02n/E1u/k3q/kpxAAEASiEBAQBKOAEBAEpvAgEASqUFAQBKtgUBAEpaCAEASuAJAQBK4QoBAEpHDAEASj8NAQBKcQ8BAEo4EgEASi0UAQBKphQBAEoHFQEASsUZAQBKCRsBAEqMGwEAShQcAQBKlB4BAErqHwEAShIgAQBKqSABAEq6IAEASmwhAQBKHSIBAEqCIwEASkklAQBKxSUBAEpMJwEASvwnAQBKEygBAEpKKQEASoAsAQBKkSwBAEo1LwEASrswAQBKvDEBAEoiMwEASho0AQBKTDYBAGVYAwAAAE9EMV1y4SUAAChL7U10AU2eAU32AU0aAk3fAk0FA00TBE0wBE19BU2XBU3nBU0eBk05Bk1MBk2WB02uB03wB03ECE31CU2HCk21Ck0CDE2KDE3aDE1HDU32DU2VDk3fDk3tDk1bD03kEE3qEU1lEk25Ek3wEk0YE00rFU1zFU2dFU09GE35GE2AG02yG03VHE30HE3NHU1fH03hH01RIk3jIk0FJU3BJ01IKE1yKE3KKE3uKE2zKU3ZKU3nKk0EK01RLE1rLE27LE3yLE0NLU0gLU1qLk2CLk3ELk2YL03JME1bMU2JMU3WMk1eM02uM00bNE3KNE1pNU2zNU3BNU0vNk24N02+OE05OU2NOU3EOU3sOU3/O01HPE1xPE0RP03NP01UQk2GQk2pQ03IQ02hRE0zRk21Rk0lSU23SU3ZS02VTk0cT01GT02eT03CT02HUE2tUE27UU3YUU0lU00/U02PU03GU03hU030U00+VU1WVU2YVU1sVk2dV00vWE1dWE2qWU0yWk2CWk3vWk2eW009XE2HXE2VXE0DXU2MXk2SX00NYE1hYE2YYE3AYE3TYk0bY01FY03lZU2hZk0oaU1aaU19ak2cak11a00HbU2JbU35b02LcE2tck1pdU3wdU0adk1ydk2Wdk1bd02Bd02PeE2seE35eU0Tek1jek2aek21ek3Iek0SfE0qfE1sfE1AfU1xfk0Df00xf01+gE0GgU1WgU3DgU1ygk0Rg01bg01pg03Xg01ghU1mhk3hhk01h01sh02Uh02niU3viU0Zik25jE11jU38j00ukE1RkU1wkU1Jkk3bk01dlE3Nlk1fl02BmU09nE3EnE3unE1GnU1qnU0vnk1Vnk1jn02An03NoE3noE03oU1uoU2JoU2coU3mok3+ok1Ao00UpE1FpU3XpU0Fpk1Sp03ap00qqE2XqE1GqU3lqU0vqk09qk2rqk00rE06rU21rU0Jrk1Ark1ork17sE3DsE3tsE2Ns01JtE3Qtk0Ct00luE1EuE0duU2vuk0xu02hvU0zvk1cwE0Yw02fw03Jw00hxE1FxE0KxU0wxU0+xk1bxk2ox03Cx00SyE1JyE1kyE13yE3ByU3ZyU0byk3vyk0gzE2yzE3gzE0tzk21zk0Fz01yz00h0E3A0E0K0U0Y0U2G0U0P000V1E2Q1E3k1E0b1U1D1U1W102e103I101o2k0k202r3U3d3U0A300f3034302K4U0M4k185E0O5U03503z6U166k2k6k386k0g603l600L7E0Z7U027U2D7k2d7k3t7k0k700/701S702c8E208E328E3K8U378k2N8027800I9U2Q9U3g9U1N9k389k2b903l903z901h+E3q+U3w+k1r+02/+032+00e/E0x/k15/k2j/kpDAQEASv8BAQBKhgQBAEq4BAEAStsFAQBK+gUBAErTBgEASmUIAQBK5wgBAEpXCwEASukLAQBKEg4BAErOEAEASlURAQBKfxEBAErXEQEASvsRAQBKwBIBAErmEgEASvQTAQBKERQBAEpeFQEASngVAQBKyBUBAEr/FQEAShoWAQBKLRYBAEp3FwEASo8XAQBK0RcBAEqlGAEAStYZAQBKaBoBAEqWGgEASuMbAQBKaxwBAEq7HAEASigdAQBK1x0BAEp2HgEASsAeAQBKzh4BAEo8HwEASsUgAQBKyyEBAEpGIgEASpoiAQBK0SIBAEr5IgEASgwlAQBKVCUBAEp+JQEASh4oAQBK2igBAEphKwEASpMrAQBKtiwBAErVLAEASq4tAQBKQC8BAErCLwEASjIyAQBKxDIBAErtNAEAZVgDAAAASEcyXXLiJQAAKEsLSyFLREvDTRUBTSYBTWQBTbkBTQUCTVICTXMCTcoCTRIDTUgDTZIDTagDTcAETQIFTSEFTTIFTbkFTfQFTSsGTb8GTdcGTQgHTf8HTRUITSYITdMITekITQEJTRcJTY0JTbAJTcYJTQIKTS8KTaMKTcQKTecKTRQLTSMLTUcLTYALTYwLTaYLTbcLTS4MTXwMTZcMTcMMTSQNTWoNTagNTcYNTeUNTTsOTUwOTa4OTc8OTfwOTScPTX0PTaQPTboPTQQQTRUQTZAQTcMQTdQQTXoRTYYRTQwSTSQSTTcSTW0TTZwTTW4UTYQUTaQUTdwUTe0UTf4UTRQVTWMVTc8VTbMWTfYWTRoXTVQXTX0XTS0YTa4YTb8YTesYTWQZTYgZTc0ZTRcaTaIbTcEbTfkbTVwcTZocTascTRgdTTAdTXEdTYIdTbYdTdwdTRseTXMeTQ0fTU8fTQsgTSogTTsgTYogTaAgTdUgTeYgTQchTWYhTXUhTYshTbYhTRQiTSwiTV4iTW8iTdgiTfIiTQojTRYjTTwjTR4kTS0kTT4kTXMkTYkkTZokTcUkTfAkTW0lTXwlTZIlTbQlTeklTTgmTUkmTV8mTXAmTbAmTc0mTd8mTfUmTRgnTZcnTeknTfonTTgoTY0oTdkoTSYpTUcpTZ4pTeYpTRwqTWYqTXwqTZQrTdYrTfUrTQYsTY0sTcgsTf8sTZMtTastTdwtTdMuTekuTfouTacvTb0vTdUvTesvTWEwTYQwTZowTdYwTQMxTXcxTZgxTbsxTegxTfcxTRsyTVQyTWAyTXoyTYsyTQIzTVAzTWszTZczTfgzTT40TXw0TZo0Tbk0TQ81TSA1TYI1TaM1TdA1Tfs1TVE2TXg2TY42Tdg2Tek2TWQ3TZc3Tag3TU44TVo4TeA4Tfg4TQs5TUE6TXA6TUI7TVg7TXg7TbA7TcE7TdI7Teg7TTc8TaM8TYc9Tco9Te49TSg+TVE+TQE/TYI/TZM/Tb8/TThATVxATaFATetATXZCTZVCTc1CTTBDTW5DTX9DTexDTQRETUVETVZETYpETbBETe9ETUdFTeFFTSNGTd9GTf5GTQ9HTV5HTXRHTalHTbpHTdtHTTpITUlITV9ITYpITehITQBJTTJJTUNJTaxJTcZJTd5JTepJTRBKTfJKTQFLTRJLTUdLTV1LTW5LTZlLTcRLTUFMTVBMTWZMTYhMTb1MTQxNTR1NTTNNTURNTYRNTaFNTbNNTclNTexNTWtOTb1OTc5OTQxPTWFPTa1PTfpPTRtQTXJQTbpQTfBQTTpRTVBRTWhSTapSTclSTdpSTWFTTZxTTdNTTWdUTX9UTbBUTadVTb1VTc5VTXtWTZFWTalWTb9WTTVXTVhXTW5XTapXTddXTUtYTWxYTY9YTbxYTctYTe9YTShZTTRZTU5ZTV9ZTdZZTSRaTT9aTWtaTcxaTRJbTVBbTW5bTY1bTeNbTfRbTVZcTXdcTaRcTc9cTSVdTUxdTWJdTaxdTb1dTTheTWteTXxeTSJfTS5fTbRfTcxfTd9fTRVhTURhTRZiTSxiTUxiTYRiTZViTaZiTbxiTQtjTXdjTVtkTZ5kTcJkTfxkTSVlTdVlTVZmTWdmTZNmTQxnTTBnTXVnTb9nTUppTWlpTaFpTQRqTUJqTVNqTcBqTdhqTRlrTSprTV5rTYRrTcNrTRtsTbVsTfdsTbNtTdJtTeNtTTJuTUhuTX1uTY5uTa9uTQ5vTR1vTTNvTV5vTbxvTdRvTQZwTRdwTYBwTZpwTbJwTb5wTeRwTcZxTdVxTeZxTRtyTTFyTUJyTW1yTZhyTRVzTSRzTTpzTVxzTZFzTeBzTfFzTQd0TRh0TVh0TXV0TYd0TZ10TcB0TT91TZF1TaJ1TeB1TTV2TYF2Tc52Te92TUZ3TY53TcR3TQ54TSR4TTx5TX55TZ15Ta55TTV6TXB6Tad6TTt7TVN7TYR7TXt8TZF8TaJ8TU99TWV9TX19TZN9TQl+TSx+TUJ+TX5+Tat+TR9/TUB/TWN/TZB/TZ9/TcN/Tfx/TQiATSKATTOATaqATfiATROBTT+BTaCBTeaBTSSCTUKCTWGCTbeCTciCTSqDTUuDTXiDTaODTfmDTSCETTaETYCETZGETQyFTT+FTVCFTfaFTQKGTYiGTaCGTbOGTemHTRiITeqITQCJTSCJTViJTWmJTXqJTZCJTd+JTUuKTS+LTXKLTZaLTdCLTfmLTamMTSqNTTuNTWeNTeCNTQSOTUmOTZOOTR6QTT2QTXWQTdiQTRaRTSeRTZSRTayRTe2RTf6RTTKSTViSTZeSTe+STYmTTcuTTYeUTaaUTbeUTQaVTRyVTVGVTWKVTYOVTeKVTfGVTQeWTTKWTZCWTaiWTdqWTeuWTVSXTW6XTYaXTZKXTbiXTZqYTamYTbqYTe+YTQWZTRaZTUGZTWyZTemZTfiZTQ6aTTCaTWWaTbSaTcWaTduaTeyaTSybTUmbTVubTXGbTZSbTROcTWWcTXacTbScTQmdTVWdTaKdTcOdTRqeTWKeTZieTeKeTfieTRCgTVKgTXGgTYKgTQmhTUShTXuhTQ+iTSeiTViiTU+jTWWjTXajTSOkTTmkTVGkTWekTd2kTQClTRalTVKlTX+lTfOlTRSmTTemTWSmTXOmTZemTdCmTdymTfamTQenTX6nTcynTeenTROoTXSoTbqoTfioTRapTTWpTYupTZypTf6pTR+qTUyqTXeqTc2qTfSqTQqrTVSrTWWrTeCrTROsTSSsTcqsTdasTVytTXStTYetTb2uTeyuTb6vTdSvTfSvTSywTT2wTU6wTWSwTbOwTR+xTQOyTUayTWqyTaSyTc2yTX2zTf6zTQ+0TTu0TbS0Tdi0TR21TWe1TfK2TRG3TUm3Tay3Teq3Tfu3TWi4TYC4TcG4TdK4TQa5TSy5TWu5TcO5TV26TZ+6TVu7TXq7TYu7Tdq7TfC7TSW8TTa8TVe8Tba8TcW8Tdu8TQa9TWS9TXy9Ta69Tb+9TSi+TUK+TVq+TWa+TYy+TcS+TXW/TYS/TZW/Tcq/TeC/TfG/TRzATUfATcTATdPATenATQvBTUDBTY/BTaDBTbbBTcfBTQfCTSTCTTbCTUzCTW/CTe7CTUDDTVHDTY/DTeTDTTDETX3ETZ7ETfXETT3FTXPFTb3FTdPFTevGTS3HTUzHTV3HTeTHTR/ITVbITerITQLJTTPJTSrKTUDKTVHKTf7KTRTLTSzLTULLTbjLTdvLTfHLTS3MTVrMTc7MTe/MTRLNTT/NTU7NTXLNTavNTbfNTdHNTeLNTVnOTafOTcLOTe7OTU/PTZXPTdPPTfHPTRDQTWbQTXfQTdnQTfrQTSfRTVLRTajRTc/RTeXRTS/STUDSTbvSTe7STf/STaXTTbHTTTfUTU/UTWLUTZjVTcfVTZnWTa/WTc/WTQfXTRjXTSnXTT/XTY7XTfrXTd7YTSHZTUXZTX/ZTajZTVjaTdnaTeraTRbbTY/bTbPbTfjbTULcTc3dTezdTSTeTYfeTcXeTdbeTUPfTVvfTZzfTa3fTeHfTQfgTUbgTZ7gTTjhTXrhTTbiTVXiTWbiTbXiTcviTQDjTRHjTTLjTZHjTaDjTbbjTeHjTT/kTVfkTYnkTZrkTQPlTR3lTTXlTUHlTWflTZ/lTVDmTV/mTXDmTaXmTbvmTczmTffmTSLnTZ/nTa7nTcTnTebnTRvoTWroTXvoTZHoTaLoTeLoTf/oTRHpTSfpTUrpTcnpTRvqTSzqTWrqTb/qTQvrTVjrTXnrTdDrTRjsTU7sTZjsTa7sTcbtTQjuTSfuTTjuTb/uTfruTTHvTcXvTd3vTQ7wTQXxTRvxTSzxTdnxTe/xTQfyTR3yTZPyTbbyTczyTQjzTTXzTanzTcrzTe3zTRr0TSn0TU30TYb0TZL0Taz0Tb30TTT1TYL1TZ31Tcn1TSr2TXD2Ta72Tcz2Tev2TUH3TVL3TbT3TdX3TQL4ZShNLfhNg/hNqvhNwPhNCvlNG/lNlvlNyflN2vlNgPpNjPpNEvtNKvtNPftNc/xNovxNdP1Niv1Nqv1N4v1N8/1NBP5NGv5Naf5N1f5Nuf9N/P9KIAABAEpaAAEASoMAAQBKMwEBAEq0AQEASsUBAQBK8QEBAEpqAgEASo4CAQBK0wIBAEodAwEASqgEAQBKxwQBAEr/BAEASmIFAQBKoAUBAEqxBQEASh4GAQBKNgYBAEp3BgEASogGAQBKvAYBAEriBgEASiEHAQBKeQcBAEoTCAEASlUIAQBKEQkBAEowCQEASkEJAQBKkAkBAEqmCQEAStsJAQBK7AkBAEoNCgEASmwKAQBKewoBAEqRCgEASrwKAQBKGgsBAEoyCwEASmQLAQBKdQsBAEreCwEASvgLAQBKEAwBAEocDAEASkIMAQBKegwBAEorDQEASjoNAQBKSw0BAEqADQEASpYNAQBKpw0BAErSDQEASv0NAQBKeg4BAEqJDgEASp8OAQBKwQ4BAEr2DgEASkUPAQBKVg8BAEpsDwEASn0PAQBKvQ8BAEraDwEASuwPAQBKAhABAEolEAEASqQQAQBK9hABAEoHEQEASkURAQBKmhEBAErmEQEASjMSAQBKVBIBAEqrEgEASvMSAQBKKRMBAEpzEwEASokTAQBKoRQBAErjFAEASgIVAQBKExUBAEqaFQEAStUVAQBKDBYBAEqgFgEASrgWAQBK6RYBAErgFwEASvYXAQBKBxgBAEq0GAEASsoYAQBK4hgBAEr4GAEASm4ZAQBKkRkBAEqnGQEASuMZAQBKEBoBAEqEGgEASqUaAQBKyBoBAEr1GgEASgQbAQBKKBsBAEphGwEASm0bAQBKhxsBAEqYGwEASg8cAQBKXRwBAEp4HAEASqQcAQBKBR0BAEpLHQEASokdAQBKpx0BAErGHQEAShweAQBKLR4BAEqPHgEASrAeAQBK3R4BAEoIHwEASl4fAQBKhR8BAEqbHwEASuUfAQBK9h8BAEpxIAEASqQgAQBKtSABAEpbIQEASmchAQBK7SEBAEoFIgEAShgiAQBKTiMBAEp9IwEASk8kAQBKZSQBAEqFJAEASr0kAQBKziQBAErfJAEASvUkAQBKRCUBAEqwJQEASpQmAQBK1yYBAEr7JgEASjUnAQBKXicBAEoOKAEASo8oAQBKoCgBAErMKAEASkUpAQBKaSkBAEquKQEASvgpAQBKgysBAEqiKwEAStorAQBKPSwBAEp7LAEASowsAQBK+SwBAEoRLQEASlItAQBKYy0BAEqXLQEASr0tAQBK/C0BAEpULgEASu4uAQBKMC8BAErsLwEASgswAQBKHDABAEprMAEASoEwAQBKtjABAErHMAEASugwAQBKRzEBAEpWMQEASmwxAQBKlzEBAEr1MQEASg0yAQBKPzIBAEpQMgEASrkyAQBK0zIBAErrMgEASvcyAQBKHTMBAEpVMwEASgY0AQBKFTQBAEomNAEASls0AQBKcTQBAEqCNAEASq00AQBK2DQBAEpVNQEASmQ1AQBKejUBAEqcNQEAStE1AQBKIDYBAEoxNgEASkc2AQBKWDYBAEqYNgEASrU2AQBlWAIAAABORV1y4yUAAChLx00qAU29AU34BU3DBk3tCE2RCU3KCU3HDE0AD02UEE0YFU3DGE0bGk0cHU26HU2kIE0YIk0aI03JJE2bJ03+J02RKE3MLE2XLU3BL01lME2eME2bM03UNU1oN03sO02XP03vQE3wQ02ORE14R03sSE3uSU2dS01vTk3STk1lT02gU01rVE2VVk05V01yV01vWk2oXE08Xk3AYk1rZk3DZ03Eak1ia01Mbk3Ab03CcE1xck1DdU2mdU05dk10ek0/e01pfU0Nfk1Gfk1DgU18g00QhU2UiU0/jU2Xjk2YkU02kk0glU2Ulk2Wl01FmU0XnE16nE0NnU1IoU0Tok09pE3hpE0apU0XqE1Qqk3kq01osE0TtE1rtU1suE0KuU30u01ovU1qvk3Ivk0gwE3ywk1Vw03ow00jyE3uyE0Yy028y031y03yzk0r0U2/0k1D103u2k1G3E1H303l303P4k1D5E1F5U2j5U375k3N6U0w6k3D6k3+7k3J703z8U2X8k3Q8k3N9U0G+E2a+U0e/krJAQEASiEDAQBKIgYBAErABgEASqoJAQBKHgsBAEogDAEASn4MAQBK1g0BAEqoEAEASgsRAQBKnhEBAErZFQEASqQWAQBKzhgBAEpyGQEASqsZAQBKqBwBAErhHgEASnUgAQBK+SQBAEqkKAEASvwpAQBK/SwBAEqbLQEASoUwAQBK+TEBAEr7MgEASlkzAQBKsTQBAGVYAwAAAE9UMl1y5CUAAChN6w1NvxJNMCNN9CNN0yZNvzRNkzlNBEpNyEpNp01Nk1tNZ2BN2HBNnHFNe3RNZ4JNO4dNrJdNcJhNT5tNO6lND65NgL5NS79NKsJNFtBN6tRNW+VNJuZNBelN8fZNxftKNgwBAEoBDQEASuAPAQBKzB0BAEqgIgEAShEzAQBK3DMBAEq7NgEAZVgDAAAASEcxXXLlJQAAKEsKSyBLNktDS5tLwkv6TQkBTRQBTSUBTWMBTZMBTakBTbgBTQQCTVECTWECTXICTckCTREDTUcDTZEDTacDTQgETVwETbQETb8ETfIETQEFTREFTSAFTTEFTYgFTbgFTc4FTdgFTfMFTSoGTVkGTb4GTdYGTQcHTXoHTf4HTRQITSUITUAITdIITegITQAJTRYJTVcJTYwJTaQJTa8JTcUJTQEKTRAKTS4KTWsKTZUKTaIKTcMKTdkKTeYKTQQLTRMLTSILTUYLTX8LTYsLTZoLTaULTbYLTSIMTS0MTWIMTWwMTXsMTZYMTawMTbcMTcIMTSMNTWkNTacNTbgNTcUNTeQNTToOTUsOTWkOTa0OTc4OTfsOTSYPTXwPTZgPTaMPTbkPTQMQTRQQTY8QTcIQTdMQTQwRTSwRTXkRTYURTZURTQsSTSMSTTYSTXMSTX0STfsSTQkTTSYTTWwTTYETTZATTZsTTQkUTRQUTWIUTW0UTYMUTaMUTdsUTewUTf0UTRMVTWIVTZIVTc4VTS8WTT0WTbIWTfUWTRkXTVMXTXwXTY0XTSwYTa0YTb4YTeoYTQcZTWMZTYcZTcwZTeEZTRYaTS4aTTgaTRMbTaEbTcAbTeAbTesbTfgbTSocTVscTWscTY4cTZkcTaocTRcdTS8dTT4dTXAdTYEdTbUdTdsdTRoeTUkeTXIeTaYeTcQeTQwfTU4fTQogTSkgTTogTWsgTYkgTZ8gTdQgTeUgTQYhTTghTUchTWUhTXQhTYohTbUhTRMiTSsiTV0iTW4iTYQiTY4iTdciTfEiTQkjTRUjTS0jTTsjTasjTfEjTf8jTR0kTSwkTT0kTXIkTYgkTZkkTcQkTe8kTSMlTWwlTXslTZElTbMlTeglTTcmTUgmTV4mTW8mTaQmTa8mTb0mTcwmTd4mTfQmTQonTRcnTW8nTZYnTc4nTd0nTegnTfknTTcoTWcoTX0oTYwoTdgoTSUpTTUpTUYpTZ0pTeUpTRsqTWUqTXsqTdwqTTArTYgrTZMrTcYrTdUrTeUrTfQrTQUsTVwsTYwsTaIsTawsTccsTf4sTS0tTZItTaotTdstTU4uTdIuTeguTfkuTRQvTaYvTbwvTdQvTeovTSswTWAwTXgwTYMwTZkwTdUwTeQwTQIxTT8xTWkxTXYxTZcxTa0xTboxTdgxTecxTfYxTRoyTVMyTV8yTW4yTXkyTYoyTfYyTQEzTTYzTUAzTU8zTWozTYAzTYszTZYzTfczTT00TXs0TYw0TZk0Tbg0TQ41TR81TT01TYE1TaI1Tc81Tfo1TVA2TWw2TXc2TY02Tdc2Teg2TWM3TZY3Tac3TeA3TQA4TU04TVk4TWk4Td84Tfc4TQo5TUc5TVE5Tc85Td05Tfo5TUA6TVU6TWQ6TW86Td06Teg6TTY7TUE7TVc7TXc7Ta87TcA7TdE7Tec7TTY8TWY8TaI8TQM9TRE9TYY9Tck9Te09TSc+TVA+TWE+TQA/TYE/TZI/Tb4/Tds/TTdATVtATaBATbVATepATQJBTQxBTedBTXVCTZRCTbRCTb9CTcxCTf5CTS9DTT9DTWJDTW1DTX5DTetDTQNETRJETURETVVETYlETa9ETe5ETR1FTUZFTXpFTZhFTeBFTSJGTd5GTf1GTQ5HTT9HTV1HTXNHTahHTblHTdpHTQxITRtITTlITUhITV5ITYlITedITf9ITTFJTUJJTVhJTWJJTatJTcVJTd1JTelJTQFKTQ9KTX9KTcVKTdNKTfFKTQBLTRFLTUZLTVxLTW1LTZhLTcNLTfdLTUBMTU9MTWVMTYdMTbxMTQtNTRxNTTJNTUNNTXhNTYNNTZFNTaBNTbJNTchNTd5NTetNTUNOTWpOTaJOTbFOTbxOTc1OTQtPTTtPTVFPTWBPTaxPTflPTQlQTRpQTXFQTblQTe9QTTlRTU9RTbBRTQRSTVxSTWdSTZpSTalSTblSTchSTdlSTTBTTWBTTXZTTYBTTZtTTdJTTQFUTWZUTX5UTa9UTSJVTaZVTbxVTc1VTehVTXpWTZBWTahWTb5WTf9WTTRXTUxXTVdXTW1XTalXTbhXTdZXTRNYTT1YTUpYTWtYTYFYTY5YTaxYTbtYTcpYTe5YTSdZTTNZTUJZTU1ZTV5ZTcpZTdVZTQpaTRRaTSNaTT5aTVRaTV9aTWpaTctaTRFbTU9bTWBbTW1bTYxbTeJbTfNbTRFcTVVcTXZcTaNcTc5cTSRdTUBdTUtdTWFdTatdTbxdTTdeTWpeTXteTbReTdReTSFfTS1fTT1fTbNfTctfTd5fTRtgTSVgTaNgTbFgTc5gTRRhTSlhTThhTUNhTbFhTbxhTQpiTRViTStiTUtiTYNiTZRiTaViTbtiTQpjTTpjTXZjTddjTeVjTVpkTZ1kTcFkTftkTSRlTTVlTdRlTVVmTWZmTZJmTa9mTQtnTS9nTXRnTYlnTb5nTdZnTeBnTbtoTUlpTWhpTYhpTZNpTaBpTdJpTQNqTRNqTTZqTUFqTVJqTb9qTddqTeZqTRhrTSlrTV1rTYNrTcJrTfFrTRpsTU5sTWxsTbRsTfZsTbJtTdFtTeJtTRNuTTFuTUduTXxuTY1uTa5uTeBuTe9uTQ1vTRxvTTJvTV1vTbtvTdNvTQVwTRZwTSxwTTZwTX9wTZlwTbFwTb1wTdVwTeNwTVNxTZlxTadxTcVxTdRxTeVxTRpyTTByTUFyTWxyTZdyTctyTRRzTSNzTTlzTVtzTZBzTd9zTfBzTQZ0TRd0TUx0TVd0TWV0TXR0TYZ0TZx0TbJ0Tb90TRd1TT51TXZ1TYV1TZB1TaF1Td91TQ92TSV2TTR2TYB2Tc12Td12Te52TUV3TY13TcN3TQ14TSN4TYR4Tdh4TTB5TTt5TW55TX15TY15TZx5Ta15TQR6TTR6TUp6TVR6TW96TaZ6TdV6TTp7TVJ7TYN7TfZ7TXp8TZB8TaF8Tbx8TU59TWR9TXx9TZJ9TdN9TQh+TSB+TSt+TUF+TX1+TYx+Tap+Ted+TRF/TR5/TT9/TVV/TWJ/TYB/TY9/TZ5/TcJ/Tft/TQeATRaATSGATTKATZ6ATamATd6ATeiATfeATRKBTSiBTTOBTT6BTZ+BTeWBTSOCTTSCTUGCTWCCTbaCTceCTeWCTSmDTUqDTXeDTaKDTfiDTRSETR+ETTWETX+ETZCETQuFTT6FTU+FTYiFTaiFTfWFTQGGTRGGTYeGTZ+GTbKGTe+GTfmGTXeHTYWHTaKHTeiHTf2HTQyITReITYWITZCITd6ITemITf+ITR+JTVeJTWiJTXmJTY+JTd6JTQ6KTUqKTauKTbmKTS6LTXGLTZWLTc+LTfiLTQmMTaiMTSmNTTqNTWaNTYONTd+NTQOOTUiOTV2OTZKOTaqOTbSOTY+PTR2QTTyQTVyQTWeQTXSQTaaQTdeQTeeQTQqRTRWRTSaRTZORTauRTbqRTeyRTf2RTTGSTVeSTZaSTcWSTe6STSKTTUCTTYiTTcqTTYaUTaWUTbaUTeeUTQWVTRuVTVCVTWGVTYKVTbSVTcOVTeGVTfCVTQaWTTGWTY+WTaeWTdmWTeqWTQCXTQqXTVOXTW2XTYWXTZGXTamXTbeXTSeYTW2YTXuYTZmYTaiYTbmYTe6YTQSZTRWZTUCZTWuZTZ+ZTeiZTfeZTQ2aTS+aTWSaTbOaTcSaTdqaTeuaTSCbTSubTTmbTUibTVqbTXCbTYabTZObTeubTRKcTUqcTVmcTWScTXWcTbOcTeOcTfmcTQidTVSdTaGdTbGdTcKdTRmeTWGeTZeeTeGeTfeeTVifTayfTQSgTQ+gTUKgTVGgTWGgTXCgTYGgTdigTQihTR6hTSihTUOhTXqhTamhTQ6iTSaiTVeiTcqiTU6jTWSjTXWjTZCjTSKkTTikTVCkTWakTaekTdykTfSkTf+kTRWlTVGlTWClTX6lTbulTeWlTfKlTROmTSmmTTamTVSmTWOmTXKmZShNlqZNz6ZN26ZN6qZN9aZNBqdNcqdNfadNsqdNvKdNy6dN5qdN/KdNB6hNEqhNc6hNuahN96hNCKlNFalNNKlNiqlNm6lNualN/alNHqpNS6pNdqpNzKpN6KpN86pNCatNU6tNZKtN36tNEqxNI6xNXKxNfKxNyaxN1axN5axNW61Nc61Nhq1Nw61Nza1NS65NWa5Ndq5NvK5N0a5N4K5N665NWa9NZK9Nsq9Nva9N069N869NK7BNPLBNTbBNY7BNsrBN4rBNHrFNf7FNjbFNArJNRbJNabJNo7JNzLJN3bJNfLNN/bNNDrRNOrRNV7RNs7RN17RNHLVNMbVNZrVNfrVNiLVNY7ZN8bZNELdNMLdNO7dNSLdNerdNq7dNu7dN3rdN6bdN+rdNZ7hNf7hNjrhNwLhN0bhNBblNK7lNarlNmblNwrlN9rlNFLpNXLpNnrpNWrtNebtNirtNu7tN2btN77tNJLxNNbxNVrxNiLxNl7xNtbxNxLxN2rxNBb1NY71Ne71Nrb1Nvr1N1L1N3r1NJ75NQb5NWb5NZb5Nfb5Ni75Nw75NAr9NSL9NVr9NdL9Ng79NlL9Nyb9N379N8L9NG8BNRsBNesBNw8BN0sBN6MBNCsFNP8FNjsFNn8FNtcFNxsFN+8FNBsJNFMJNI8JNNcJNS8JNYcJNbsJNxsJN7cJNJcNNNMNNP8NNUMNNjsNNvsNN1MNN48NNL8RNfMRNjMRNncRN9MRNPMVNcsVNvMVN0sVNM8ZNh8ZN38ZN6sZNHcdNLMdNPMdNS8dNXMdNs8dN48dN+cdNA8hNHshNVchNhMhN6chNAclNMslNpclNKcpNP8pNUMpNa8pN/cpNE8tNK8tNQctNgstNt8tNz8tN2stN8MtNLMxNO8xNWcxNlsxNwMxNzcxN7sxNBM1NEc1NL81NPs1NTc1Ncc1Nqs1Nts1Nxc1N0M1N4c1NTc5NWM5Njc5Nl85Nps5Nwc5N185N4s5N7c5NTs9NlM9N0s9N489N8M9ND9BNZdBNdtBNlNBN2NBN+dBNJtFNUdFNp9FNw9FNztFN5NFNLtJNP9JNutJN7dJN/tJNN9NNV9NNpNNNsNNNwNNNNtRNTtRNYdRNntRNqNRNJtVNNNVNUdVNl9VNrNVNu9VNxtVNNNZNP9ZNjdZNmNZNrtZNztZNBtdNF9dNKNdNPtdNjddNvddN+ddNWthNaNhN3dhNINlNRNlNftlNp9lNuNlNV9pN2NpN6dpNFdtNMttNjttNsttN99tNDNxNQdxNWdxNY9xNPt1NzN1N691NC95NFt5NI95NVd5Nht5Nlt5Nud5NxN5N1d5NQt9NWt9Nad9Nm99NrN9N4N9NBuBNReBNdOBNneBN0eBN7+BNN+FNeeFNNeJNVOJNZeJNluJNtOJNyuJN/+JNEONNMeNNY+NNcuNNkONNn+NNteNN4ONNPuRNVuRNiORNmeRNr+RNueRNAuVNHOVNNOVNQOVNWOVNZuVNnuVN3eVNI+ZNMeZNT+ZNXuZNb+ZNpOZNuuZNy+ZN9uZNIedNVedNnudNredNw+dN5edNGuhNaehNeuhNkOhNoehN1uhN4ehN7+hN/uhNEOlNJulNPOlNSelNoelNyOlNAOpND+pNGupNK+pNaepNmepNr+pNvupNCutNV+tNZ+tNeOtNz+tNF+xNTexNl+xNrexNDu1NYu1Nuu1Nxe1N+O1NB+5NF+5NJu5NN+5Nju5Nvu5N1O5N3u5N+e5NMO9NX+9NxO9N3O9NDfBNgPBNBPFNGvFNK/FNRvFN2PFN7vFNBvJNHPJNXfJNkvJNqvJNtfJNy/JNB/NNFvNNNPNNcfNNm/NNqPNNyfNN3/NN7PNNCvRNGfRNKPRNTPRNhfRNkfRNoPRNq/RNvPRNKPVNM/VNaPVNcvVNgfVNnPVNsvVNvfVNyPVNKfZNb/ZNrfZNvvZNy/ZN6vZNQPdNUfdNb/dNs/dN1PdNAfhNLPhNgvhNnvhNqfhNv/hNCflNGvlNlflNyPlN2flNEvpNMvpNf/pNi/pNm/pNEftNKftNPPtNeftNg/tNAfxND/xNLPxNcvxNh/xNlvxNofxND/1NGv1NaP1Nc/1Nif1Nqf1N4f1N8v1NA/5NGf5NaP5NmP5N1P5NNf9NQ/9NuP9N+/9KHwABAEpZAAEASoIAAQBKkwABAEoyAQEASrMBAQBKxAEBAErwAQEASg0CAQBKaQIBAEqNAgEAStICAQBK5wIBAEocAwEASjQDAQBKPgMBAEoZBAEASqcEAQBKxgQBAErmBAEASvEEAQBK/gQBAEowBQEASmEFAQBKcQUBAEqUBQEASp8FAQBKsAUBAEodBgEASjUGAQBKRAYBAEp2BgEASocGAQBKuwYBAErhBgEASiAHAQBKTwcBAEp4BwEASqwHAQBKygcBAEoSCAEASlQIAQBKEAkBAEovCQEASkAJAQBKcQkBAEqPCQEASqUJAQBK2gkBAErrCQEASgwKAQBKPgoBAEpNCgEASmsKAQBKegoBAEqQCgEASrsKAQBKGQsBAEoxCwEASmMLAQBKdAsBAEqKCwEASpQLAQBK3QsBAEr3CwEASg8MAQBKGwwBAEozDAEASkEMAQBKeQwBAEq4DAEASv4MAQBKDA0BAEoqDQEASjkNAQBKSg0BAEp/DQEASpUNAQBKpg0BAErRDQEASvwNAQBKMA4BAEp5DgEASogOAQBKng4BAErADgEASvUOAQBKRA8BAEpVDwEASmsPAQBKfA8BAEqxDwEASrwPAQBKyg8BAErZDwEASusPAQBKARABAEoXEAEASiQQAQBKfBABAEqjEAEAStsQAQBK6hABAEr1EAEASgYRAQBKRBEBAEp0EQEASooRAQBKmREBAErlEQEASjISAQBKQhIBAEpTEgEASqoSAQBK8hIBAEooEwEASnITAQBKiBMBAErpEwEASj0UAQBKlRQBAEqgFAEAStMUAQBK4hQBAEryFAEASgEVAQBKEhUBAEppFQEASpkVAQBKrxUBAEq5FQEAStQVAQBKCxYBAEo6FgEASp8WAQBKtxYBAEroFgEASlsXAQBK3xcBAEr1FwEASgYYAQBKIRgBAEqzGAEASskYAQBK4RgBAEr3GAEASjgZAQBKbRkBAEqFGQEASpAZAQBKphkBAEriGQEASvEZAQBKDxoBAEpMGgEASnYaAQBKgxoBAEqkGgEASroaAQBKxxoBAErlGgEASvQaAQBKAxsBAEonGwEASmAbAQBKbBsBAEp7GwEASoYbAQBKlxsBAEoDHAEASg4cAQBKQxwBAEpNHAEASlwcAQBKdxwBAEqNHAEASpgcAQBKoxwBAEoEHQEASkodAQBKiB0BAEqZHQEASqYdAQBKxR0BAEobHgEASiweAQBKSh4BAEqOHgEASq8eAQBK3B4BAEoHHwEASl0fAQBKeR8BAEqEHwEASpofAQBK5B8BAEr1HwEASnAgAQBKoyABAEq0IAEASu0gAQBKDSEBAEpaIQEASmYhAQBKdiEBAErsIQEASgQiAQBKFyIBAEpUIgEASl4iAQBK3CIBAErqIgEASgcjAQBKTSMBAEpiIwEASnEjAQBKfCMBAErqIwEASvUjAQBKQyQBAEpOJAEASmQkAQBKhCQBAEq8JAEASs0kAQBK3iQBAEr0JAEASkMlAQBKcyUBAEqvJQEAShAmAQBKHiYBAEqTJgEAStYmAQBK+iYBAEo0JwEASl0nAQBKbicBAEoNKAEASo4oAQBKnygBAErLKAEASugoAQBKRCkBAEpoKQEASq0pAQBKwikBAEr3KQEASg8qAQBKGSoBAEr0KgEASoIrAQBKoSsBAErBKwEASswrAQBK2SsBAEoLLAEASjwsAQBKTCwBAEpvLAEASnosAQBKiywBAEr4LAEAShAtAQBKHy0BAEpRLQEASmItAQBKli0BAEq8LQEASvstAQBKKi4BAEpTLgEASocuAQBKpS4BAErtLgEASi8vAQBK6y8BAEoKMAEAShswAQBKTDABAEpqMAEASoAwAQBKtTABAErGMAEASucwAQBKGTEBAEooMQEASkYxAQBKVTEBAEprMQEASpYxAQBK9DEBAEoMMgEASj4yAQBKTzIBAEplMgEASm8yAQBKuDIBAErSMgEASuoyAQBK9jIBAEoOMwEAShwzAQBKVDMBAEqTMwEAStkzAQBK5zMBAEoFNAEAShQ0AQBKJTQBAEpaNAEASnA0AQBKgTQBAEqsNAEAStc0AQBKCzUBAEpUNQEASmM1AQBKeTUBAEqbNQEAStA1AQBKHzYBAEowNgEASkY2AQBKVzYBAEqMNgEASpc2AQBKpTYBAEq0NgEAZVgEAAAASEgyMl1y5iUAAChLz00yAU3FAU0ABk3LBk31CE2ZCU3SCU3PDE0ID02cEE0gFU3LGE0jGk0kHU3CHU2sIE0gIk0iI03RJE2jJ00GKE2ZKE3ULE2fLU3JL01tME2mME2jM03cNU1wN030O02fP033QE34Q02WRE2AR030SE32SU2lS013Tk3aTk1tT02oU01zVE2dVk1BV016V013Wk2wXE1EXk3IYk1zZk3LZ03Mak1qa01Ubk3Ib03KcE15ck1LdU2udU1Bdk18ek1He01xfU0Vfk1Ofk1LgU2Eg00YhU2ciU1HjU2fjk2gkU0+kk0olU2clk2el01NmU0fnE2CnE0VnU1QoU0bok1FpE3ppE0ipU0fqE1Yqk3sq01wsE0btE1ztU10uE0SuU38u01wvU1yvk3Qvk0owE36wk1dw03ww00ryE32yE0gy03Ey039y036zk0z0U3H0k1L10322k1O3E1P303t303X4k1L5E1N5U2r5U0D503V6U046k3L6k0G703R70378U2f8k3Y8k3V9U0O+E2i+U0m/krRAQEASikDAQBKKgYBAErIBgEASrIJAQBKJgsBAEooDAEASoYMAQBK3g0BAEqwEAEAShMRAQBKphEBAErhFQEASqwWAQBK1hgBAEp6GQEASrMZAQBKsBwBAErpHgEASn0gAQBKASUBAEqsKAEASgQqAQBKBS0BAEqjLQEASo0wAQBKATIBAEoDMwEASmEzAQBKuTQBAGVYBAAAAEhHMTFdcuclAAAoS91NgwFNJgNNNgNNRgVNWgVNJgdNvQdNzAdNJAlNNAlNaQlNfAlNRwpN9QpNNgtNywtNEw1NAQ5NFQ5NvQ5NFg9Nhw9NZxFNpxFNyRFN2RFN+xFNlhJNqRJNzRJNXBNNrxNN0RNNIhRNtxRNghVNqhVN+BVNCxZNVhZNaRZNjBZN5BZNBxdNrBdNxRdNHBlNQxlNUhlNlRlNqRlNRhpNVhpNfhpNShtNOBxNSxxN5BxNJR5NlR5N1h5N+R5NGx9NKh9Nlh9NyR9N8B9NGCBNuiBN9SBNQCJNoCJNryJNhyNNTyRN2CVNFCZNJyZNgSZNlCZNsSdNVyhN+ilNCipNGixNLixN+i1NkS5NoC5N+C9NCDBNPTBNUDBNGzFNyTFNCjJNnzJN5zNN1TRN6TRNkTVN6jVNWzZNOzhNezhNnThNrThNzzhNajlNfTlNoTlNMDpNgzpNpTpN9jpNiztNVjxNfjxNzDxN3zxNKj1NPT1NYD1NuD1N2z1NgD5NmT5N8D9NF0BNJkBNaUBNfUBNGkFNKkFNUkFNHkJNDENNH0NNuENN+URNaUVNqkVNzUVN70VN/kVNakZNnUZNxEZN7EZNjkdNyUdNFElNdElNg0lNW0pNI0tNrExN6ExN+0xNVU1NaE1NhU5NK09NzlBN3lBN7lJNAlNNzlRNZVVNdFVNzFZN3FZNEVdNJFdN71dNnVhN3lhNc1lNu1pNqVtNvVtNZVxNvlxNL11ND19NT19NcV9NgV9No19NPmBNUWBNdWBNBGFNV2FNeWFNymFNX2JNKmNNUmNNoGNNs2NN/mNNEWRNNGRNjGRNr2RNVGVNbWVNxGZN62ZN+mZNPWdNUWdN7mdN/mdNJmhN8mhN4GlN82lNjGpNzWtNPWxNfmxNoWxNw2xN0mxNPm1NcW1NmG1NwG1NYm5NnW5N6G9NSHBNV3BNL3FN93FNgHNNvHNNz3NNKXRNPHRNWXVN/3VNondNsndNwnlN1nlNontNOXxNSHxNoH1NsH1N5X1N+H1Nw35NcX9Nsn9NR4BNj4FNfYJNkYJNOYNNkoNNA4RN44VNI4ZNRYZNVYZNd4ZNEodNJYdNSYdN2IdNK4hNTYhNnohNM4lN/olNJopNdIpNh4pN0opN5YpNCItNYItNg4tNKIxNQYxNmI1Nv41Nzo1NEY5NJY5Nwo5N0o5N+o5Nxo9NtJBNx5BNYJFNoZJNEZNNUpNNdZNNl5NNppNNEpRNRZRNbJRNlJRNNpVNcZVNvJZNHJdNK5dNA5hNy5hNVJpNkJpNo5pN/ZpNEJtNLZxN05xNdp5Nhp5NlqBNqqBNdqJNDaNNHKNNdKRNhKRNuaRNzKRNl6VNRaZNhqZNG6dNY6hNUalNZalNDapNZqpN16pNt6xN96xNGa1NKa1NS61N5q1N+a1NHa5NrK5N/65NIa9Ncq9NB7BN0rBN+rBNSLFNW7FNprFNubFN3LFNNLJNV7JN/LJNFbNNbLRNk7RNorRN5bRN+bRNlrVNprVNzrVNmrZNiLdNm7dNNLhNdblN5blNJrpNSbpNa7pNerpN5rpNGbtNQLtNaLtNCrxNRbxNkL1N8L1N/71N3r5Npr9NL8FNa8FNfsFN2MFN68FNCMNNrsNNUcVNYcVNccdNhcdNUclN6MlN98lNT8tNX8tNlMtNp8tNcsxNIM1NYc1N9s1NPs9NLNBNQNBN6NBNQdFNstFNktNN0tNN9NNNBNRNJtRNwdRN1NRN+NRNh9VN2tVN/NVNTdZN4tZNrddN1ddNI9hNNthNgdhNlNhNt9hND9lNMtlN19lN8NlNR9tNbttNfdtNwNtN1NtNcdxNgdxNqdxNdd1NY95Ndt5ND99NUOBNwOBNAeFNJOFNRuFNVeFNweFN9OFNG+JNQ+JN5eJNIONNa+RNy+RN2uRNueVNgeZNCuhNRuhNWehNs+hNxuhN4+lNiepNLOxNPOxNTO5NYO5NLPBNw/BN0vBNKvJNOvJNb/JNgvJNTfNN+/NNPPRN0fRNGfZNB/dNG/dNw/dNHPhNjfhNbfpNrfpNz/pN3/pNAftNnPtNr/tN0/tNYvxNtfxN1/xNKP1Nvf1NiP5NsP5N/v5NEf9NXP9Nb/9Nkv9N6v9KDQABAEqyAAEASssAAQBKIgIBAEpJAgEASlgCAQBKmwIBAEqvAgEASkwDAQBKXAMBAEqEAwEASlAEAQBKPgUBAEpRBQEASuoFAQBKKwcBAEqbBwEAStwHAQBK/wcBAEohCAEASjAIAQBKnAgBAErPCAEASvYIAQBKHgkBAErACQEASvsJAQBKRgsBAEqmCwEASrULAQBKlAwBAEpcDQEASuUOAQBKIQ8BAEo0DwEASo4PAQBKoQ8BAEq+EAEASmQRAQBKBxMBAEoXEwEASicVAQBKOxUBAEoHFwEASp4XAQBKrRcBAEoFGQEAShUZAQBKShkBAEpdGQEASigaAQBK1hoBAEoXGwEASqwbAQBK9BwBAEriHQEASvYdAQBKnh4BAEr3HgEASmgfAQBKSCEBAEqIIQEASqohAQBKuiEBAErcIQEASnciAQBKiiIBAEquIgEASj0jAQBKkCMBAEqyIwEASgMkAQBKmCQBAEpjJQEASoslAQBK2SUBAErsJQEASjcmAQBKSiYBAEptJgEASsUmAQBK6CYBAEqNJwEASqYnAQBK/SgBAEokKQEASjMpAQBKdikBAEqKKQEASicqAQBKNyoBAEpfKgEASisrAQBKGSwBAEosLAEASsUsAQBKBi4BAEp2LgEASrcuAQBK2i4BAEr8LgEASgsvAQBKdy8BAEqqLwEAStEvAQBK+S8BAEqbMAEAStYwAQBKITIBAEqBMgEASpAyAQBKbzMBAEo3NAEASsA1AQBK/DUBAEoPNgEASmk2AQBKfDYBAGVYAgAAAE5aXXLoJQAAKEsSSyhN0QJNGQNNmQNNrwNNOQVNwAVNDwdNBghN2ghNCAlNtwlNNgpNywpNvgtNngxNcQ1Nqw9NHBBNExJNdBNNdRRNBRVN1BlNQiBNkSBNfCFNkiFNMyJNdiJN+SJNeiRNoSRN9yRNgyVN8CVNUCZN5iZN/CZNpSlN7SlNbSpNgypNDSxNlCxN4y1N2i5Nri9N3C9NizBNCjFNnzFNkjJNcjNNRTRNfzZN8DZN5zhNSDpNSTtN2TtNqEBNFkdNZUdNUEhNZkhNB0lNSklNzUlNTktNdUtNy0tNV0xNxExNJE1Nuk1N0E1NeVBNwVBNQVFNV1FN4VJNaFNNt1RNrlVNglZNsFZNX1dN3ldNc1hNZllNRlpNGVtNU11NxF1Nu19NHGFNHWJNrWJNfGdN6m1NOW5NJG9NOm9N229NHnBNoXBNInJNSXJNn3JNK3NNmHNN+HNNjnRNpHRNTXdNlXdNFXhNK3hNtXlNPHpNi3tNgnxNVn1NhH1NM35Nsn5NR39NOoBNGoFN7YFNJ4RNmIRNj4ZN8IdN8YhNgYlNUI5NvpRNDZVN+JVNDpZNr5ZN8pZNdZdN9phNHZlNc5lN/5lNbJpNzJpNYptNeJtNIZ5NaZ5N6Z5N/55NiaBNEKFNX6JNVqNNKqRNWKRNB6VNhqVNG6ZNDqdN7qdNwahN+6pNbKtNY61NxK5Nxa9NVbBNJLVNkrtN4btNzLxN4rxNg71Nxr1NSb5N0b9N+L9NTsBN2sBNR8FNp8FNPcJNU8JN/MRNRMVNxMVN2sVNZMdN68dNOslNMcpNBctNM8tN4stNYcxN9sxN6c1Nyc5NnM9N1tFNR9JNPtRNn9VNoNZNMNdN/9tNbeJNvOJNp+NNveNNXuRNoeRNJOVNrOZN0+ZNKedNtedNIuhNguhNGOlNLulN1+tNH+xNn+xNtexNP+5Nxu5NFfBNDPFN4PFNDvJNvfJNPPNN0fNNxPRNpPVNd/ZNsfhNIvlNGftNevxNe/1NC/5K2gIBAEpICQEASpcJAQBKggoBAEqYCgEASjkLAQBKfAsBAEr/CwEASocNAQBKrg0BAEoEDgEASpAOAQBK/Q4BAEpdDwEASvMPAQBKCRABAEqyEgEASvoSAQBKehMBAEqQEwEAShoVAQBKoRUBAErwFgEASucXAQBKuxgBAErpGAEASpgZAQBKFxoBAEqsGgEASp8bAQBKfxwBAEpSHQEASowfAQBK/R8BAEr0IQEASlUjAQBKViQBAErmJAEASrUpAQBKIzABAEpyMAEASl0xAQBKczEBAEoUMgEASlcyAQBK2jIBAEpiNAEASok0AQBK3zQBAEprNQEAStg1AQBKODYBAGVYBAAAAEhIMjFdcuklAAAoS85NMQFNxAFN/wVNygZN9AhNmAlN0QlNzgxNBw9NmxBNHxVNyhhNIhpNIx1NwR1NqyBNHyJNISNN0CRNoidNBShNmChN0yxNni1NyC9NbDBNpTBNojNN2zVNbzdN8ztNnj9N9kBN90NNlURNf0dN80hN9UlNpEtNdk5N2U5NbE9Np1NNclRNnFZNQFdNeVdNdlpNr1xNQ15Nx2JNcmZNymdNy2pNaWtNU25Nx29NyXBNeHJNSnVNrXVNQHZNe3pNRntNcH1NFH5NTX5NSoFNg4NNF4VNm4lNRo1Nno5Nn5FNPZJNJ5VNm5ZNnZdNTJlNHpxNgZxNFJ1NT6FNGqJNRKRN6KRNIaVNHqhNV6pN66tNb7BNGrRNcrVNc7hNEblN+7tNb71Ncb5Nz75NJ8BN+cJNXMNN78NNKshN9chNH8tNw8tN/MtN+c5NMtFNxtJNStdN9dpNTdxNTt9N7N9N1uJNSuRNTOVNquVNAudN1OlNN+pNyupNBe9N0O9N+vFNnvJN1/JN1PVNDfhNoflNJf5K0AEBAEooAwEASikGAQBKxwYBAEqxCQEASiULAQBKJwwBAEqFDAEASt0NAQBKrxABAEoSEQEASqURAQBK4BUBAEqrFgEAStUYAQBKeRkBAEqyGQEASq8cAQBK6B4BAEp8IAEASgAlAQBKqygBAEoDKgEASgQtAQBKoi0BAEqMMAEASgAyAQBKAjMBAEpgMwEASrg0AQBlWAMAAABIWjFdcuolAAAoSxNLKU3SAk0aA02aA02wA006BU3BBU0QB00HCE3bCE0JCU24CU03Ck3MCk2/C02fDE1yDU2sD00dEE0UEk11E012FE0GFU3VGU1DIE2SIE19IU2TIU00Ik13Ik36Ik17JE2iJE34JE2EJU3xJU1RJk3nJk39Jk2mKU3uKU1uKk2EKk0OLE2VLE3kLU3bLk2vL03dL02MME0LMU2gMU2TMk1zM01GNE2ANk3xNk3oOE1JOk1KO03aO02pQE0XR01mR01RSE1nSE0ISU1LSU3OSU1PS012S03MS01YTE3FTE0lTU27TU3RTU16UE3CUE1CUU1YUU3iUk1pU024VE2vVU2DVk2xVk1gV03fV010WE1nWU1HWk0aW01UXU3FXU28X00dYU0eYk2uYk19Z03rbU06bk0lb007b03cb00fcE2icE0jck1Kck2gck0sc02Zc035c02PdE2ldE1Od02Wd00WeE0seE22eU09ek2Me02DfE1XfU2FfU00fk2zfk1If007gE0bgU3ugU0ohE2ZhE2Qhk3xh03yiE2CiU1Rjk2/lE0OlU35lU0Plk2wlk3zlk12l033mE0emU10mU0Amk1tmk3Nmk1jm015m00ink1qnk3qnk0An02KoE0RoU1gok1Xo00rpE1ZpE0IpU2HpU0cpk0Pp03vp03CqE38qk1tq01krU3Frk3Gr01WsE0ltU2Tu03iu03NvE3jvE2EvU3HvU1Kvk3Sv035v01PwE3bwE1IwU2owU0+wk1Uwk39xE1FxU3FxU3bxU1lx03sx007yU0yyk0Gy000y03jy01izE33zE3qzU3Kzk2dz03X0U1I0k0/1E2g1U2h1k0x100A3E1u4k294k2o402+401f5E2i5E0l5U2t5k3U5k0q5022500j6E2D6E0Z6U0v6U3Y600g7E2g7E227E1A7k3H7k0W8E0N8U3h8U0P8k2+8k09803S803F9E2l9U149k2y+E0j+U0a+017/E18/U0M/krbAgEASkkJAQBKmAkBAEqDCgEASpkKAQBKOgsBAEp9CwEASgAMAQBKiA0BAEqvDQEASgUOAQBKkQ4BAEr+DgEASl4PAQBK9A8BAEoKEAEASrMSAQBK+xIBAEp7EwEASpETAQBKGxUBAEqiFQEASvEWAQBK6BcBAEq8GAEASuoYAQBKmRkBAEoYGgEASq0aAQBKoBsBAEqAHAEASlMdAQBKjR8BAEr+HwEASvUhAQBKViMBAEpXJAEASuckAQBKtikBAEokMAEASnMwAQBKXjEBAEp0MQEAShUyAQBKWDIBAErbMgEASmM0AQBKijQBAErgNAEASmw1AQBK2TUBAEo5NgEAZVgDAAAASFozXXLrJQAAKEsVSytN1AJNHANNnANNsgNNTgRNPAVNwwVNEgdNCQhN3QhNCwlNuglN5glNOQpNzgpNwQtNoQxNdA1Nrg9NHxBNMxBNFhJNdxNNeBRNCBVN5hVNbRdNHRhN1xlNRSBNlCBNfyFNlSFN3SFNNiJNeSJN/CJNfSRNpCRN+iRNhiVN8yVNUyZN6SZN/yZNqClN8ClNcCpNhipNIitNECxNlyxN5i1N3S5NsS9N3y9NjjBNujBNDTFNojFNlTJNdTNNSDRNgjZN8zZNBzdN6jhNSzpNTDtN3DtNujxNQT5N8T5Nq0BNGUdNaEdNU0hNaUhNsUhNCklNTUlN0ElNUUtNeEtNzktNWkxNx0xNJ01NvU1N001NfFBNxFBNRFFNWlFN9lFN5FJNa1NNulRNsVVNhVZNs1ZNYldNjldN4VdNdlhNaVlNSVpNHFtNVl1Nx11N211Nvl9NH2FNIGJNsGJNjmNNFWVNxWVNf2dN7W1NPG5NJ29NPW9NhW9N3m9NIXBNpHBNJXJNTHJNonJNLnNNm3NN+3NNkXRNp3RNUHdNmHdNGHhNLnhNynhNuHlNP3pNjntNhXxNWX1Nh31NNn5NYn5NtX5NSn9NPYBNHYFN8IFNKoRNm4RNr4RNkoZN84dN9IhNhIlNYopN6YtNmYxNU45NwZRNEJVN+5VNEZZNWZZNspZN9ZZNeJdN+ZhNIJlNdplNAppNb5pNz5pNZZtNe5tNJJ5NbJ5N7J5NAp9Nnp9NjKBNE6FNYqJNWaNNLaRNW6RNCqVNNqVNiaVNHqZNEadN8adNxKhN/qpNb6tNg6tNZq1Nx65NyK9NWLBNNrFNvbJNbbNNJ7VNlbtN5LtNz7xN5bxNLb1Nhr1Nyb1NTL5N1L9N+79NUcBN3cBNSsFNqsFNQMJNVsJN/8RNR8VNx8VN3cVNecZNZ8dN7sdNPclNNMpNCMtNNstN5ctNEcxNZMxN+cxN7M1NzM5Nn89N2dFNStJNXtJNQdRNotVNo9ZNM9dNEdhNmNlNSNpNAtxNcOJNv+JNquNNwONNCORNYeRNpORNJ+VNr+ZN1uZNLOdNuOdNJehNhehNG+lNMelN2utNIuxNouxNuOxNVO1NQu5Nye5NGPBND/FN4/FNEfJNwPJN7PJNP/NN1PNNx/RNp/VNevZNtPhNJflNOflNHPtNffxNfv1NDv5N7P5KcwABAEojAQEASt0CAQBKSwkBAEqaCQEASoUKAQBKmwoBAErjCgEASjwLAQBKfwsBAEoCDAEASooNAQBKsQ0BAEoHDgEASpMOAQBKAA8BAEpgDwEASvYPAQBKDBABAEq1EgEASv0SAQBKfRMBAEqTEwEASi8UAQBKHRUBAEqkFQEASvMWAQBK6hcBAEq+GAEASuwYAQBKmxkBAErHGQEAShoaAQBKrxoBAEqiGwEASoIcAQBKVR0BAEqPHwEASgAgAQBKFCABAEr3IQEASlgjAQBKWSQBAErpJAEASsclAQBKTicBAEr+JwEASrgpAQBKJjABAEp1MAEASmAxAQBKdjEBAEq+MQEAShcyAQBKWjIBAErdMgEASmU0AQBKjDQBAEriNAEASm41AQBK2zUBAEo7NgEAZVgDAAAASFoyXXLsJQAAKEsUSypN0wJNGwNNmwNNsQNNUARNOwVNwgVNEQdNCAhN3AhNCglNuQlN6AlNOApNzQpNwAtNoAxNcw1NrQ9NHhBNNRBNFRJNdhNNdxRNBxVN6BVNbxdNHxhN1hlNRCBNkyBNfiFNlCFN3yFNNSJNeCJN+yJNfCRNoyRN+SRNhSVN8iVNUiZN6CZN/iZNpylN7ylNbypNhSpNJCtNDyxNlixN5S1N3C5NsC9N3i9NjTBNvDBNDDFNoTFNlDJNdDNNRzRNgTZN8jZNCTdN6ThNSjpNSztN2ztNvDxNQz5N8z5NqkBNGEdNZ0dNUkhNaEhNs0hNCUlNTElNz0lNUEtNd0tNzUtNWUxNxkxNJk1NvE1N0k1Ne1BNw1BNQ1FNWVFN+FFN41JNalNNuVRNsFVNhFZNslZNYVdNkFdN4FdNdVhNaFlNSFpNG1tNVV1Nxl1N3V1NvV9NHmFNH2JNr2JNkGNNF2VNx2VNfmdN7G1NO25NJm9NPG9Nh29N3W9NIHBNo3BNJHJNS3JNoXJNLXNNmnNN+nNNkHRNpnRNT3dNl3dNF3hNLXhNzHhNt3lNPnpNjXtNhHxNWH1Nhn1NNX5NZH5NtH5NSX9NPIBNHIFN74FNKYRNmoRNsYRNkYZN8odN84hNg4lNZIpN64tNm4xNUo5NwJRND5VN+pVNEJZNW5ZNsZZN9JZNd5dN+JhNH5lNdZlNAZpNbppNzppNZJtNeptNI55Na55N655NAZ9NoJ9Ni6BNEqFNYaJNWKNNLKRNWqRNCaVNOKVNiKVNHaZNEKdN8KdNw6hN/apNbqtNhatNZa1Nxq5Nx69NV7BNOLFNv7JNb7NNJrVNlLtN47tNzrxN5LxNL71Nhb1NyL1NS75N079N+r9NUMBN3MBNScFNqcFNP8JNVcJN/sRNRsVNxsVN3MVNe8ZNZsdN7cdNPMlNM8pNB8tNNctN5MtNE8xNY8xN+MxN681Ny85Nns9N2NFNSdJNYNJNQNRNodVNotZNMtdNE9hNmtlNStpNAdxNb+JNvuJNqeNNv+NNCuRNYORNo+RNJuVNruZN1eZNK+dNt+dNJOhNhOhNGulNMOlN2etNIexNoexNt+xNVu1NQe5NyO5NF/BNDvFN4vFNEPJNv/JN7vJNPvNN0/NNxvRNpvVNefZNs/hNJPlNO/lNG/tNfPxNff1NDf5N7v5KdQABAEolAQEAStwCAQBKSgkBAEqZCQEASoQKAQBKmgoBAErlCgEASjsLAQBKfgsBAEoBDAEASokNAQBKsA0BAEoGDgEASpIOAQBK/w4BAEpfDwEASvUPAQBKCxABAEq0EgEASvwSAQBKfBMBAEqSEwEASjEUAQBKHBUBAEqjFQEASvIWAQBK6RcBAEq9GAEASusYAQBKmhkBAErJGQEAShkaAQBKrhoBAEqhGwEASoEcAQBKVB0BAEqOHwEASv8fAQBKFiABAEr2IQEASlcjAQBKWCQBAEroJAEASsklAQBKUCcBAEoAKAEASrcpAQBKJTABAEp0MAEASl8xAQBKdTEBAErAMQEAShYyAQBKWTIBAErcMgEASmQ0AQBKizQBAErhNAEASm01AQBK2jUBAEo6NgEAZVgDAAAATkQxXXLtJQAAKEthTTgCTZACTfMCTR4ETYcETZgETYQGTesGTYQHTXEITbIITXUKTVAMTWgPTbAQTS4XTQYeTU8gTSchTXIjTaElTTUnTQwpTWQpTccpTfIqTVsrTWwrTVgtTb8tTVguTUUvTYYvTUkxTSQzTTw2TYQ3TQI+TdpETSNHTftHTUZKTXVMTQlOTeBPTThQTZtQTcZRTS9STUBSTSxUTZNUTSxVTRlWTVpWTR1YTfhZTRBdTVheTdZkTa5rTfdtTc9uTRpxTUlzTd10TbR2TQx3TW93TZp4TQN5TRR5TQB7TWd7TQB8Te18TS59TfF+TcyATeSDTSyFTaqLTYKSTcuUTaOVTe6XTR2aTbGbTYidTeCdTUOeTW6fTdefTeifTdShTTuiTdSiTcGjTQKkTcWlTaCnTbiqTQCsTX6yTVa5TZ+7TXe8TfjATYzCTWPETbvETR7FTUnGTbLGTcPGTa/ITRbJTa/JTZzKTd3KTaDMTXvOTZPRTdvSTVnZTTHgTXriTVLjTdPnTWfpTT7rTZbrTfnrTSTtTY3tTZ7tTYrvTfHvTYrwTXfxTbjxTXvzTVb1TW74Tbb5SjQAAQBKDAcBAEpVCQEASi0KAQBKrg4BAEpCEAEAShkSAQBKcRIBAErUEgEASv8TAQBKaBQBAEp5FAEASmUWAQBKzBYBAEplFwEASlIYAQBKkxgBAEpWGgEASjEcAQBKSR8BAEqRIAEASg8nAQBK5y0BAEowMAEASggxAQBKiTUBAGVYAwAAAEhBMV1y7iUAAChLtk0OAk1FAk3oAk24A005BE3LBE3SBE1ABk3gBk2pCk1vEE0AEU1FEU0qEk2HEk1BFE2XFE1HFk2TF00NGU30Gk3JHE2hH03VH02KJ03iKE0ZKU28KU2MKk0NK02fK02mK00ULU20LU19MU1DN03UN00ZOE3+OE1bOU0VO01rO00bPU1nPk3hP03IQU2dQ011Rk2pRk1eTk22T03tT02QUE1gUU3hUU1zUk16Uk3oU02IVE1RWE0XXk2oXk3tXk3SX00vYE3pYU0/Yk3vY007ZU21Zk2caE1xak1JbU19bU0ydU2Kdk3Bdk1kd000eE21eE1HeU1OeU28ek1ce00lf03rhE18hU3BhU2mhk0Dh029iE0TiU3Dik0PjE2JjU1wj01FkU0dlE1RlE0GnE1enU2VnU04nk0In02Jn00boE0ioE2QoU0wok35pU2/q01QrE2VrE16rU3XrU2Rr03nr02XsU3jsk1dtE1Etk0ZuE3xuk0lu03hwk05xE1wxE0TxU3jxU1kxk32xk39xk1ryE0LyU3UzE2a0k0r001w001V1E2y1E1s1k3C1k1y2E2+2U04200f3U303k3M4U0A4k286U0U601L603u602+7E0/7U3R7U3Y7U1G703m702v8011+U0G+k1L+k0w+02N+01H/U2d/U1N/0qZAAEAShMCAQBK+gMBAErPBQEASqcIAQBK2wgBAEqXEAEASu8RAQBKJhIBAErJEgEASpkTAQBKGhQBAEqsFAEASrMUAQBKIRYBAErBFgEASooaAQBKUCABAErhIAEASiYhAQBKCyIBAEpoIgEASiIkAQBKeCQBAEooJgEASnQnAQBK7igBAErVKgEASqosAQBKgi8BAEq2LwEAZVgDAAAASEEyXXLvJQAAKEu3TQ8CTUYCTekCTbkDTToETcwETdMETUEGTeEGTaoKTXAQTQERTUYRTSsSTYgSTUIUTZgUTUgWTZQXTQ4ZTfUaTcocTaIfTdYfTYsnTeMoTRopTb0pTY0qTQ4rTaArTacrTRUtTbUtTX4xTUQ3TdU3TRo4Tf84TVw5TRY7TWw7TRw9TWg+TeI/TclBTZ5DTXZGTapGTV9OTbdPTe5PTZFQTWFRTeJRTXRSTXtSTelTTYlUTVJYTRheTaleTe5eTdNfTTBgTephTUBiTfBjTTxlTbZmTZ1oTXJqTUptTX5tTTN1TYt2TcJ2TWV3TTV4TbZ4TUh5TU95Tb16TV17TSZ/TeyETX2FTcKFTaeGTQSHTb6ITRSJTcSKTRCMTYqNTXGPTUaRTR6UTVKUTQecTV+dTZadTTmeTQmfTYqfTRygTSOgTZGhTTGiTfqlTcCrTVGsTZasTXutTditTZKvTeivTZixTeSyTV60TUW2TRq4TfK6TSa7TeLCTTrETXHETRTFTeTFTWXGTffGTf7GTWzITQzJTdXMTZvSTSzTTXHTTVbUTbPUTW3WTcPWTXPYTb/ZTTnbTSDdTfXeTc3hTQHiTb3pTRXrTUzrTe/rTb/sTUDtTdLtTdntTUfvTefvTbDzTXb5TQf6TUz6TTH7TY77TUj9TZ79TU7/SpoAAQBKFAIBAEr7AwEAStAFAQBKqAgBAErcCAEASpgQAQBK8BEBAEonEgEASsoSAQBKmhMBAEobFAEASq0UAQBKtBQBAEoiFgEASsIWAQBKixoBAEpRIAEASuIgAQBKJyEBAEoMIgEASmkiAQBKIyQBAEp5JAEASikmAQBKdScBAErvKAEAStYqAQBKqywBAEqDLwEASrcvAQBlWAIAAABIRV1y8CUAAChLyE0rAU2+AU35BU3EBk3uCE2SCU3LCU3IDE0BD02VEE0ZFU3EGE0cGk0dHU27HU2lIE0ZIk0bI03KJE2cJ03/J02SKE3NLE2YLU3CL01mME2fME2cM03VNU1pN03tO02YP03wQE3xQ02PRE15R03tSE3vSU2eS01wTk3TTk1mT02hU01sVE2WVk06V01zV01wWk2pXE09Xk3BYk1sZk3EZ03Fak1ja01Nbk3Bb03DcE1yck1EdU2ndU06dk11ek1Ae01qfU0Ofk1Hfk1EgU19g00RhU2ViU1AjU2Yjk2ZkU03kk0hlU2Vlk2Xl01GmU0YnE17nE0OnU1JoU0Uok0+pE3ipE0bpU0YqE1Rqk3lq01psE0UtE1stU1tuE0LuU31u01pvU1rvk3Jvk0hwE3zwk1Ww03pw00kyE3vyE0Zy029y032y03zzk0s0U3A0k1E103v2k1H3E1I303m303Q4k1E5E1G5U2k5U385k3O6U0x6k3E6k3/7k3K70308U2Y8k3R8k3O9U0H+E2b+U0f/krKAQEASiIDAQBKIwYBAErBBgEASqsJAQBKHwsBAEohDAEASn8MAQBK1w0BAEqpEAEASgwRAQBKnxEBAEraFQEASqUWAQBKzxgBAEpzGQEASqwZAQBKqRwBAEriHgEASnYgAQBK+iQBAEqlKAEASv0pAQBK/iwBAEqcLQEASoYwAQBK+jEBAEr8MgEASlozAQBKsjQBAGVYAwAAAE9FMV1y8SUAAChNFwFNZgFNBwJNSgNNBAVNLQZN2QZNFwhNKAhNGQlNBApNFgtNSQtNjgtNfgxNJg1Nqg1N5w1NPQ5N0Q5NKQ9NvA9NhhRNphRN3hRN7xRN0RVN+BZNVhdNfxdNsBhN7RhNihlNpBtNXhxNMh1Ncx1N3h1NdR5NDSBNLCBN6CBNCSFNaCFNYCJNICRNQCRNiyRNbyVNlCVNtiVNOiZNciZNsiZNzyZN6ydNOihN2yhNHipN2CtNAS1NrS1N6y5N/C5N7S9N2DBN6jFNHTJNYjJNUjNN+jNNfjRNuzRNETVNpTVN/TVNkDZNWjtNejtNsjtNwztNpTxNzD1NKj5NUz5NhD9NwT9NXkBNeEJNMkNNBkRNR0RNskRNSUVN4UZNAEdNvEdN3UdNPEhNNElN9EpNFEtNX0tNQ0xNaExNikxNDk1NRk1Nhk1No01Nv05NDk9Nr09N8lBNrFJN1VNNgVRNv1VN0FVNwVZNrFdNvlhN8VhNNllNJlpNzlpNUltNj1tN5VtNeVxN0VxNZF1NLmJNTmJNhmJNl2JNeWNNoGRN/mRNJ2VNWGZNlWZNMmdNTGlNBmpN2mpNG2tNhmtNHWxNtW1N1G1NkG5NsW5NEG9NCHBNyHFN6HFNM3JNF3NNPHNNXnNN4nNNGnRNWnRNd3RNk3VN4nVNg3ZNxndNgHlNqXpNVXtNk3xNpHxNlX1NgH5Nkn9NxX9NCoBN+oBNooFNJoJNY4JNuYJNTYNNpYNNOIRNAolNIolNWolNa4lNTYpNdItN0otN+4tNLI1NaY1NBo5NIJBN2pBNrpFN75FNWpJN8ZJNiZRNqJRNZJVNhZVN5JVN3JZNnJhNvJhNB5lN65lNEJpNMppNtppN7ppNLptNS5tNZ5xNtpxNV51Nmp5NVKBNfaFNKaJNZ6NNeKNNaaRNVKVNZqZNmaZN3qZNzqdNdqhN+qhNN6lNjalNIapNeapNDKtN1q9N9q9NLrBNP7BNIbFNSLJNprJNz7JNALRNPbRN2rRN9LZNrrdNgrhNw7hNLrlNxblNXbtNfLtNOLxNWbxNuLxNsL1Nd79Nl79N4r9NxsBN68BNDcFNkcFNycFNCcJNJsJNQsNNkcNNMsRNdcVNL8dNWMhNBMlNQspNU8pNRMtNL8xNQc1NdM1Nuc1Nqc5NUc9N1c9NEtBNaNBN/NBNVNFN59FNsdZN0dZNCddNGtdN/NdNI9lNgdlNqtlN29pNGNtNtdtNz91Nid5NXd9Nnt9NCeBNoOBNOOJNV+JNE+NNNONNk+NNi+RNUuZNcuZNveZNoedNxudN6OdNbOhNpOhN5OhNAelNHepNbOpNDetNUOxNCu5NM+9N3+9NHfFNLvFNH/JNCvNNHPRNT/RNlPRNhPVNLPZNsPZN7fZNQ/dN1/dNL/hNwvhNjP1NrP1N5P1N9f1N1/5N/v9KXAABAEqFAAEASrYBAQBK8wEBAEqQAgEASqoEAQBKZAUBAEo4BgEASnkGAQBK5AYBAEp7BwEAShMJAQBKMgkBAEruCQEASg8KAQBKbgoBAEpmCwEASi0NAQBKTQ0BAEqYDQEASnwOAQBKoQ4BAErDDgEASkcPAQBKfw8BAEq/DwEAStwPAQBK+BABAEpHEQEASugRAQBKKxMBAErlFAEASg4WAQBKuhYBAEr4FwEASgkYAQBK+hgBAErlGQEASvcaAQBKKhsBAEpvGwEASl8cAQBKBx0BAEqLHQEASsgdAQBKHh4BAEqyHgEASgofAQBKnR8BAEpnJAEASockAQBKvyQBAErQJAEASrIlAQBK2SYBAEo3JwEASmAnAQBKkSgBAErOKAEASmspAQBKhSsBAEo/LAEAShMtAQBKVC0BAEq/LQEASlYuAQBK7i8BAEoNMAEASskwAQBK6jABAEpJMQEASkEyAQBKCDQBAEooNAEASnM0AQBKVzUBAEp8NQEASp41AQBKIjYBAEpaNgEASpo2AQBKtzYBAGVYAwAAAENFM11y8iUAAChNSwRN4wlNMBBN4xVNahdNGhhN2iFNHytNtzBNBDdNtzxNPj5N7j5NrkhN81FNi1dN2F1Ni2NNEmVNwmVNgm9Nx3hNX35NrIRNX4pN5otNloxNVpZNm59NM6VNgKtNM7FNurJNarNNKr1NdsZNDsxNW9JNDthNldlNRdpNBeRNUe1N6fJNNvlN6f5KcAABAEogAQEASuAKAQBKLBQBAErEGQEAShEgAQBKxCUBAEpLJwEASvsnAQBKuzEBAGVYAgAAAENCXXLzJQAAKEsGSxxLMks/S0tLXktvS4NLjUuXS6JLvkvWS+lL900FAU0QAU0hAU05AU1MAU1fAU1wAU18AU2PAU2aAU2mAU20AU3MAU3fAU3yAU0AAk0WAk0iAk01Ak1NAk1eAk1uAk16Ak2NAk2eAk2xAk27Ak3FAk3bAk3wAk0BA00NA00jA00zA01DA01UA01nA016A02NA02jA03AA03KA03dA03xA00EBE0PBE0bBE0sBE1BBE1ZBE1nBE1xBE2EBE2VBE2mBE2wBE27BE3aBE3vBE39BE0OBU0cBU0tBU1DBU1TBU1mBU15BU2FBU2TBU2hBU20BU3KBU3VBU3jBU3vBU0HBk0aBk0mBk01Bk1IBk1WBk1kBk1uBk2BBk2SBk2mBk2wBk26Bk3SBk3oBk35Bk0DB00ZB00jB00zB009B01QB01jB012B02BB02SB02gB02qB022B03JB03ZB03sB036B00QCE0hCE0yCE08CE1HCE1bCE1uCE1/CE2SCE2cCE2vCE3ACE3OCE3kCE38CE0SCU0hCU0xCU1BCU1UCU1iCU11CU2ICU2gCU2rCU3BCU3ZCU3xCU39CU0MCk0XCk0qCk1ACk1TCk1nCk1yCk2DCk2RCk2eCk2xCk2/Ck3VCk3iCk3uCk0BC00PC00eC00vC01CC01RC01mC017C02HC02WC02hC02yC03IC03YC03rC03+C00KDE0eDE0pDE06DE1NDE1eDE1pDE13DE2GDE2SDE2oDE2zDE2+DE3WDE3iDE33DE0MDU0fDU0uDU1DDU1RDU1lDU17DU2QDU2jDU20DU3BDU3NDU3gDU3yDU3+DU0ODk0hDk02Dk1HDk1TDk1mDk10Dk1+Dk2RDk2fDk2pDk26Dk3KDk3bDk3pDk33Dk0PD00iD00xD01ED01XD01lD014D02ED02UD02fD021D03ED03ZD03sD03/D00QEE0mEE0+EE1REE1bEE13EE2LEE2jEE2tEE2+EE3PEE3gEE3uEE0IEU0TEU0oEU0zEU1NEU1gEU11EU2BEU2SEU2gEU2zEU3GEU3WEU3mEU30EU0HEk0fEk0yEk1DEk1NEk1hEk1vEk16Ek2PEk2iEk21Ek3GEk3ZEk3sEk34Ek0GE00UE00iE00tE01CE01VE01oE01+E02ME02XE02oE027E03OE03eE03yE00FFE0QFE0bFE0uFE1JFE1eFE1pFE1/FE2OFE2fFE2wFE3DFE3XFE3oFE35FE0PFU0nFU01FU1KFU1eFU1vFU17FU2OFU2ZFU2nFU23FU3KFU3ZFU3xFU0EFk0XFk0sFk06Fk1PFk1iFk11Fk2JFk2ZFk2uFk26Fk3NFk3hFk3xFk0AF00VF00hF00rF008F01PF01gF014F02JF02bF02lF024F03CF03SF03nF037F00QGE0oGE05GE1HGE1bGE1uGE2BGE2WGE2pGE26GE3SGE3mGE31GE0DGU0VGU0oGU08GU1PGU1fGU1wGU2DGU2SGU2iGU21GU3IGU3eGU3sGU3/GU0SGk0qGk01Gk1DGk1TGk1jGk13Gk2KGk2eGk2xGk3EGk3XGk3hGk38Gk0PG00aG00uG01DG01WG01pG018G02KG02dG02uG028G03IG03cG03nG030G00AHE0THE0mHE0xHE1EHE1XHE1oHE12HE2KHE2VHE2mHE23HE3RHE3dHE3wHE3+HE0THU0rHU06HU1FHU1ZHU1sHU19HU2JHU2eHU2xHU3JHU3XHU3mHU35HU0DHk0WHk0iHk0yHk1FHk1QHk1kHk1uHk1/Hk2SHk2iHk2tHk3BHk3PHk3iHk32Hk0IH00UH00nH003H01KH01bH01pH018H02PH02pH028H03GH03dH03pH038H00GIE0VIE0lIE02IE1MIE1dIE1nIE1yIE2FIE2bIE2zIE3GIE3QIE3hIE3yIE0CIU0RIU0kIU01IU1DIU1OIU1hIU1wIU2GIU2cIU2xIU29IU3QIU3oIU38IU0PIk0nIk09Ik1NIk1ZIk1qIk2AIk2LIk2ZIk2sIk28Ik3TIk3fIk3tIk0FI00RI00pI003I01II01bI01vI02AI02TI02nI02yI03GI03ZI03tI037I00GJE0ZJE0oJE05JE1IJE1bJE1uJE2EJE2VJE2rJE3AJE3YJE3rJE0BJU0NJU0gJU0uJU1CJU1VJU1oJU13JU2NJU2eJU2vJU2+JU3RJU3kJU36JU0NJk0gJk0zJk1EJk1aJk1rJk16Jk2NJk2gJk2rJk26Jk3IJk3aJk3wJk0GJ00TJ00fJ00yJ01DJ01XJ01hJ01rJ012J02SJ02qJ029J03LJ03ZJ03kJ031J00NKE0gKE0zKE1EKE1QKE1jKE1uKE16KE2IKE2gKE2zKE3GKE3UKE3qKE32KE0JKU0hKU0yKU1CKU1OKU1hKU1yKU2FKU2PKU2ZKU2vKU3EKU3VKU3hKU33KU0HKk0XKk0oKk07Kk1OKk1hKk13Kk2UKk2eKk2xKk3FKk3YKk3jKk3vKk0AK00VK00tK007K01FK01YK01pK016K02EK02PK02uK03DK03RK03iK03wK00BLE0XLE0nLE06LE1NLE1ZLE1nLE11LE2ILE2eLE2pLE23LE3DLE3bLE3uLE36LE0JLU0cLU0qLU04LU1CLU1VLU1mLU16LU2ELU2OLU2mLU28LU3NLU3XLU3tLU33LU0HLk0RLk0kLk03Lk1KLk1VLk1mLk10Lk1+Lk2KLk2dLk2tLk3ALk3OLk3kLk31Lk0GL00QL00bL00vL01CL01TL01mL01wL02DL02UL02iL024L03QL03mL031L00FME0VME0oME02ME1JME1cME10ME1/ME2VME2tME3FME3RME3gME3rME3+ME0UMU0nMU07MU1GMU1XMU1lMU1yMU2FMU2TMU2pMU22MU3CMU3VMU3jMU3yMU0DMk0WMk0lMk06Mk1PMk1bMk1qMk11Mk2GMk2cMk2sMk2/Mk3SMk3eMk3yMk39Mk0OM00hM00yM009M01LM01aM01mM018M02HM02SM02qM022M03LM03gM03zM00CNE0XNE0lNE05NE1PNE1kNE13NE2INE2VNE2hNE20NE3GNE3SNE3iNE31NE0KNU0bNU0nNU06NU1INU1SNU1lNU1zNU19NU2ONU2eNU2vNU29NU3LNU3jNU32NU0FNk0YNk0rNk05Nk1MNk1YNk1oNk1zNk2JNk2YNk2tNk3ANk3TNk3kNk36Nk0SN00lN00vN01LN01fN013N02BN02SN02jN020N03CN03cN03nN038N00HOE0hOE00OE1JOE1VOE1mOE10OE2HOE2aOE2qOE26OE3IOE3bOE3zOE0GOU0XOU0hOU01OU1DOU1OOU1jOU12OU2JOU2aOU2tOU3AOU3MOU3aOU3oOU32OU0BOk0WOk0pOk08Ok1SOk1gOk1rOk18Ok2POk2iOk2yOk3GOk3ZOk3kOk3vOk0CO00dO00yO009O01TO01iO01zO02EO02XO02rO028O03NO03jO037O00JPE0ePE0yPE1DPE1PPE1iPE1tPE17PE2LPE2ePE2tPE3FPE3YPE3rPE0APU0OPU0jPU02PU1JPU1dPU1tPU2CPU2OPU2hPU21PU3FPU3UPU3pPU31PU3/PU0QPk0jPk00Pk1MPk1dPk1vPk15Pk2MPk2WPk2mPk27Pk3PPk3kPk38Pk0NP00bP00vP01CP01VP01qP019P02OP02mP026P03JP03XP03pP038P00QQE0jQE0zQE1EQE1XQE1mQE12QE2JQE2cQE2yQE3AQE3TQE3mQE3+QE0JQU0XQU0nQU03QU1LQU1eQU1yQU2FQU2YQU2rQU21QU3QQU3jQU3uQU0CQk0XQk0qQk09Qk1QQk1eQk1xQk2CQk2QQk2cQk2wQk27Qk3IQk3UQk3nQmUoTfpCTQVDTRhDTStDTTxDTUpDTV5DTWlDTXpDTYtDTaVDTbFDTcRDTdJDTedDTf9DTQ5ETRlETS1ETUBETVFETV1ETXJETYVETZ1ETatETbpETc1ETddETepETfZETQZFTRlFTSRFTThFTUJFTVNFTWZFTXZFTYFFTZVFTaNFTbZFTcpFTdxFTehFTftFTQtGTR5GTS9GTT1GTVBGTWNGTX1GTZBGTZpGTbFGTb1GTdBGTdpGTelGTflGTQpHTSBHTTFHTTtHTUZHTVlHTW9HTYdHTZpHTaRHTbVHTcZHTdZHTeVHTfhHTQlITRdITSJITTVITURITVpITXBITYVITZFITaRITbxITdBITeNITftITRFJTSFJTS1JTT5JTVRJTV9JTW1JTYBJTZBJTadJTbNJTcFJTdlJTeVJTf1JTQtKTRxKTS9KTUNKTVRKTWdKTXtKTYZKTZpKTa1KTcFKTc9KTdpKTe1KTfxKTQ1LTRxLTS9LTUJLTVhLTWlLTX9LTZRLTaxLTb9LTdVLTeFLTfRLTQJMTRZMTSlMTTxMTUtMTWFMTXJMTYNMTZJMTaVMTbhMTc5MTeFMTfRMTQdNTRhNTS5NTT9NTU5NTWFNTXRNTX9NTY5NTZxNTa5NTcRNTdpNTedNTfNNTQZOTRdOTStOTTVOTT9OTUpOTWZOTX5OTZFOTZ9OTa1OTbhOTclOTeFOTfROTQdPTRhPTSRPTTdPTUJPTU5PTVxPTXRPTYdPTZpPTahPTb5PTcpPTd1PTfVPTQZQTRZQTSJQTTVQTUZQTVlQTWNQTW1QTYNQTZhQTalQTbVQTctQTdtQTetQTfxQTQ9RTSJRTTVRTUtRTWhRTXJRTYVRTZlRTaxRTbdRTcNRTdRRTelRTQFSTQ9STRlSTSxSTT1STU5STVhSTWNSTYJSTZdSTaVSTbZSTcRSTdVSTetSTftSTQ5TTSFTTS1TTTtTTUlTTVxTTXJTTX1TTYtTTZdTTa9TTcJTTc5TTd1TTfBTTf5TTQxUTRZUTSlUTTpUTU5UTVhUTWJUTXpUTZBUTaFUTatUTcFUTctUTdtUTeVUTfhUTQtVTR5VTSlVTTpVTUhVTVJVTV5VTXFVTYFVTZRVTaJVTbhVTclVTdpVTeRVTe9VTQNWTRZWTSdWTTpWTURWTVdWTWhWTXZWTYxWTaRWTbpWTclWTdlWTelWTfxWTQpXTR1XTTBXTUhXTVNXTWlXTYFXTZlXTaVXTbRXTb9XTdJXTehXTftXTQ9YTRpYTStYTTlYTUZYTVlYTWdYTX1YTYpYTZZYTalYTbdYTcZYTddYTepYTflYTQ5ZTSNZTS9ZTT5ZTUlZTVpZTXBZTYBZTZNZTaZZTbJZTcZZTdFZTeJZTfVZTQZaTRFaTR9aTS5aTTpaTVBaTVtaTWZaTX5aTYpaTZ9aTbRaTcdaTdZaTetaTflaTQ1bTSNbTThbTUtbTVxbTWlbTXVbTYhbTZpbTaZbTbZbTclbTd5bTe9bTftbTQ5cTRxcTSZcTTlcTUdcTVFcTWJcTXJcTYNcTZFcTZ9cTbdcTcpcTdlcTexcTf9cTQ1dTSBdTSxdTTxdTUddTV1dTWxdTYFdTZRdTaddTbhdTc5dTeZdTfldTQNeTR9eTTNeTUteTVVeTWZeTXdeTYheTZZeTbBeTbteTdBeTdteTfVeTQhfTR1fTSlfTTpfTUhfTVtfTW5fTX5fTY5fTZxfTa9fTcdfTdpfTetfTfVfTQlgTRdgTSJgTTdgTUpgTV1gTW5gTYFgTZRgTaBgTa5gTbxgTcpgTdVgTepgTf1gTRBhTSZhTTRhTT9hTVBhTWNhTXZhTYZhTZphTa1hTbhhTcNhTdZhTfFhTQZiTRFiTSdiTTZiTUdiTVhiTWtiTX9iTZBiTaFiTbdiTc9iTd1iTfJiTQZjTRdjTSNjTTZjTUFjTU9jTV9jTXJjTYFjTZljTaxjTb9jTdRjTeJjTfdjTQpkTR1kTTFkTUFkTVZkTWJkTXVkTYlkTZlkTahkTb1kTclkTdNkTeRkTfdkTQhlTSBlTTFlTUNlTU1lTWBlTWplTXplTY9lTaNlTbhlTdBlTeFlTe9lTQNmTRZmTSlmTT5mTVFmTWJmTXpmTY5mTZ1mTatmTb1mTdBmTeRmTfdmTQdnTRhnTStnTTpnTUpnTV1nTXBnTYZnTZRnTadnTbpnTdJnTd1nTetnTftnTQtoTR9oTTJoTUZoTVloTWxoTX9oTYloTaRoTbdoTcJoTdZoTetoTf5oTRFpTSRpTTJpTUVpTVZpTWRpTXBpTYRpTY9pTZxpTahpTbtpTc5pTdlpTexpTf9pTRBqTR5qTTJqTT1qTU5qTV9qTXlqTYVqTZhqTaZqTbtqTdNqTeJqTe1qTQFrTRRrTSVrTTFrTUZrTVlrTXFrTX9rTY5rTaFrTatrTb5rTcprTdprTe1rTfhrTQxsTRZsTSdsTTpsTUpsTVVsTWlsTXdsTYpsTZ5sTbBsTbxsTc9sTd9sTfJsTQNtTRFtTSRtTTdtTVFtTWRtTW5tTYVtTZFtTaRtTa5tTb1tTc1tTd5tTfRtTQVuTQ9uTRpuTS1uTUNuTVtuTW5uTXhuTYluTZpuTapuTbluTcxuTd1uTetuTfZuTQlvTRhvTS5vTURvTVlvTWVvTXhvTZBvTaRvTbdvTc9vTeVvTfVvTQFwTRJwTShwTTNwTUFwTVRwTWRwTXtwTYdwTZVwTa1wTblwTdFwTd9wTfBwTQNxTRdxTShxTTtxTU9xTVpxTW5xTYFxTZVxTaNxTa5xTcFxTdBxTeFxTfBxTQNyTRZyTSxyTT1yTVNyTWhyTYByTZNyTalyTbVyTchyTdZyTepyTf1yTRBzTR9zTTVzTUZzTVdzTWZzTXlzTYxzTaJzTbVzTchzTdtzTexzTQJ0TRN0TSJ0TTV0TUh0TVN0TWJ0TXB0TYJ0TZh0Ta50Tbt0Tcd0Tdp0Tet0Tf90TQl1TRN1TR51TTp1TVJ1TWV1TXN1TYF1TYx1TZ11TbV1Tch1Tdt1Tex1Tfh1TQt2TRZ2TSJ2TTB2TUh2TVt2TW52TXx2TZJ2TZ52TbF2Tcl2Tdp2Tep2TfZ2TQl3TRp3TS13TTd3TUF3TVd3TWx3TX13TYl3TZ93Ta93Tb93TdB3TeN3TfZ3TQl4TR94TTx4TUZ4TVl4TW14TYB4TYt4TZd4Tah4Tb14TdV4TeN4Te14TQB5TRF5TSJ5TSx5TTd5TVZ5TWt5TXl5TYp5TZh5Tal5Tb95Tc95TeJ5TfV5TQF6TQ96TR16TTB6TUZ6TVF6TV96TWt6TYN6TZZ6TaJ6TbF6TcR6TdJ6TeB6Tep6Tf16TQ57TSJ7TSx7TTZ7TU57TWR7TXV7TX97TZV7TZ97Ta97Tbl7Tcx7Td97TfJ7Tf17TQ58TRx8TSZ8TTJ8TUV8TVV8TWh8TXZ8TYx8TZ18Ta58Tbh8TcN8Tdd8Tep8Tft8TQ59TRh9TSt9TTx9TUp9TWB9TXh9TY59TZ19Ta19Tb19TdB9Td59TfF9TQR+TRx+TSd+TT1+TVV+TW1+TXl+TYh+TZN+TaZ+Tbx+Tc9+TeN+Te5+Tf9+TQ1/TRp/TS1/TTt/TVF/TV5/TWp/TX1/TYt/TZp/Tat/Tb5/Tc1/TeJ/Tfd/TQOATRKATR2ATS6ATUSATVSATWeATXqATYaATZqATaWATbaATcmATdqATeWATfOATQKBTQ6BTSSBTS+BTTqBTVKBTV6BTXOBTYiBTZuBTaqBTb+BTc2BTeGBTfeBTQyCTR+CTTCCTT2CTUmCTVyCTW6CTXqCTYqCTZ2CTbKCTcOCTc+CTeKCTfCCTfqCTQ2DTRuDTSWDTTaDTUaDTVeDTWWDTXODTYuDTZ6DTa2DTcCDTdODTeGDTfSDTQCETRCETRuETTGETUCETVWETWiETXuETYyETaKETbqETc2ETdeETfOETQeFTR+FTSmFTTqFTUuFTVyFTWqFTYSFTY+FTaSFTa+FTcmFZShN3IVN8YVN/YVNDoZNHIZNL4ZNQoZNUoZNYoZNcIZNg4ZNm4ZNroZNv4ZNyYZN3YZN64ZN9oZNC4dNHodNMYdNQodNVYdNaIdNdIdNgodNkIdNnodNqYdNvodN0YdN5IdN+odNCIhNE4hNJIhNN4hNSohNWohNbohNgYhNjIhNl4hNqohNxYhN2ohN5YhN+4hNColNG4lNLIlNP4lNU4lNZIlNdYlNi4lNo4lNsYlNxolN2olN64lN94lNCopNFYpNI4pNM4pNRopNVYpNbYpNgIpNk4pNqIpNtopNy4pN3opN8YpNBYtNFYtNKotNNotNSYtNXYtNbYtNfItNkYtNnYtNp4tNuItNy4tN3ItN9ItNBYxNF4xNIYxNNIxNPoxNToxNY4xNd4xNjIxNpIxNtYxNw4xN14xN6oxN/YxNEo1NJY1NNo1NTo1NYo1NcY1Nf41NkY1NpI1NuI1Ny41N241N7I1N/41NDo5NHo5NMY5NRI5NWo5NaI5Ne45Njo5Npo5NsY5Nv45Nz45N345N845NBo9NGo9NLY9NQI9NU49NXY9NeI9Ni49Nlo9Nqo9Nv49N0o9N5Y9N+I9NBpBNGZBNKpBNOJBNRJBNWJBNY5BNcJBNfJBNj5BNopBNrZBNwJBN05BN5JBN8pBNBpFNEZFNIpFNM5FNTZFNWZFNbJFNepFNj5FNp5FNtpFNwZFN1ZFN6JFN+ZFNBZJNGpJNLZJNRZJNU5JNYpJNdZJNf5JNkpJNnpJNrpJNwZJNzJJN4JJN6pJN+5JNDpNNHpNNKZNNPZNNS5NNXpNNcpNNhJNNkJNNo5NNs5NNxpNN15NN5ZNN+JNNC5RNJZRNOJRNQpRNWZRNZZRNeJRNgpRNkZRNoZRNspRNyJRN2ZRN45RN7pRNAZVNF5VNL5VNQpVNTJVNXZVNbpVNfpVNjZVNoJVNsZVNv5VNypVN3ZVN7JVNApZNGJZNLZZNOZZNTJZNZJZNeJZNi5ZNo5ZNuZZNyZZN1ZZN5pZN/JZNB5dNFZdNKJdNOJdNT5dNW5dNaZdNgZdNjZdNpZdNs5dNxJdN15dN65dN/JdND5hNI5hNLphNQphNVZhNaZhNd5hNgphNlZhNpJhNtZhNxJhN15hN6phNAJlNEZlNJ5lNPJlNVJlNZ5lNfZlNiZlNnJlNqplNvplN0ZlN5JlN85lNCZpNGppNK5pNOppNTZpNYJpNdppNiZpNnJpNr5pNwJpN1ppN55pN9ppNCZtNHJtNJ5tNNptNRJtNVptNbJtNgptNj5tNm5tNrptNv5tN05tN3ZtN55tN8ptNDpxNJpxNOZxNR5xNVZxNYJxNcZxNiZxNnJxNr5xNwJxNzJxN35xN6pxN9pxNBJ1NHJ1NL51NQp1NUJ1NZp1Ncp1NhZ1NnZ1Nrp1Nvp1Nyp1N3Z1N7p1NAZ5NC55NFZ5NK55NQJ5NUZ5NXZ5Nc55Ng55Nk55NpJ5Nt55Nyp5N3Z5N855NEJ9NGp9NLZ9NQZ9NVJ9NX59Na59NfJ9NkZ9NqZ9Nt59NwZ9N1J9N5Z9N9p9NAKBNC6BNKqBNP6BNTaBNXqBNbKBNfaBNk6BNo6BNtqBNyaBN1aBN46BN8aBNBKFNGqFNJaFNM6FNP6FNV6FNaqFNdqFNhaFNmKFNpqFNtKFNvqFN0aFN4qFN9qFNAKJNCqJNIqJNOKJNSaJNU6JNaaJNc6JNg6JNjaJNoKJNs6JNxqJN0aJN4qJN8KJN+qJNBqNNGaNNKaNNPKNNSqNNYKNNcaNNgqNNjKNNl6NNq6NNvqNNz6NN4qNN7KNN/6NNEKRNHqRNNKRNTKRNYqRNcaRNgaRNkaRNpKRNsqRNxaRN2KRN8KRN+6RNEaVNKaVNQaVNTaVNXKVNZ6VNeqVNkKVNo6VNt6VNwqVN06VN4aVN7qVNAaZND6ZNJaZNMqZNPqZNUaZNX6ZNbqZNf6ZNkqZNoaZNtqZNy6ZN16ZN5qZN8aZNAqdNGKdNKKdNO6dNTqdNWqdNbqdNeadNiqdNnadNrqdNuadNx6dN1qdN4qdN+KdNA6hNDqhNJqhNMqhNR6hNXKhNb6hNfqhNk6hNoahNtahNy6hN4KhN86hNBKlNEalNHalNMKlNQqlNTqlNXqlNcalNhqlNl6lNo6lNtqlNxKlNzqlN4alN76lN+alNCqpNGqpNK6pNOapNR6pNX6pNcqpNgapNlKpNp6pNtapNyKpN1KpN5KpN76pNBatNFKtNKatNPKtNT6tNYKtNdqtNjqtNoatNq6tNx6tN26tN86tN/atNDqxNH6xNMKxNPqxNWKxNY6xNeKxNg6xNnaxNsKxNxaxN0axN4qxN8KxNA61NFq1NJq1NNq1NRK1NV61Nb61Ngq1Nk61Nna1Nsa1Nv61Nyq1N361N8q1NBa5NFq5NKa5NPK5NSK5NVq5NZK5Ncq5Nfa5Nkq5Npa5NuK5Nzq5N3K5N565N+K5NC69NHq9NLq9NQq9NVa9NYK9Na69Nfq9Nma9Nrq9Nua9Nz69N3q9N769NALBNE7BNJ7BNOLBNSbBNX7BNd7BNhbBNmrBNrrBNv7BNy7BN3rBN6bBN97BNB7FNGrFNKbFNQbFNVLFNZ7FNfLFNirFNn7FNsrFNxbFN2bFN6bFN/rFNCrJNHbJNMbJNQbJNULJNZbJNcbJNe7JNjLJNn7JNsLJNyLJN2bJN67JN9bJNCLNNErNNIrNNN7NNS7NNYLNNeLNNibNNl7NNq7NNvrNN0bNN5rNN+bNNCrRNIrRNNrRNRbRNU7RNZbRNeLRNjLRNn7RNr7RNwLRN07RN4rRN8rRNBbVNGLVNLrVNPLVNT7VNYrVNerVNhbVNk7VNo7VNs7VNx7VN2rVN7rVNAbZNFLZNJ7ZNMbZNTLZNX7ZNarZNfrZNk7ZNprZNubZNzLZN2rZN7bZN/rZNDLdNGLdNLLdNN7dNRLdNULdNY7dNdrdNgbdNlLdNp7dNuLdNxrdN2rdN5bdN9rdNB7hNIbhNLbhNQLhNTrhNY7hNe7hNirhNlbhNqbhNvLhNzbhN2bhN7rhNAblNGblNJ7lNNrlNSblNU7lNZrlNcrlNgrlNlblNoLlNtLlNvrlNz7lN4rlN8rlN/blNEbpNH7pNMrpNRrpNWLpNZLpNd7pNh7pNmrpNq7pNubpNzLpN37pN+bpNDLtNFrtNLbtNObtNTLtNVrtNZbtNdbtNhrtNnLtNrbtNt7tNwrtN1btN67tNA7xNFrxNILxNMbxNQrxNUrxNYbxNdLxNhbxNk7xNnrxNsbxNwLxN1rxN7LxNAb1NDb1NIL1NOL1NTL1NX71Nd71Njb1Nnb1Nqb1Nur1N0L1N271N6b1N/L1NDL5NI75NL75NPb5NVb5NYb5Neb5Nh75NmL5Nq75Nv75N175N6r5N/r5NCb9NHb9NML9NRL9NUr9NXb9NcL9Nf79NkL9Nn79Nsr9Nxb9N279N7L9NAsBNF8BNL8BNQsBNWMBNZMBNd8BNhcBNmcBNrMBNv8BNzsBN5MBN9cBNBsFNFcFNKMFNO8FNUcFNZMFNd8FNisFNm8FNscFNwsFN0cFN5MFN98FNAsJNEcJNH8JNMcJNR8JNXcJNasJNdsJNicJNmsJNrsJNuMJNwsJNzcJN6cJNAcNNFMNNIsNNMMNNO8NNTMNNZMNNd8NNisNNm8NNp8NNusNNxcNN0cNN38NN98NNCsRNHcRNK8RNQcRNTcRNYMRNeMRNicRNmcRNpcRNuMRNycRN3MRN5sRN8MRNBsVNG8VNLMVNOMVNTsVNXsVNbsVNf8VNksVNpcVNuMVNzsVN68VN9cVNCMZNHMZNL8ZNOsZNRsZNV8ZNbMZNhMZNksZNnMZNr8ZNwMZN0cZN28ZN5sZNBcdNGsdNKMdNOcdNR8dNWMdNbsdNfsdNkcdNpMdNsMdNvsdNzMdN38dN9cdNAMhNDshNGshNMshNRchNUchNYMhNc8hNgchNj8hNmchNrMhNvchN0chN28hN5chN/chNE8llKE0kyU0uyU1EyU1OyU1eyU1oyU17yU2OyU2hyU2syU29yU3LyU3VyU3hyU30yU0Eyk0Xyk0lyk07yk1Myk1dyk1nyk1yyk2Gyk2Zyk2qyk29yk3Hyk3ayk3ryk35yk0Py00ny009y01My01cy01sy01/y02Ny02gy02zy03Ly03Wy03sy00EzE0czE0ozE03zE1CzE1VzE1rzE1+zE2SzE2dzE2uzE28zE3JzE3czE3qzE0AzU0NzU0ZzU0szU06zU1JzU1azU1tzU18zU2RzU2mzU2yzU3BzU3MzU3dzU3zzU0Dzk0Wzk0pzk01zk1Jzk1Uzk1lzk14zk2Jzk2Uzk2izk2xzk29zk3Tzk3ezk3pzk0Bz00Nz00iz003z01Kz01Zz01uz018z02Qz02mz027z03Oz03fz03sz034z00L0E0d0E0p0E050E1M0E1h0E1y0E1+0E2R0E2f0E2p0E280E3K0E3U0E3l0E310E0G0U0U0U0i0U060U1N0U1c0U1v0U2C0U2Q0U2j0U2v0U2/0U3K0U3g0U3v0U0E0k0X0k0q0k070k1R0k1p0k180k2G0k2i0k220k3O0k3Y0k3p0k360k0L000Z000z000+001T001e0014002L002g002s0029003L003e003x000B1E0R1E0f1E0y1E1K1E1d1E1u1E141E2M1E2a1E2l1E261E3N1E3g1E3x1E0E1U0X1U0j1U0x1U0/1U1N1U1Y1U1t1U2A1U2T1U2p1U231U3C1U3T1U3m1U351U0J1k0d1k0w1k071k1G1k1Z1k101k2J1k2U1k2q1k251k3K1k3b1k3u1k0C100T100k1006101S101g1011102J102a102m1025103E103S103i1031100E2E0c2E0v2E1C2E1X2E1l2E162E2N2E2g2E202E3E2E3Z2E3l2E342E0M2U0c2U0r2U1A2U1M2U1W2U1n2U162U2L2U2j2U202U3G2U3Q2U3j2U3t2U392U0S2k0m2k072k1T2k1k2k1y2k2G2k2Z2k2s2k3B2k3U2k3l2k392k0R200g200u201A201T201n2016202K202b202u2029203N203g203z200J3E0X3E0q3E093E1V3E1g3E1u3E1+3E2O3E2i3E213E3J3E3c3E3v3E0C3U0M3U0n3U063U1F3U1Z3U1u3U2B3U2U3U2n3U213U3I3U3Z3U3n3U3z3U0H3k0S3k0f3k0r3k0+3k1R3k1c3k1v3k2C3k2T3k2h3k213k3A3k3R3k3i3k383k0I300b300p300+301W301l301w302E302X302o3020303J303c3030300C4E0R4E0k4E0u4E1B4E1N4E1d4E1w4E174E2P4E2Z4E2q4E294E3N4E3Y4E3s4E364E0N4U0h4U0z4U0/4U1S4U1i4U114U2G4U2U4U2n4U264U3U4U3n4U3x4U0I4k0U4k0n4k0x4k1A4k1Q4k1h4k134k2I4k2S4k2d4k2w4k3G4k3e4k3x4k374k0M400d400t4008401P401g401u4015402M402b402x403H403c403o4037400T5E0n5E065E1S5E1o5E145E2E5E2V5E2r5E225E3E5E3X5E3n5E3+5E0K5U0Y5U0w5U085U1U5U1i5U1z5U2G5U2a5U2y5U3F5U3Z5U3k5U345U0L5k0f5k0t5k045k1L5k1a5k1r5k165k2N5k2g5k225k3H5k3d5k3y5k0K500d500z500/501S501g5010502H502a502p502/503Q503h503w500D6E0W6E0s6E0/6E1S6E1l6E126E2M6E2d6E2s6E2/6E3S6E3d6E3s6E366E0M6U0i6U046U1F6U1R6U1k6U116U2J6U2T6U2d6U2o6U3E6U3c6U3v6U396U0L6k0W6k0n6k0/6k1S6k1l6k126k2C6k2V6k2g6k2s6k266k3S6k3l6k346k0G600c600o6007601T601k6010602A602T602k6023603B603L603h6032600H7E0T7E0p7E057E1J7E1a7E1t7E2A7E2T7E2p7E3G7E3Q7E3j7E337E0K7U0V7U0h7U0y7U1H7U1f7U1t7U137U2K7U2b7U2s7U227U3B7U3g7U317U0D7k0U7k0i7k0z7k1J7k1Z7k1s7k1/7k2L7k2Z7k2n7k267k3Q7k3b7k3p7k317k0N700g700s7007701O701c701q7010702H702Y702s7022703A703Y703u703/700J8E0f8E0p8E058E1D8E1W8E1p8E188E2H8E2Y8E2m8E2w8E288E3P8E3f8E3y8E0A8U0W8U0n8U048U1C8U1N8U1h8U108U2F8U2Y8U2i8U218U3G8U3U8U3q8U0C8k0Y8k0n8k038k1H8k1a8k1o8k178k2O8k2m8k2x8k3H8k3f8k338k0D800S800d800w801G801Z801t8014802J802X802k8023803F803b803o8030800H9E0V9E0k9E019E1I9E1X9E1s9E2B9E2N9E2c9E2n9E249E3O9E3e9E3x9E0E9U0Q9U0k9U0v9U1A9U1T9U1k9U1v9U199U2M9U2Y9U2u9U259U3E9U3c9U3o9U399U0S9k0l9k009k1J9k1X9k1r9k2B9k2W9k2p9k269k3H9k3T9k3m9k349k0E900U900n9008901N901Z901s9016902E902X902l902v903A903Q903h903v9039900V+E0o+E03+E1K+E1d+E1r+E1++E2K+E2a+E2l+E27+E3K+E3f+E3y+E0F+U0W+U0s+U1E+U1X+U1h+U19+U2R+U2p+U2z+U3E+U3V+U3m+U30+U0O+k0Z+k0u+k05+k1T+k1m+k17+k2H+k2Y+k2m+k25+k3M+k3c+k3s+k36+k0N+00l+004+01J+01T+01n+011+02A+02V+02o+027+03M+03f+03y+03++00M/E0a/E0o/E0z/E1I/E1b/E1u/E2E/E2S/E2d/E2u/E3B/E3U/E3k/E34/E0L/U0W/U0h/U00/U1P/U1k/U1v/U2F/U2U/U2l/U22/U3J/U3d/U3u/U3//U0V/k0t/k07/k1Q/k1k/k11/k2B/k2U/k2f/k2t/k29/k3Q/k3f/k33/k0K/00d/00y/01A/01V/01o/017/02P/02f/020/03A/03T/03n/033/0oGAAEAShsAAQBKJwABAEoxAAEASkIAAQBKVQABAEpmAAEASn4AAQBKjwABAEqhAAEASqsAAQBKvgABAErIAAEAStgAAQBK7QABAEoBAQEAShYBAQBKLgEBAEo/AQEASk0BAQBKYQEBAEp0AQEASocBAQBKnAEBAEqvAQEASsABAQBK2AEBAErsAQEASvsBAQBKCQIBAEobAgEASi4CAQBKQgIBAEpVAgEASmUCAQBKdgIBAEqJAgEASpgCAQBKqAIBAEq7AgEASs4CAQBK5AIBAEryAgEASgUDAQBKGAMBAEowAwEASjsDAQBKSQMBAEpZAwEASmkDAQBKfQMBAEqQAwEASqQDAQBKtwMBAErKAwEASt0DAQBK5wMBAEoCBAEAShUEAQBKIAQBAEo0BAEASkkEAQBKXAQBAEpvBAEASoIEAQBKkAQBAEqjBAEASrQEAQBKwgQBAErOBAEASuIEAQBK7QQBAEr6BAEASgYFAQBKGQUBAEosBQEASjcFAQBKSgUBAEpdBQEASm4FAQBKfAUBAEqQBQEASpsFAQBKrAUBAEq9BQEAStcFAQBK4wUBAEr2BQEASgQGAQBKGQYBAEoxBgEASkAGAQBKSwYBAEpfBgEASnIGAQBKgwYBAEqPBgEASqQGAQBKtwYBAErPBgEASt0GAQBK7AYBAEr/BgEASgkHAQBKHAcBAEooBwEASjgHAQBKSwcBAEpWBwEASmoHAQBKdAcBAEqFBwEASpgHAQBKqAcBAEqzBwEASscHAQBK1QcBAEroBwEASvwHAQBKDggBAEoaCAEASi0IAQBKPQgBAEpQCAEASmEIAQBKbwgBAEqCCAEASpUIAQBKrwgBAErCCAEASswIAQBK4wgBAErvCAEASgIJAQBKDAkBAEobCQEASisJAQBKPAkBAEpSCQEASmMJAQBKbQkBAEp4CQEASosJAQBKoQkBAEq5CQEASswJAQBK1gkBAErnCQEASvgJAQBKCAoBAEoXCgEASioKAQBKOwoBAEpJCgEASlQKAQBKZwoBAEp2CgEASowKAQBKogoBAEq3CgEASsMKAQBK1goBAEruCgEASgILAQBKFQsBAEotCwEASkMLAQBKUwsBAEpfCwEASnALAQBKhgsBAEqRCwEASp8LAQBKsgsBAErCCwEAStkLAQBK5QsBAErzCwEASgsMAQBKFwwBAGUoSi8MAQBKPQwBAEpODAEASmEMAQBKdQwBAEqNDAEASqAMAQBKtAwBAEq/DAEAStMMAQBK5gwBAEr6DAEASggNAQBKEw0BAEomDQEASjUNAQBKRg0BAEpVDQEASmgNAQBKew0BAEqRDQEASqINAQBKuA0BAErNDQEASuUNAQBK+A0BAEoODgEAShoOAQBKLQ4BAEo7DgEASk8OAQBKYg4BAEp1DgEASoQOAQBKmg4BAEqrDgEASrwOAQBKyw4BAEreDgEASvEOAQBKBw8BAEoaDwEASi0PAQBKQA8BAEpRDwEASmcPAQBKeA8BAEqHDwEASpoPAQBKrQ8BAEq4DwEASscPAQBK1Q8BAErnDwEASv0PAQBKExABAEogEAEASiwQAQBKPxABAEpQEAEASmQQAQBKbhABAEp4EAEASoMQAQBKnxABAEq3EAEASsoQAQBK2BABAErmEAEASvEQAQBKAhEBAEoaEQEASi0RAQBKQBEBAEpREQEASl0RAQBKcBEBAEp7EQEASocRAQBKlREBAEqtEQEASsARAQBK0xEBAErhEQEASvcRAQBKAxIBAEoWEgEASi4SAQBKPxIBAEpPEgEASlsSAQBKbhIBAEp/EgEASpISAQBKnBIBAEqmEgEASrwSAQBK0RIBAEriEgEASu4SAQBKBBMBAEoUEwEASiQTAQBKNRMBAEpIEwEASlsTAQBKbhMBAEqEEwEASqETAQBKqxMBAEq+EwEAStITAQBK5RMBAErwEwEASvwTAQBKDRQBAEoiFAEASjoUAQBKSBQBAEpSFAEASmUUAQBKdhQBAEqHFAEASpEUAQBKnBQBAEq7FAEAStAUAQBK3hQBAErvFAEASv0UAQBKDhUBAEokFQEASjQVAQBKRxUBAEpaFQEASmYVAQBKdBUBAEqCFQEASpUVAQBKqxUBAEq2FQEASsQVAQBK0BUBAEroFQEASvsVAQBKBxYBAEoWFgEASikWAQBKNxYBAEpFFgEASk8WAQBKYhYBAEpzFgEASocWAQBKkRYBAEqbFgEASrMWAQBKyRYBAEraFgEASuQWAQBK+hYBAEoEFwEAShQXAQBKHhcBAEoxFwEASkQXAQBKVxcBAEpiFwEASnMXAQBKgRcBAEqLFwEASpcXAQBKqhcBAEq6FwEASs0XAQBK2xcBAErxFwEASgIYAQBKExgBAEodGAEASigYAQBKPBgBAEpPGAEASmAYAQBKcxgBAEp9GAEASpAYAQBKoRgBAEqvGAEASsUYAQBK3RgBAErzGAEASgIZAQBKEhkBAEoiGQEASjUZAQBKQxkBAEpWGQEASmkZAQBKgRkBAEqMGQEASqIZAQBKuhkBAErSGQEASt4ZAQBK7RkBAEr4GQEASgsaAQBKIRoBAEo0GgEASkgaAQBKUxoBAEpkGgEASnIaAQBKfxoBAEqSGgEASqAaAQBKthoBAErDGgEASs8aAQBK4hoBAErwGgEASv8aAQBKEBsBAEojGwEASjIbAQBKRxsBAEpcGwEASmgbAQBKdxsBAEqCGwEASpMbAQBKqRsBAEq5GwEASswbAQBK3xsBAErrGwEASv8bAQBKChwBAEobHAEASi4cAQBKPxwBAEpKHAEASlgcAQBKZxwBAEpzHAEASokcAQBKlBwBAEqfHAEASrccAQBKwxwBAErYHAEASu0cAQBKAB0BAEoPHQEASiQdAQBKMh0BAEpGHQEASlwdAQBKcR0BAEqEHQEASpUdAQBKoh0BAEquHQEASsEdAQBK0x0BAErfHQEASu8dAQBKAh4BAEoXHgEASigeAQBKNB4BAEpHHgEASlUeAQBKXx4BAEpyHgEASoAeAQBKih4BAEqbHgEASqseAQBKvB4BAErKHgEAStgeAQBK8B4BAEoDHwEAShIfAQBKJR8BAEo4HwEASkYfAQBKWR8BAEplHwEASnUfAQBKgB8BAEqWHwEASqUfAQBKuh8BAErNHwEASuAfAQBK8R8BAEoHIAEASh8gAQBKMiABAEo8IAEASlggAQBKbCABAEqEIAEASo4gAQBKnyABAEqwIAEASsEgAQBKzyABAErpIAEASvQgAQBKCSEBAEoUIQEASi4hAQBKQSEBAEpWIQEASmIhAQBKcyEBAEqBIQEASpQhAQBKpyEBAEq3IQEASschAQBK1SEBAEroIQEASgAiAQBKEyIBAEokIgEASi4iAQBKQiIBAEpQIgEASlsiAQBKcCIBAEqDIgEASpYiAQBKpyIBAEq6IgEASs0iAQBK2SIBAErnIgEASvUiAQBKAyMBAEoOIwEASiMjAQBKNiMBAEpJIwEASl8jAQBKbSMBAEp4IwEASokjAQBKnCMBAEqvIwEASr8jAQBK0yMBAErmIwEASvEjAQBK/CMBAEoPJAEASiokAQBKPyQBAEpKJAEASmAkAQBKbyQBAEqAJAEASpEkAQBKpCQBAEq4JAEASskkAQBK2iQBAErwJAEASgglAQBKFiUBAEorJQEASj8lAQBKUCUBAEpcJQEASm8lAQBKeiUBAEqIJQEASpglAQBKqyUBAEq6JQEAStIlAQBK5SUBAEr4JQEASg0mAQBKGyYBAEowJgEASkMmAQBKViYBAEpqJgEASnomAQBKjyYBAEqbJgEASq4mAQBKwiYBAErSJgEASuEmAQBK9iYBAEoCJwEASgwnAQBKHScBAEowJwEASkEnAQBKWScBAEpqJwEASnwnAQBKhicBAEqZJwEASqMnAQBKsycBAErIJwEAStwnAQBK8ScBAEoJKAEAShooAQBKKCgBAEo8KAEASk8oAQBKYigBAEp3KAEASoooAQBKmygBAEqzKAEASscoAQBK1igBAErkKAEASvYoAQBKCSkBAEodKQEASjApAQBKQCkBAEpRKQEASmQpAQBKcykBAEqDKQEASpYpAQBKqSkBAEq/KQEASs0pAQBK4CkBAErzKQEASgsqAQBKFioBAEokKgEASjQqAQBKRCoBAEpYKgEASmsqAQBKfyoBAEqSKgEASqUqAQBKuCoBAErCKgEASt0qAQBK8CoBAEr7KgEASg8rAQBKJCsBAEo3KwEASkorAQBKXSsBAEprKwEASn4rAQBKjysBAEqdKwEASqkrAQBKvSsBAErIKwEAStUrAQBK4SsBAEr0KwEASgcsAQBKEiwBAEolLAEASjgsAQBKSSwBAEpXLAEASmssAQBKdiwBAEqHLAEASpgsAQBKsiwBAEq+LAEAStEsAQBK3ywBAEr0LAEASgwtAQBKGy0BAEomLQEASjotAQBKTS0BAEpeLQEASmotAQBKfy0BAEqSLQEASqotAQBKuC0BAErHLQEAStotAQBK5C0BAEr3LQEASgMuAQBKEy4BAEomLgEASjEuAQBKRS4BAEpPLgEASmAuAQBKcy4BAEqDLgEASo4uAQBKoi4BAEqwLgEASsMuAQBK1y4BAErpLgEASvUuAQBKCC8BAEoYLwEASisvAQBKPC8BAEpKLwEASl0vAQBKcC8BAEqKLwEASp0vAQBKpy8BAEq+LwEASsovAQBK3S8BAErnLwEASvYvAQBKBjABAEoXMAEASi0wAQBKPjABAEpIMAEASlMwAQBKZjABAEp8MAEASpQwAQBKpzABAEqxMAEASsIwAQBK0zABAErjMAEASvIwAQBKBTEBAEoWMQEASiQxAQBKLzEBAEpCMQEASlExAQBKZzEBAEp9MQEASpIxAQBKnjEBAEqxMQEASskxAQBK3TEBAErwMQEASggyAQBKHjIBAEouMgEASjoyAQBKSzIBAEphMgEASmwyAQBKejIBAEqNMgEASp0yAQBKtDIBAErAMgEASs4yAQBK5jIBAEryMgEASgozAQBKGDMBAEopMwEASjwzAQBKUDMBAEpoMwEASnszAQBKjzMBAEqaMwEASq4zAQBKwTMBAErVMwEASuMzAQBK7jMBAEoBNAEAShA0AQBKITQBAEowNAEASkM0AQBKVjQBAEpsNAEASn00AQBKkzQBAEqoNAEASsA0AQBK0zQBAErpNAEASvU0AQBKCDUBAEoWNQEASio1AQBKPTUBAEpQNQEASl81AQBKdTUBAEqGNQEASpc1AQBKpjUBAEq5NQEASsw1AQBK4jUBAEr1NQEASgg2AQBKGzYBAEosNgEASkI2AQBKUzYBAEpiNgEASnU2AQBKiDYBAEqTNgEASqI2AQBKsDYBAGVYAgAAAENBXXL0JQAAKEsESxpLMEs9S0lLXEttS4FLi0uVS6BLtUu8S9RL50v1TQMBTQ4BTR8BTTcBTUoBTV0BTW4BTXoBTY0BTZgBTaQBTbIBTcoBTd0BTfABTf4BTQ0CTRQCTSACTTMCTUQCTUsCTVwCTWwCTXgCTYsCTZwCTa8CTbkCTcMCTdkCTecCTe4CTf8CTQsDTSEDTTEDTUEDTVIDTWUDTXgDTYsDTaEDTbcDTb4DTcgDTdsDTe8DTQIETQ0ETRkETSoETTgETT8ETVcETWUETW8ETYIETZMETaQETa4ETbkETcoETdEETdgETe0ETfsETQwFTRoFTSsFTUEFTVEFTWQFTXcFTYMFTZEFTZ8FTbIFTcgFTdMFTeEFTe0FTQUGTRgGTSQGTTMGTT8GTUYGTVQGTWIGTWwGTX8GTZAGTaQGTa4GTbgGTdAGTd8GTeYGTfcGTQEHTRcHTSEHTTEHTTsHTU4HTWEHTXQHTX8HTZAHTZ4HTagHTbQHTccHTdcHTeoHTfgHTQ4ITR8ITTAITToITUUITVkITWwITX0ITZAITZoITa0ITb4ITcwITeIITfoITRAJTR8JTS8JTT8JTVIJTWAJTXMJTYYJTZ4JTakJTb8JTdcJTe8JTfsJTQoKTRUKTSgKTT4KTVEKTWUKTXAKTYEKTY8KTZwKTagKTa8KTb0KTdMKTeAKTewKTf8KTQ0LTRwLTS0LTUALTU8LTWQLTXkLTYULTZQLTZ8LTbALTcYLTdYLTekLTfwLTQgMTRwMTScMTTgMTUsMTVwMTWcMTXUMTYQMTZAMTaYMTbEMTbwMTdQMTeAMTfUMTQoNTR0NTSwNTUENTU8NTWMNTXkNTY4NTaENTbINTb8NTcsNTd4NTfANTfwNTQwOTR8OTTQOTUUOTVEOTWQOTXIOTXwOTY8OTZ0OTacOTbgOTcgOTdkOTecOTfUOTQ0PTSAPTS8PTUIPTVUPTWMPTXYPTYIPTZIPTZ0PTbMPTcIPTdcPTeoPTf0PTQ4QTSQQTTwQTU8QTVkQTW4QTXUQTYkQTaEQTasQTbwQTc0QTd4QTewQTf8QTQYRTRERTSYRTTERTUQRTUsRTV4RTXMRTX8RTZARTZ4RTbERTcQRTdQRTeQRTfIRTQUSTR0STSkSTTASTUESTUsSTV8STW0STXgSTYYSTY0STaASTbMSTcQSTdcSTeoSTfYSTQQTTRITTSATTSsTTUATTVMTTWYTTXwTTYoTTZUTTaYTTbkTTcwTTdwTTfATTQMUTQ4UTRkUTSwUTUAUTUcUTVwUTWcUTX0UTYwUTZYUTZ0UTa4UTcEUTdUUTeYUTfcUTQ0VTSUVTTMVTUgVTVwVTW0VTXkVTYwVTZcVTaUVTbUVTcgVTdcVTe8VTQIWTRUWTSoWTTgWTUYWTU0WTWAWTXMWTYcWTZcWTawWTbgWTcsWTd8WTe8WTf4WTRMXTR8XTSkXTToXTU0XTV4XTXYXTYcXTZIXTZkXTaMXTbYXTcAXTdAXTeUXTfkXTQ4YTSYYTTcYTUUYTVkYTWwYTX8YTZQYTacYTbgYTdAYTeQYTfMYTQEZTQwZTRMZTSYZTToZTU0ZTV0ZTW4ZTYEZTZAZTaAZTbMZTcYZTdwZTeoZTf0ZTRAaTSgaTTMaTUEaTVEaTWEaTXUaTYgaTZwaTa8aTcIaTdUaTd8aTfMaTfoaTQ0bTRgbTSwbTUEbTVQbTWcbTXobTYgbTZsbTawbTbobTcYbTdobTeUbTfIbTf4bTREcTSQcTS8cTUIcTVUcTWYcTXQcTYgcTZMcTaQcTbUcTcgcTc8cTdscTe4cTfwcTREdTSkdTTgdTUMdTVcdTWodTXsdTYcdTZwdTa8dTccdTdUdTeQdTfcdTQEeTRQeTSAeTTAeTUMeTU4eTWIeTWweTX0eTZAeTaAeTaseTb8eTc0eTeAeTfQeTQYfTRIfTSUfTTUfTUgfTVkfTWcfTXofTY0fTaAfTacfTbofTcQfTdQfTdsfTecfTfofTQQgTRMgTSMgTTQgTUogTVsgTWUgTXAgTYMgTZkgTbEgTcQgTc4gTd8gTfAgTQAhTQ8hTSIhTTMhTUEhTUwhTV8hTW4hTYQhTZohTa8hTbshTc4hTeYhTfohTQ0iTSUiTTsiTUsiTVciTWgiTX4iTYkiTZciTaoiTboiTdEiTd0iTesiTQMjTQ8jTScjTTUjTUYjTVkjTW0jTX4jTZEjTaUjTbAjTcQjTdcjTesjTfkjTQQkTRckTSYkTTckTUYkTVkkTWwkTYIkTZMkTakkTb4kTdYkTekkTf8kTQslTR4lTSwlTUAlTVMlTWYlTXUlTYslTZwlTa0lTbwlTc8lTeIlTfglTQsmTR4mTTEmTUImTVgmTWkmTXgmTYsmTZ4mTakmTbgmTcYmTdgmTe4mTQQnTREnTR0nTTAnTUEnTVUnTV8nTWknTXQnTYknTZAnTagnTbsnTcknTdcnTeInTfMnTQsoTR4oTTEoTUIoTU4oTWEoTWwoTXgoTYYoTZ4oTbEoTcQoTdIoTeEoTegoTfQoTQcpTRgpTR8pTTApTUApTUwpTV8pTXApTYMpTY0pTZcpTa0pTbspTcIpTdMpTd8pTfUpTQUqTRUqTSYqTTkqTUwqTV8qTXUqTYsqTZIqTZwqTa8qTcMqTdYqTeEqTe0qTf4qTQwrTRMrTSsrTTkrTUMrTVYrTWcrTXgrTYIrTY0rTZ4rTaUrTawrTcErTc8rTeArTe4rTf8rTRUsTSUsTTgsTUssTVcsTWUsTXMsTYYsTZwsTacsTbUsTcEsTdksTewsTfgsTQctTRMtTRotTSgtTTYtTUAtTVMtTWQtTXgtTYItTYwtTaQtTbMtTbotTcstTdUtTestTfUtTQUuTQ8uTSIuTTUuTUguTVMuTWQuTXIuTXwuTYguTZsuTasuTb4uTcwuTeIuTfMuTQQvTQ4vTRkvTS0vTUAvTVEvTWQvTW4vTYEvTZIvTaAvTbYvTc4vTeQvTfMvTQMwTRMwTSYwTTQwTUcwTVowTXIwTX0wTZMwTaswTcMwTc8wTd4wTekwTfwwTRIxTSUxTTkxTUQxTVUxTWMxTXAxTXwxTYMxTZExTacxTbQxTcAxTdMxTeExTfAxTQEyTRQyTSMyTTgyTU0yTVkyTWgyTXMyTYQyTZoyTaoyTb0yTdAyTdwyTfAyTfsyTQwzTR8zTTAzTTszTUkzTVgzTWQzTXozTYUzTZAzTagzTbQzTckzTd4zTfEzTQA0TRU0TSM0TTc0TU00TWI0TXU0TYY0TZM0TZ80TbI0TcQ0TdA0TeA0TfM0TQg1TRk1TSU1TTg1TUY1TVA1TWM1TXE1TXs1TYw1TZw1Ta01Tbs1Tck1TeE1TfQ1TQM2TRY2TSk2TTc2TUo2TVY2TWY2TXE2TYc2TZY2Tas2Tb42TdE2TeI2Tfg2TRA3TSM3TS03TUI3TUk3TV03TXU3TX83TZA3TaE3TbI3TcA3TdM3Tdo3TeU3Tfo3TQU4TRg4TR84TTI4TUc4TVM4TWQ4TXI4TYU4TZg4Tag4Tbg4TcY4Tdk4TfE4Tf04TQQ5TRU5TR85TTM5TUE5TUw5TVo5TWE5TXQ5TYc5TZg5Tas5Tb45Tco5Tdg5TeY5TfQ5Tf85TRQ6TSc6TTo6TVA6TV46TWk6TXo6TY06TaA6TbA6TcQ6Tdc6TeI6Te06TQA7TRQ7TRs7TTA7TTs7TVE7TWA7TWo7TXE7TYI7TZU7Tak7Tbo7Tcs7TeE7Tfk7TQc8TRw8TTA8TUE8TU08TWA8TWs8TXk8TYk8TZw8Tas8TcM8TdY8Tek8Tf48TQw9TRo9TSE9TTQ9TUc9TVs9TWs9TYA9TYw9TZ89TbM9TcM9TdI9Tec9TfM9Tf09TQ4+TSE+TTI+TUo+TVs+TWY+TW0+TXc+TYo+TZQ+TaQ+Tbk+Tc0+TeI+Tfo+TQs/TRk/TS0/TUA/TVM/TWg/TXs/TYw/TaQ/Tbg/Tcc/TdU/ZShN4D9N5z9N+j9NDkBNIUBNMUBNQkBNVUBNZEBNdEBNh0BNmkBNsEBNvkBN0UBN5EBN/EBNB0FNFUFNJUFNNUFNSUFNXEFNcEFNg0FNlkFNqUFNs0FNx0FNzkFN4UFN7EFNAEJNFUJNKEJNO0JNTkJNXEJNb0JNgEJNjkJNmkJNrkJNuUJNxkJN0kJN5UJN+EJNA0NNFkNNKUNNOkNNSENNXENNZ0NNeENNiUNNnENNo0NNr0NNwkNN0ENN5UNN/UNNDERNF0RNK0RNPkRNT0RNW0RNcERNg0RNm0RNqURNuERNy0RN1URN6ERN9ERNBEVNF0VNIkVNNkVNQEVNUUVNZEVNdEVNf0VNk0VNoUVNtEVNyEVN2kVN5kVN+UVNCUZNHEZNLUZNO0ZNTkZNYUZNdEZNe0ZNjkZNmEZNqEZNr0ZNu0ZNzkZN2EZN50ZN90ZNCEdNHkdNL0dNOUdNREdNV0dNbUdNhUdNmEdNokdNs0dNxEdN1EdN40dN9kdNB0hNFUhNIEhNM0hNQkhNWEhNbkhNg0hNj0hNokhNukhNzkhN4UhN+UhND0lNH0lNK0lNPElNUklNXUlNa0lNfklNjklNpUlNsUlNv0lN10lN40lN+0lNCUpNGkpNLUpNQUpNUkpNZUpNeUpNhEpNmEpNq0pNv0pNzUpN2EpN60pN+kpNC0tNGktNLUtNQEtNVktNZ0tNfUtNkktNqktNvUtN00tN30tN8ktNAExNFExNJ0xNOkxNSUxNX0xNcExNgUxNkExNo0xNtkxNzExN30xN8kxNBU1NFk1NLE1NPU1NTE1NX01Nck1NfU1NjE1Nmk1NrE1Nwk1N2E1N5U1N8U1NBE5NFU5NKU5NM05NPU5NSE5NXU5NZE5NfE5Nj05NnU5Nq05Ntk5Nx05N305N8k5NBU9NFk9NIk9NNU9NQE9NTE9NWk9Nck9NhU9NmE9Npk9NtU9NvE9NyE9N209N7E9N809NBFBNFFBNIFBNM1BNRFBNV1BNYVBNa1BNgVBNj1BNllBNp1BNs1BNyVBN2VBN6VBN+lBNDVFNIFFNM1FNSVFNX1FNZlFNcFFNg1FNl1FNqlFNtVFNwVFN0lFN4FFN51FN/1FNDVJNF1JNKlJNO1JNTFJNVlJNYVJNclJNeVJNgFJNlVJNo1JNtFJNwlJN01JN6VJN+VJNDFNNH1NNK1NNOVNNR1NNWlNNcFNNe1NNiVNNlVNNrVNNwFNNzFNN21NN51NN7lNN/FNNClRNFFRNJ1RNOFRNTFRNVlRNYFRNeFRNh1RNjlRNn1RNqVRNv1RNyVRN2VRN41RN9lRNCVVNHFVNJ1VNOFVNRlVNUFVNXFVNb1VNf1VNklVNoFVNtlVNx1VN2FVN4lVN7VVNAVZNFFZNJVZNOFZNQlZNVVZNZlZNdFZNilZNolZNuFZNx1ZN11ZN51ZN+lZNCFdNG1dNLldNRldNUVdNZ1dNf1dNl1dNo1dNsldNvVdN0FdN5ldN+VdNDVhNGFhNKVhNN1hNRFhNUFhNV1hNZVhNe1hNiFhNlFhNp1hNtVhNxFhN1VhN6FhN91hNDFlNIVlNLVlNPFlNR1lNWFlNbllNfllNkVlNpFlNsFlNxFlNz1lN4FlN81lNBFpND1pNHVpNLFpNOFpNTlpNWVpNZFpNfFpNiFpNnVpNslpNxVpN1FpN6VpN91pNC1tNIVtNNltNSVtNWltNZ1tNc1tNhltNmFtNpFtNtFtNx1tN3FtN7VtN+VtNDFxNGlxNJFxNN1xNRVxNT1xNYFxNcFxNgVxNj1xNnVxNtVxNyFxN11xN6lxN/VxNC11NHl1NKl1NOl1NRV1NW11Nal1Nf11Nkl1NpV1Ntl1NzF1N5F1N911NAV5NFl5NHV5NMV5NSV5NU15NZF5NdV5Nhl5NlF5Np15Nrl5NuV5Nzl5N2V5N7F5N815NBl9NG19NJ19NOF9NRl9NWV9NbF9NfF9NjF9Nml9NrV9NxV9N0V9N2F9N6V9N819NB2BNFWBNIGBNLmBNNWBNSGBNW2BNbGBNf2BNkmBNnmBNrGBNumBNyGBN02BN6GBN+2BNDmFNJGFNMmFNPWFNTmFNYWFNdGFNhGFNmGFNq2FNtmFNwWFN1GFN6GFN72FNBGJND2JNJWJNNGJNPmJNRWJNVmJNaWJNfWJNjmJNn2JNtWJNzWJN22JN8GJNBGNNFWNNIWNNNGNNP2NNTWNNXWNNcGNNf2NNl2NNqmNNvWNN0mNN4GNN7mNN9WNNCGRNG2RNL2RNP2RNVGRNYGRNc2RNh2RNl2RNpmRNu2RNx2RN0WRN4mRN9WRNBmVNHmVNL2VNOmVNQWVNS2VNXmVNaGVNeGVNjWVNoWVNtmVNzmVN32VN7WVNAWZNFGZNJ2ZNPGZNT2ZNYGZNeGZNjGZNm2ZNqWZNtGZNu2ZNzmZN4mZN9WZNBWdNFmdNKWdNOGdNSGdNW2dNbmdNhGdNkmdNpWdNuGdN0GdN22dN6WdN+WdNCWhNHWhNMGhNRGhNV2hNamhNfWhNh2hNm2hNomhNtWhNwGhN1GhN6WhN/GhND2lNImlNMGlNQ2lNVGlNYmlNbmlNgmlNjWlNmmlNpmlNuWlNzGlN12lN6mlN/WlNDmpNHGpNMGpNO2pNTGpNXWpNcGpNd2pNg2pNlmpNpGpNuWpN0WpN4GpN62pN/2pNEmtNI2tNL2tNRGtNV2tNb2tNfWtNjGtNn2tNqWtNvGtNyGtN2GtN62tN9mtNCmxNFGxNJWxNOGxNSGxNU2xNZ2xNdWxNiGxNnGxNrmxNumxNzWxN3WxN8GxNAW1ND21NIm1NNW1NSG1NT21NYm1NbG1NfG1Ng21Nj21Nom1NrG1Nu21Ny21N3G1N8m1NA25NDW5NGG5NK25NQW5NWW5NbG5Ndm5Nh25NmG5NqG5Nt25Nym5N225N6W5N9G5NB29NFm9NLG9NQm9NV29NY29Ndm9Njm9Nom9NtW9NzW9N429N829N/29NEHBNJnBNMXBNP3BNUnBNYnBNeXBNhXBNk3BNq3BNt3BNz3BN3XBN7nBNAXFNFXFNJnFNOXFNTXFNWHFNbHFNf3FNk3FNoXFNrHFNv3FNznFN33FN7nFNAXJNFHJNKnJNO3JNUXJNZnJNfnJNkXJNp3JNs3JNxnJN1HJN6HJN+3JNDnNNHXNNM3NNRHNNVXNNZHNNd3NNinNNoHNNs3NNxnNN2XNN6nNNAHRNEXRNIHRNM3RNRnRNUXRNYHRNbnRNgHRNlnRNrHRNuXRNxXRN2HRN6XRN/XRNB3VNEXVNHHVNMXVNOHVNUHVNY3VNcXVNf3VNinVNm3VNs3VNxnVN2XVN6nVN9nVNCXZNFHZNIHZNLnZNRnZNWXZNbHZNenZNiXZNkHZNnHZNr3ZNwHZNx3ZN2HZN6HZN9HZNB3dNGHdNK3dNNXdNP3dNVXdNY3dNandNe3dNh3dNnXdNrXdNvXdNzndN4XdN9HdNB3hNHXhNM3hNOnhNRHhNV3hNa3hNfnhNiXhNlXhNpnhNtHhNu3hN03hN4XhN63hN/nhND3lNIHlNKnlNNXlNRnlNTXlNVHlNaXlNd3lNiHlNlnlNp3lNvXlNzXlN4HlN83lN/3lNDXpNG3pNLnpNRHpNT3pNXXpNaXpNgXpNlHpNoHpNr3pNu3pNwnpN0HpN3npN6HpN+3pNDHtNIHtNKntNNHtNTHtNW3tNYntNc3tNfXtNk3tNnXtNrXtNt3tNyntN3XtN8HtN+3tNDHxNGnxNJHxNMHxNQ3xNU3xNZnxNdHxNinxNm3xNrHxNtnxNwXxN1XxN6HxN+XxNDH1NFn1NKX1NOn1NSH1NXn1Ndn1NjH1Nm31Nq31Nu31Nzn1N3H1N731NAn5NGn5NJX5NO35NU35Na35Nd35Nhn5NkX5NpH5Nun5NzX5N4X5N7H5N/X5NC39NGH9NJH9NK39NOX9NT39NXH9NaH9Ne39NiX9NmH9NqX9NvH9Ny39N4H9N9X9NAYBNEIBlKE0bgE0sgE1CgE1SgE1lgE14gE2EgE2YgE2jgE20gE3HgE3YgE3jgE3xgE0AgU0MgU0igU0tgU04gU1QgU1cgU1xgU2GgU2ZgU2ogU29gU3LgU3fgU31gU0Kgk0dgk0ugk07gk1Hgk1agk1sgk14gk2Igk2bgk2wgk3Bgk3Ngk3ggk3ugk34gk0Lg00Zg00jg000g01Eg01Vg01jg01xg02Jg02cg02rg02+g03Rg03fg03yg03+g00OhE0ZhE0vhE0+hE1ThE1mhE15hE2KhE2ghE24hE3LhE3VhE3qhE3xhE0FhU0dhU0nhU04hU1JhU1ahU1ohU17hU2ChU2NhU2ihU2thU3AhU3HhU3ahU3vhU37hU0Mhk0ahk0thk1Ahk1Qhk1ghk1uhk2Bhk2Zhk2lhk2shk29hk3Hhk3bhk3phk30hk0Ch00Jh00ch00vh01Ah01Th01mh01yh02Ah02Oh02ch02nh028h03Ph03ih034h00GiE0RiE0iiE01iE1IiE1YiE1siE1/iE2KiE2ViE2oiE28iE3DiE3YiE3jiE35iE0IiU0SiU0ZiU0qiU09iU1RiU1iiU1ziU2JiU2hiU2viU3EiU3YiU3piU31iU0Iik0Tik0hik0xik1Eik1Tik1rik1+ik2Rik2mik20ik3Cik3Jik3cik3vik0Di00Ti00oi000i01Hi01bi01ri016i02Pi02bi02li022i03Ji03ai03yi00DjE0OjE0VjE0fjE0yjE08jE1MjE1hjE11jE2KjE2ijE2zjE3BjE3VjE3ojE37jE0QjU0jjU00jU1MjU1gjU1vjU19jU2IjU2PjU2ijU22jU3JjU3ZjU3qjU39jU0Mjk0cjk0vjk1Cjk1Yjk1mjk15jk2Mjk2kjk2vjk29jk3Njk3djk3xjk0Ej00Yj00rj00+j01Rj01bj01vj012j02Jj02Uj02oj029j03Qj03jj032j00EkE0XkE0okE02kE1CkE1WkE1hkE1ukE16kE2NkE2gkE2rkE2+kE3RkE3ikE3wkE0EkU0PkU0gkU0xkU1EkU1LkU1XkU1qkU14kU2NkU2lkU20kU2/kU3TkU3mkU33kU0Dkk0Ykk0rkk1Dkk1Rkk1gkk1zkk19kk2Qkk2ckk2skk2/kk3Kkk3ekk3okk35kk0Mk00ck00nk007k01Jk01ck01wk02Ck02Ok02hk02xk03Ek03Vk03jk032k00JlE0clE0jlE02lE1AlE1QlE1XlE1jlE12lE2AlE2PlE2flE2wlE3GlE3XlE3hlE3slE3/lE0VlU0tlU1AlU1KlU1blU1slU18lU2LlU2elU2vlU29lU3IlU3blU3qlU0Alk0Wlk0rlk03lk1Klk1ilk12lk2Jlk2hlk23lk3Hlk3Tlk3klk36lk0Fl00Tl00ml002l01Nl01Zl01nl01/l02Ll02jl02xl03Cl03Vl03pl036l00NmE0hmE0smE1AmE1TmE1nmE11mE2AmE2TmE2imE2zmE3CmE3VmE3omE3+mE0PmU0lmU06mU1SmU1lmU17mU2HmU2amU2omU28mU3PmU3imU3xmU0Hmk0Ymk0pmk04mk1Lmk1emk10mk2Hmk2amk2tmk2+mk3Umk3lmk30mk0Hm00am00lm000m01Cm01Um01qm02Am02Nm02Zm02sm029m03Rm03bm03lm03wm00FnE0MnE0knE03nE1FnE1TnE1enE1vnE2HnE2anE2tnE2+nE3KnE3dnE3onE30nE0CnU0anU0tnU1AnU1OnU1dnU1knU1wnU2DnU2UnU2bnU2snU28nU3InU3bnU3snU3/nU0Jnk0Tnk0pnk03nk0+nk1Pnk1bnk1xnk2Bnk2Rnk2ink21nk3Ink3bnk3xnk0Hn00On00Yn00rn00/n01Sn01dn01pn016n02In02Pn02nn021n02/n03Sn03jn030n03+n00JoE0aoE0hoE0ooE09oE1LoE1coE1qoE17oE2RoE2hoE20oE3HoE3ToE3hoE3voE0CoU0YoU0joU0xoU09oU1VoU1ooU10oU2DoU2PoU2WoU2koU2yoU28oU3PoU3goU30oU3+oU0Iok0gok0vok02ok1Hok1Rok1nok1xok2Bok2Lok2eok2xok3Eok3Pok3gok3uok34ok0Eo00Xo00no006o01Io01eo01vo02Ao02Ko02Vo02po028o03No03go03qo039o00OpE0cpE0ypE1KpE1gpE1vpE1/pE2PpE2ipE2wpE3DpE3WpE3upE35pE0PpU0npU0/pU1LpU1apU1lpU14pU2OpU2hpU21pU3ApU3RpU3fpU3spU34pU3/pU0Npk0jpk0wpk08pk1Ppk1dpk1spk19pk2Qpk2fpk20pk3Jpk3Vpk3kpk3vpk0Ap00Wp00mp005p01Mp01Yp01sp013p02Ip02bp02sp023p03Fp03Up03gp032p00BqE0MqE0kqE0wqE1FqE1aqE1tqE18qE2RqE2fqE2zqE3JqE3eqE3xqE0CqU0PqU0bqU0uqU1AqU1MqU1cqU1vqU2EqU2VqU2hqU20qU3CqU3MqU3fqU3tqU33qU0Iqk0Yqk0pqk03qk1Fqk1dqk1wqk1/qk2Sqk2lqk2zqk3Gqk3Sqk3iqk3tqk0Dq00Sq00nq006q01Nq01eq010q02Mq02fq02pq02+q03Fq03Zq03xq037q00MrE0drE0urE08rE1PrE1WrE1hrE12rE2BrE2UrE2brE2urE3DrE3PrE3grE3urE0BrU0UrU0krU00rU1CrU1VrU1trU15rU2ArU2RrU2brU2vrU29rU3IrU3WrU3drU3wrU0Drk0Urk0nrk06rk1Grk1Urk1irk1wrk17rk2Qrk2jrk22rk3Mrk3ark3lrk32rk0Jr00cr00sr01Ar01Tr01er01pr018r02Qr02Xr02sr023r03Nr03cr03mr03tr03+r00RsE0lsE02sE1HsE1dsE11sE2DsE2YsE2ssE29sE3JsE3csE3nsE31sE0FsU0YsU0nsU0/sU1SsU1lsU16sU2IsU2WsU2dsU2wsU3DsU3XsU3nsU38sU0Isk0bsk0vsk0/sk1Osk1jsk1vsk15sk2Ksk2dsk2usk3Gsk3Xsk3isk3psk3zsk0Gs00Qs00gs001s01Js01es012s02Hs02Vs02ps028s03Ps03ks033s00ItE0gtE00tE1DtE1RtE1ctE1jtE12tE2KtE2dtE2ttE2+tE3RtE3gtE3wtE0DtU0WtU0stU06tU1NtU1gtU14tU2DtU2RtU2htU2xtU3FtU3YtU3stU3/tU0Stk0ltk0vtk1Dtk1Ktk1dtk1otk18tk2Rtk2ktk23tk3Ktk3Ytk3rtk38tk0Kt00Wt00qt001t01Ct01Ot01ht010t01/t02St02lt022t03Et03Yt03jt030t00FuE0YuE0fuE0ruE0+uE1MuE1huE15uE2IuE2TuE2nuE26uE3LuE3XuE3suE3/uE0XuU0luU00uU1HuU1RuU1kuU1wuU2AuU2TuU2euU2yuU28uU3NuU3guU3wuU37uU0Puk0duk0wuk1Euk1Wuk1iuk11uk2Fuk2Yuk2puk23uk3Kuk3duk3wuk33uk0Ku00Uu00ku00ru003u01Ku01Uu01ju01zu02Eu02au02ru021u03Au03Tu03pu00BvE0UvE0evE0vvE1AvE1QvE1fvE1yvE2DvE2RvE2cvE2vvE2+vE3UvE3qvE3/vE0LvU0evU02vU1KvU1dvU11vU2LvU2bvU2nvU24vU3OvU3ZvU3nvU36vU0Kvk0hvk0tvk07vk1Tvk1fvk13vk2Fvk2Wvk2pvk29vk3Vvk3ovk38vk0Hv00bv00uv01Cv01Qv01bv01uv019v02Ov02dv02wv03Dv03Zv03qv00AwE0VwE0twE1AwE1WwE1iwE11wE2DwE2XwE2qwE29wGUoTczATeLATfPATQTBTRPBTSbBTTnBTU/BTWLBTXXBTYjBTZnBTa/BTcDBTc/BTeLBTfXBTQDCTQ/CTR3CTS/CTUXCTVvCTWjCTXTCTYfCTZjCTazCTbbCTcDCTcvCTeDCTefCTf/CTRLDTSDDTS7DTTnDTUrDTWLDTXXDTYjDTZnDTaXDTbjDTcPDTc/DTd3DTfXDTQjETRvETSnETTjETT/ETUvETV7ETW/ETXbETYfETZfETaPETbbETcfETdrETeTETe7ETQTFTRLFTRnFTSrFTTbFTUzFTVzFTWzFTX3FTZDFTaPFTbbFTczFTeLFTenFTfPFTQbGTRrGTS3GTTjGTUTGTVXGTWPGTWrGTYLGTZDGTZrGTa3GTb7GTc/GTdnGTeTGTfXGTfzGTQPHTRjHTSbHTTfHTUXHTVbHTWzHTXzHTY/HTaLHTa7HTbzHTcrHTd3HTfPHTf7HTQzITRjITTDITUPITU/ITV7ITWrITXHITX/ITY3ITZfITarITbvITc/ITdnITePITfvITQrJTRHJTSLJTSzJTULJTUzJTVzJTWbJTXnJTYzJTZ/JTarJTbvJTcnJTdPJTd/JTfLJTQLKTRXKTSPKTTnKTUrKTVvKTWXKTXDKTYTKTZfKTajKTbvKTcXKTdjKTenKTffKTQ3LTSXLTTvLTUrLTVrLTWrLTX3LTYvLTZ7LTbHLTcnLTdTLTerLTQLMTRrMTSbMTTXMTUDMTVPMTWnMTXzMTZDMTZvMTazMTbrMTcfMTdPMTdrMTejMTf7MTQvNTRfNTSrNTTjNTUfNTVjNTWvNTXrNTY/NTaTNTbDNTb/NTcrNTdvNTfHNTQHOTRTOTSfOTTPOTUfOTVLOTWPOTXbOTYfOTZLOTaDOTa/OTbvOTdHOTdzOTefOTf/OTQvPTSDPTTXPTUjPTVfPTWzPTXrPTY7PTaTPTbnPTczPTd3PTerPTfbPTQnQTRvQTSfQTTfQTUrQTV/QTXDQTXzQTY/QTZ3QTafQTbrQTcjQTdLQTePQTfPQTQTRTRLRTSDRTTjRTUvRTVrRTW3RTYDRTY7RTaHRTa3RTb3RTcjRTd7RTe3RTQLSTRXSTSjSTTnSTU/STWfSTXrSTYTSTZnSTaDSTbTSTczSTdbSTefSTfjSTQnTTRfTTSrTTTHTTTzTTVHTTVzTTW/TTXbTTYnTTZ7TTarTTbvTTcnTTdzTTe/TTf/TTQ/UTR3UTTDUTUjUTVTUTVvUTWzUTXbUTYrUTZjUTaPUTbHUTbjUTcvUTd7UTe/UTQLVTRXVTSHVTS/VTT3VTUvVTVbVTWvVTX7VTZHVTafVTbXVTcDVTdHVTeTVTffVTQfWTRvWTS7WTTnWTUTWTVfWTWvWTXLWTYfWTZLWTajWTbfWTcHWTcjWTdnWTezWTQDXTRHXTSLXTTjXTVDXTV7XTXPXTYfXTZjXTaTXTbfXTcLXTdDXTeDXTfPXTQLYTRrYTS3YTUDYTVXYTWPYTXHYTXjYTYvYTZ7YTbLYTcLYTdfYTePYTfbYTQrZTRrZTSnZTT7ZTUrZTVTZTWXZTXjZTYnZTaHZTbLZTb3ZTcTZTc7ZTeHZTevZTfvZTRDaTSTaTTnaTVHaTWLaTXDaTYTaTZfaTaraTb/aTdLaTePaTfvaTQ/bTR7bTSzbTTfbTT7bTVHbTWXbTXjbTYjbTZnbTazbTbvbTcvbTd7bTfHbTQfcTRXcTSjcTTvcTVPcTV7cTWzcTXzcTYzcTaDcTbPcTcfcTdrcTe3cTQDdTQrdTR7dTSXdTTjdTUPdTVfdTWzdTX/dTZLdTaXdTbPdTcbdTdfdTeXdTfHdTQXeTRDeTR3eTSneTTzeTU/eTVreTW3eTYDeTZHeTZ/eTbPeTb7eTc/eTeDeTfPeTfreTQbfTRnfTSffTTzfTVTfTWPfTW7fTYLfTZXfTabfTbLfTcffTdrfTfLfTQDgTQ/gTSLgTSzgTT/gTUvgTVvgTW7gTXngTY3gTZfgTajgTbvgTcvgTdbgTergTfjgTQvhTR/hTTHhTT3hTVDhTWDhTXPhTYThTZLhTaXhTbjhTcvhTdLhTeXhTe/hTf/hTQbiTRLiTSXiTS/iTT7iTU7iTV/iTXXiTYbiTZDiTZviTa7iTcTiTdziTe/iTfniTQrjTRvjTSvjTTrjTU3jTV7jTWzjTXfjTYrjTZnjTa/jTcXjTdrjTebjTfnjTRHkTSXkTTjkTVDkTWbkTXbkTYLkTZPkTankTbTkTcLkTdXkTeXkTfzkTQjlTRblTS7lTTrlTVLlTWDlTXHlTYTlTZjlTbDlTcPlTdflTeLlTfblTQnmTR3mTSvmTTbmTUnmTVjmTWnmTXjmTYvmTZ7mTbTmTcXmTdvmTfDmTQjnTRvnTTHnTT3nTVDnTV7nTXLnTYXnTZjnTafnTb3nTc7nTd/nTe7nTQHoTRToTSroTT3oTVDoTWPoTXToTYroTZvoTaroTb3oTdDoTdvoTeroTfjoTQrpTSDpTTbpTUPpTU/pTWLpTXPpTYfpTZHpTZvpTabpTbvpTcLpTdrpTe3pTfvpTQnqTRTqTSXqTT3qTVDqTWPqTXTqTYDqTZPqTZ7qTarqTbjqTdDqTePqTfbqTQTrTRPrTRrrTSbrTTnrTUrrTVHrTWLrTXLrTX7rTZHrTaLrTbXrTb/rTcnrTd/rTe3rTfTrTQXsTRHsTSfsTTfsTUfsTVjsTWvsTX7sTZHsTafsTb3sTcTsTc7sTeHsTfXsTQjtTRPtTR/tTTDtTT7tTUXtTV3tTWvtTXXtTYjtTZntTartTbTtTb/tTdDtTdftTd7tTfPtTQHuTRLuTSDuTTHuTUfuTVfuTWruTX3uTYnuTZfuTaXuTbjuTc7uTdnuTefuTfPuTQvvTR7vTSrvTTnvTUXvTUzvTVrvTWjvTXLvTYXvTZbvTarvTbTvTb7vTdbvTeXvTezvTf3vTQfwTR3wTSfwTTfwTUHwTVTwTWfwTXrwTYXwTZbwTaTwTa7wTbrwTc3wTd3wTfDwTf7wTRTxTSXxTTbxTUDxTUvxTV/xTXLxTYPxTZbxTaDxTbPxTcTxTdLxTejxTQDyTRbyTSXyTTXyTUXyTVjyTWbyTXnyTYzyTaTyTa/yTcXyTd3yTfXyTQHzTRDzTRvzTS7zTUTzTVfzTWvzTXbzTYfzTZXzTaLzTa7zTbXzTcPzTdnzTebzTfLzTQX0TRP0TSL0TTP0TUb0TVX0TWr0TX/0TYv0TZr0TaX0Tbb0Tcz0Tdz0Te/0TQL1TQ71TSL1TS31TT71TVH1TWL1TW31TXv1TYr1TZb1Taz1Tbf1TcL1Tdr1Teb1Tfv1TRD2TSP2TTL2TUf2TVX2TWn2TX/2TZT2Taf2Tbj2TcX2TdH2TeT2Tfb2TQL3TRL3TSX3TTr3TUv3TVf3TWr3TXj3TYL3TZX3TaP3Ta33Tb73Tc73Td/3Te33Tfv3TRP4TSb4TTX4TUj4TVv4TWn4TXz4TYj4TZj4TaP4Tbn4Tcj4Td34TfD4TQP5TRT5TSr5TUL5TVX5TV/5TXT5TXv5TY/5Taf5TbH5TcL5TdP5TeT5TfL5TQX6TQz6TRf6TSz6TTf6TUr6TVH6TWT6TXn6TYX6TZb6TaT6Tbf6Tcr6Tdr6Ter6Tfj6TQv7TSP7TS/7TTb7TUf7TVH7TWX7TXP7TX77TYz7TZP7Tab7Tbn7Tcr7Td37TfD7Tfz7TQr8TRj8TSb8TTH8TUb8TVn8TWz8TYL8TZD8TZv8Taz8Tb/8TdL8TeL8Tfb8TQn9TRT9TR/9TTL9TUb9TU39TWL9TW39TYP9TZL9TZz9TaP9TbT9Tcf9Tdv9Tez9Tf39TRP+TSv+TTn+TU7+TWL+TXP+TX/+TZL+TZ3+Tav+Tbv+Tc7+Td3+TfX+TQj/TRv/TTD/TT7/TUz/TVP/TWb/TXn/TY3/TZ3/TbL/Tb7/TdH/TeX/TfX/SgQAAQBKGQABAEolAAEASi8AAQBKQAABAEpTAAEASmQAAQBKfAABAEqNAAEASpgAAQBKnwABAGUoSqkAAQBKvAABAErGAAEAStYAAQBK6wABAEr/AAEAShQBAQBKLAEBAEo9AQEASksBAQBKXwEBAEpyAQEASoUBAQBKmgEBAEqtAQEASr4BAQBK1gEBAErqAQEASvkBAQBKBwIBAEoSAgEAShkCAQBKLAIBAEpAAgEASlMCAQBKYwIBAEp0AgEASocCAQBKlgIBAEqmAgEASrkCAQBKzAIBAEriAgEASvACAQBKAwMBAEoWAwEASi4DAQBKOQMBAEpHAwEASlcDAQBKZwMBAEp7AwEASo4DAQBKogMBAEq1AwEASsgDAQBK2wMBAErlAwEASvkDAQBKAAQBAEoTBAEASh4EAQBKMgQBAEpHBAEASloEAQBKbQQBAEqABAEASo4EAQBKoQQBAEqyBAEASsAEAQBKzAQBAErgBAEASusEAQBK+AQBAEoEBQEAShcFAQBKKgUBAEo1BQEASkgFAQBKWwUBAEpsBQEASnoFAQBKjgUBAEqZBQEASqoFAQBKuwUBAErOBQEAStUFAQBK4QUBAEr0BQEASgIGAQBKFwYBAEovBgEASj4GAQBKSQYBAEpdBgEASnAGAQBKgQYBAEqNBgEASqIGAQBKtQYBAErNBgEAStsGAQBK6gYBAEr9BgEASgcHAQBKGgcBAEomBwEASjYHAQBKSQcBAEpUBwEASmgHAQBKcgcBAEqDBwEASpYHAQBKpgcBAEqxBwEASsUHAQBK0wcBAErmBwEASvoHAQBKDAgBAEoYCAEASisIAQBKOwgBAEpOCAEASl8IAQBKbQgBAEqACAEASpMIAQBKpggBAEqtCAEASsAIAQBKyggBAEraCAEASuEIAQBK7QgBAEoACQEASgoJAQBKGQkBAEopCQEASjoJAQBKUAkBAEphCQEASmsJAQBKdgkBAEqJCQEASp8JAQBKtwkBAErKCQEAStQJAQBK5QkBAEr2CQEASgYKAQBKFQoBAEooCgEASjkKAQBKRwoBAEpSCgEASmUKAQBKdAoBAEqKCgEASqAKAQBKtQoBAErBCgEAStQKAQBK7AoBAEoACwEAShMLAQBKKwsBAEpBCwEASlELAQBKXQsBAEpuCwEASoQLAQBKjwsBAEqdCwEASrALAQBKwAsBAErXCwEASuMLAQBK8QsBAEoJDAEAShUMAQBKLQwBAEo7DAEASkwMAQBKXwwBAEpzDAEASosMAQBKngwBAEqyDAEASr0MAQBK0QwBAErkDAEASvgMAQBKBg0BAEoRDQEASiQNAQBKMw0BAEpEDQEASlMNAQBKZg0BAEp5DQEASo8NAQBKoA0BAEq2DQEASssNAQBK4w0BAEr2DQEASgwOAQBKGA4BAEorDgEASjkOAQBKTQ4BAEpgDgEASnMOAQBKgg4BAEqYDgEASqkOAQBKug4BAErJDgEAStwOAQBK7w4BAEoFDwEAShgPAQBKKw8BAEo+DwEASk8PAQBKZQ8BAEp2DwEASoUPAQBKmA8BAEqrDwEASrYPAQBKxQ8BAErTDwEASuUPAQBK+w8BAEoREAEASh4QAQBKKhABAEo9EAEASk4QAQBKYhABAEpsEAEASnYQAQBKgRABAEqWEAEASp0QAQBKtRABAErIEAEAStYQAQBK5BABAErvEAEASgARAQBKGBEBAEorEQEASj4RAQBKTxEBAEpbEQEASm4RAQBKeREBAEqFEQEASpMRAQBKqxEBAEq+EQEAStERAQBK3xEBAEruEQEASvURAQBKARIBAEoUEgEASiUSAQBKLBIBAEo9EgEASk0SAQBKWRIBAEpsEgEASn0SAQBKkBIBAEqaEgEASqQSAQBKuhIBAErIEgEASs8SAQBK4BIBAErsEgEASgITAQBKEhMBAEoiEwEASjMTAQBKRhMBAEpZEwEASmwTAQBKghMBAEqYEwEASp8TAQBKqRMBAEq8EwEAStATAQBK4xMBAEruEwEASvoTAQBKCxQBAEoZFAEASiAUAQBKOBQBAEpGFAEASlAUAQBKYxQBAEp0FAEASoUUAQBKjxQBAEqaFAEASqsUAQBKshQBAEq5FAEASs4UAQBK3BQBAErtFAEASvsUAQBKDBUBAEoiFQEASjIVAQBKRRUBAEpYFQEASmQVAQBKchUBAEqAFQEASpMVAQBKqRUBAEq0FQEASsIVAQBKzhUBAErmFQEASvkVAQBKBRYBAEoUFgEASiAWAQBKJxYBAEo1FgEASkMWAQBKTRYBAEpgFgEASnEWAQBKhRYBAEqPFgEASpkWAQBKsRYBAErAFgEASscWAQBK2BYBAEriFgEASvgWAQBKAhcBAEoSFwEAShwXAQBKLxcBAEpCFwEASlUXAQBKYBcBAEpxFwEASn8XAQBKiRcBAEqVFwEASqgXAQBKuBcBAErLFwEAStkXAQBK7xcBAEoAGAEAShEYAQBKGxgBAEomGAEASjoYAQBKTRgBAEpeGAEASnEYAQBKexgBAEqOGAEASp8YAQBKrRgBAErDGAEAStsYAQBK8RgBAEoAGQEAShAZAQBKIBkBAEozGQEASkEZAQBKVBkBAEpnGQEASn8ZAQBKihkBAEqgGQEASrgZAQBK0BkBAErcGQEASusZAQBK9hkBAEoJGgEASh8aAQBKMhoBAEpGGgEASlEaAQBKYhoBAEpwGgEASn0aAQBKiRoBAEqQGgEASp4aAQBKtBoBAErBGgEASs0aAQBK4BoBAEruGgEASv0aAQBKDhsBAEohGwEASjAbAQBKRRsBAEpaGwEASmYbAQBKdRsBAEqAGwEASpEbAQBKpxsBAEq3GwEASsobAQBK3RsBAErpGwEASv0bAQBKCBwBAEoZHAEASiwcAQBKPRwBAEpIHAEASlYcAQBKZRwBAEpxHAEASoccAQBKkhwBAEqdHAEASrUcAQBKwRwBAErWHAEASuscAQBK/hwBAEoNHQEASiIdAQBKMB0BAEpEHQEASlodAQBKbx0BAEqCHQEASpMdAQBKoB0BAEqsHQEASr8dAQBK0R0BAErdHQEASu0dAQBKAB4BAEoVHgEASiYeAQBKMh4BAEpFHgEASlMeAQBKXR4BAEpwHgEASn4eAQBKiB4BAEqZHgEASqkeAQBKuh4BAErIHgEAStYeAQBK7h4BAEoBHwEAShAfAQBKIx8BAEo2HwEASkQfAQBKVx8BAEpjHwEASnMfAQBKfh8BAEqUHwEASqMfAQBKuB8BAErLHwEASt4fAQBK7x8BAEoFIAEASh0gAQBKMCABAEo6IAEASk8gAQBKViABAEpqIAEASoIgAQBKjCABAEqdIAEASq4gAQBKvyABAErNIAEASuAgAQBK5yABAEryIAEASgchAQBKEiEBAEolIQEASiwhAQBKPyEBAEpUIQEASmAhAQBKcSEBAEp/IQEASpIhAQBKpSEBAEq1IQEASsUhAQBK0yEBAErmIQEASv4hAQBKCiIBAEoRIgEASiIiAQBKLCIBAEpAIgEASk4iAQBKWSIBAEpnIgEASm4iAQBKgSIBAEqUIgEASqUiAQBKuCIBAErLIgEAStciAQBK5SIBAErzIgEASgEjAQBKDCMBAEohIwEASjQjAQBKRyMBAEpdIwEASmsjAQBKdiMBAEqHIwEASpojAQBKrSMBAEq9IwEAStEjAQBK5CMBAErvIwEASvojAQBKDSQBAEohJAEASigkAQBKPSQBAEpIJAEASl4kAQBKbSQBAEp3JAEASn4kAQBKjyQBAEqiJAEASrYkAQBKxyQBAErYJAEASu4kAQBKBiUBAEoUJQEASiklAQBKPSUBAEpOJQEASlolAQBKbSUBAEp4JQEASoYlAQBKliUBAEqpJQEASrglAQBK0CUBAErjJQEASvYlAQBKCyYBAEoZJgEASicmAQBKLiYBAEpBJgEASlQmAQBKaCYBAEp4JgEASo0mAQBKmSYBAEqsJgEASsAmAQBK0CYBAErfJgEASvQmAQBKACcBAEoKJwEAShsnAQBKLicBAEo/JwEASlcnAQBKaCcBAEpzJwEASnonAQBKhCcBAEqXJwEASqEnAQBKsScBAErGJwEAStonAQBK7ycBAEoHKAEAShgoAQBKJigBAEo6KAEASk0oAQBKYCgBAEp1KAEASogoAQBKmSgBAEqxKAEASsUoAQBK1CgBAEriKAEASu0oAQBK9CgBAEoHKQEAShspAQBKLikBAEo+KQEASk8pAQBKYikBAEpxKQEASoEpAQBKlCkBAEqnKQEASr0pAQBKyykBAEreKQEASvEpAQBKCSoBAEoUKgEASiIqAQBKMioBAEpCKgEASlYqAQBKaSoBAEp9KgEASpAqAQBKoyoBAEq2KgEASsAqAQBK1CoBAErbKgEASu4qAQBK+SoBAEoNKwEASiIrAQBKNSsBAEpIKwEASlsrAQBKaSsBAEp8KwEASo0rAQBKmysBAEqnKwEASrsrAQBKxisBAErTKwEASt8rAQBK8isBAEoFLAEAShAsAQBKIywBAEo2LAEASkcsAQBKVSwBAEppLAEASnQsAQBKhSwBAEqWLAEASqksAQBKsCwBAEq8LAEASs8sAQBK3SwBAEryLAEASgotAQBKGS0BAEokLQEASjgtAQBKSy0BAEpcLQEASmgtAQBKfS0BAEqQLQEASqgtAQBKti0BAErFLQEAStgtAQBK4i0BAEr1LQEASgEuAQBKES4BAEokLgEASi8uAQBKQy4BAEpNLgEASl4uAQBKcS4BAEqBLgEASowuAQBKoC4BAEquLgEASsEuAQBK1S4BAErnLgEASvMuAQBKBi8BAEoWLwEASikvAQBKOi8BAEpILwEASlsvAQBKbi8BAEqBLwEASogvAQBKmy8BAEqlLwEASrUvAQBKvC8BAErILwEAStsvAQBK5S8BAEr0LwEASgQwAQBKFTABAEorMAEASjwwAQBKRjABAEpRMAEASmQwAQBKejABAEqSMAEASqUwAQBKrzABAErAMAEAStEwAQBK4TABAErwMAEASgMxAQBKFDEBAEoiMQEASi0xAQBKQDEBAEpPMQEASmUxAQBKezEBAEqQMQEASpwxAQBKrzEBAErHMQEAStsxAQBK7jEBAEoGMgEAShwyAQBKLDIBAEo4MgEASkkyAQBKXzIBAEpqMgEASngyAQBKizIBAEqbMgEASrIyAQBKvjIBAErMMgEASuQyAQBK8DIBAEoIMwEAShYzAQBKJzMBAEo6MwEASk4zAQBKZjMBAEp5MwEASo0zAQBKmDMBAEqsMwEASr8zAQBK0zMBAErhMwEASuwzAQBK/zMBAEoONAEASh80AQBKLjQBAEpBNAEASlQ0AQBKajQBAEp7NAEASpE0AQBKpjQBAEq+NAEAStE0AQBK5zQBAErzNAEASgY1AQBKFDUBAEooNQEASjs1AQBKTjUBAEpdNQEASnM1AQBKhDUBAEqVNQEASqQ1AQBKtzUBAErKNQEASuA1AQBK8zUBAEoGNgEAShk2AQBKKjYBAEpANgEASlE2AQBKYDYBAEpzNgEASoY2AQBKkTYBAEqgNgEASq42AQBlWAMAAABDWjNdcvUlAAAoTU0ETeUJTTIQTeUVTWwXTRwYTdwhTSErTbkwTQY3Tbk8TUA+TfA+TbBITfVRTY1XTdpdTY1jTRRlTcRlTYRvTcl4TWF+Ta6ETWGKTeiLTZiMTViWTZ2fTTWlTYKrTTWxTbyyTWyzTSy9TXjGTRDMTV3STRDYTZfZTUfaTQfkTVPtTevyTTj5Tev+SnIAAQBKIgEBAEriCgEASi4UAQBKxhkBAEoTIAEASsYlAQBKTScBAEr9JwEASr0xAQBlWAIAAABDR11y9iUAAChLCUsfS0JLTktjS3JLpUvBS+xNEwFNJAFNPAFNTwFNYgFNcwFNnQFNtwFNzwFN4gFN9QFNAwJNGQJNJQJNOgJNUAJNcQJNfQJNkgJNoQJNyAJN3gJN9QJNBANNEANNRgNNVwNNagNNfQNNkANNpgNNzQNN4ANN9ANNEgRNIARNLwRNRARNdARNiQRNmgRNvgRN3QRNAAVNHwVNMAVNaQVNfAVNlgVNpAVNtwVN5gVN8gVNCgZNHQZNKQZNOAZNSwZNcQZNhgZNlQZNvQZN1QZN7QZNBgdNQAdNUwdNZgdNhgdNlQdNrQdN3AdN7wdN/QdNEwhNJAhNSghNXghNcwhNgghNnwhNtAhNwwhN0QhN5whN/whNFQlNRAlNiwlNrglNxAlN3AlN9AlNAApNGgpNLQpNVgpNdwpNhgpNoQpNtApNwgpN5QpNEgtNIQtNRQtNVAtNaQtNfgtNigtNpAtNtQtN2wtN7gtNAQxNDQxNLAxNPQxNUgxNegxNiQxNlQxNwQxN2QxN5QxN+gxNIg1NMQ1NRg1NVA1NaA1Nfg1Nkw1Npg1NxA1N0A1N4w1N9Q1NJA5NOQ5NSg5NVg5NgQ5NlA5NrA5NzQ5N3g5N7A5N+g5NJQ9NNA9NRw9NWg9Nag9New9Nog9NuA9Nxw9N3A9N7w9NAhBNExBNKRBNQRBNXhBNehBNjhBNshBNwRBN0hBN4xBN8RBNFhFNNhFNUBFNeBFNhBFNthFN6RFNChJNIhJNNRJNUBJNZBJNuBJN3BJN7xJNFxNNMBNNRRNNaxNNmhNNvhNN4RNN9RNNMRRNTBRNbBRNghRNohRNxhRN2hRN6xRN/BRNEhVNKhVNOBVNTRVNYRVNchVNnBVNuhVNzRVN3BVNGhZNeBZNnBZNsRZNvRZN0BZN9BZNGBdNMBdNPxdNUhdNYxdNexdN1RdN6hdN/hdNExhNKxhNPBhNShhNXhhNcRhNhBhNmRhNrBhNvRhN1RhN6RhN+BhNKxlNYhlNcxlNhhlNuBlNyxlN7xlNAhpNFRpNZhpNjRpNoRpNtBpNxxpN5BpN/xpNHRtNMRtNWRtNbBtNfxtNjRtNoBtNsRtNvxtNyxtN9xtNAxxNFhxNWhxNeRxNmBxNqRxNuhxN1BxN8xxNAR1NFh1NLh1NSB1NXB1Nbx1NgB1NjB1NoR1NtB1NzB1N2h1N6R1NCB5NGR5NNR5NUx5NcR5Ngh5NsB5N5R5NCx9NOh9NTR9NXh9NbB9Nfx9NrB9N4B9NCSBNKCBNOSBNUSBNdSBNiCBNniBN0yBN5CBNBSFNFCFNKSFNUSFNZCFNcyFNiSFNnyFNtCFNwCFN0yFN6yFN/yFNEiJNKiJNUCJNXCJNbSJNvyJN1iJN4iJN8CJNCCNNFCNNOiNNSyNNXiNNdCNNliNNtSNNySNN3CNNCSRNHCRNKyRNPCRNXiRNcSRNhyRNmCRNriRNwyRN2yRN7iRNBCVNECVNMSVNRSVNWCVNayVNeiVNkCVNoyVNsiVNwSVN5yVN/SVNNiZNRyZNXSZNbiZNriZNyyZN3SZN8yZNFidNIidNNydNRidNeSdNlSdNwCdN5ydN+CdNEChNIyhNNihNRyhNcShNiyhNoyhNtihNyShN1yhN7ShN+ShNDilNJClNRSlNUSlNZilNdSlNnClNsilNySlN2ClN5ClNGipNKypNPipNUSpNZCpNeipNoSpNtCpNyCpN5ipN9CpNAytNGCtNSCtNXStNbitNkitNsStN1CtN8ytNBCxNPSxNUCxNaixNeCxNiyxNuixNxixN3ixN8SxN/SxNDC1NHy1NRS1NWi1NaS1NkS1NqS1NwS1N2i1NFC5NJy5NOi5NWi5NaS5NgS5NsC5Nwy5N0S5N5y5N+C5NHi9NMi9NRy9NVi9Ncy9NiC9Nly9NpS9Nuy9N0y9N6S9NGDBNXzBNgjBNmDBNsDBNyDBN1DBN7jBNATFNKjFNSzFNWjFNdTFNiDFNljFNuTFN5jFN9TFNGTJNKDJNPTJNUjJNXjJNeDJNiTJNrzJNwjJN1TJN4TJNADNNETNNJjNNTjNNXTNNaTNNlTNNrTNNuTNNzjNN9jNNBTRNGjRNKDRNPDRNUjRNZzRNejRNmDRNpDRNtzRNyTRN+DRNDTVNHjVNKjVNVTVNaDVNgDVNoTVNsjVNwDVNzjVN+TVNCDZNGzZNLjZNPjZNTzZNdjZNjDZNmzZNsDZNwzZN1jZN5zZN/TZNFTdNMjdNTjdNYjdNhjdNlTdNpjdNtzdNxTdN6jdNCjhNJDhNTDhNWDhNijhNvThN3jhN9jhNCTlNJDlNODlNjDlNsDlNwzlN6zlNBDpNGTpNPzpNbjpNkjpNtTpNyTpNBTtNIDtNQDtNVjtNdjtNmjtNrjtNvztN0DtN5jtN/jtNDDxNITxNNTxNRjxNcDxNjjxNoTxNsDxN7jxNTD1NcD1NhT1NkT1NpD1NyD1N7D1NBD5NEz5NJj5NNz5NTz5NqT5Nvj5N0j5N5z5N/z5NED9NHj9NMj9NRT9NWD9NbT9NgD9NkT9NqT9NvT9NzD9N/z9NNkBNR0BNWkBNjEBNn0BNw0BN1kBN6UBNOkFNYUFNdUFNiEFNm0FNuEFN00FN8UFNBUJNLUJNQEJNU0JNYUJNdEJNhUJNk0JNn0JNy0JN10JN6kJNLkNNTUNNbENNfUNNjkNNqENNx0NN1UNN6kNNAkRNHERNMERNQ0RNVERNYERNdURNiERNoERNrkRNvURN3ERN7URNCUVNJ0VNRUVNVkVNhEVNuUVN30VNDkZNIUZNMkZNQEZNU0ZNgEZNtEZN3UZN/EZNDUdNJUdNSUdNXEdNckdNp0dNuEdN2UdN6EdN/UdNJUhNOEhNR0hNXUhNc0hNiEhNlEhNp0hNv0hN00hN5khN/khNJElNMElNQUlNk0lNqklNtklNxElN3ElN6ElNDkpNH0pNMkpNSEpNakpNiUpNnUpNsEpN3UpN8EpN/0pNEEtNMktNRUtNW0tNbEtNgktNl0tNr0tNwktN2EtN5EtNBUxNGUxNLExNP0xNTkxNZExNd0xNhkxNlUxNu0xN0UxNCk1NG01NMU1NQk1Ngk1Nn01NsU1Nx01N6k1N9k1NC05NGk5NTU5NaU5NlE5Nu05NzE5N5E5N905NCk9NG09NRU9NX09Nd09Nik9NnU9Nq09NwU9NzU9N4k9N+E9NGVBNJVBNOlBNSVBNcFBNhlBNnVBNrFBNuFBN7lBN/1BNElFNJVFNOFFNTlFNdVFNiFFNnFFNulFNyFFN11FN7FFNHFJNMVJNQlJNZlJNhVJNqFJNx1JN2FJNEVNNJFNNPlNNTFNNX1NNjlNNmlNNslNNxVNN0VNN4FNN81NNGVRNLlRNPVRNZVRNfVRNlVRNrlRN6FRN+1RNDlVNLlVNPVVNVVVNhFVNl1VNpVVNu1VNzFVN8lVNBlZNG1ZNKlZNR1ZNXFZNa1ZNeVZNj1ZNp1ZNvVZN7FZNM1dNVldNbFdNhFdNnFdNqFdNwldN1VdN/ldNH1hNLlhNSVhNXFhNalhNjVhNulhNyVhN7VhN/FhNEVlNJllNMllNTFlNXVlNg1lNlllNqVlNtVlN1FlN5VlN+llNIlpNMVpNPVpNaVpNgVpNjVpNolpNylpN2VpN7lpN/FpNEFtNJltNO1tNTltNbFtNeFtNi1tNnVtNzFtN4VtN8ltN/ltNKVxNPFxNVFxNdVxNhlxNlFxNolxNzVxN3FxN71xNAl1NEl1NI11NSl1NYF1Nb11NhF1Nl11Nql1Nu11N0V1N6V1NBl5NIl5NNl5NWl5NaV5Nel5Ni15NmV5Nvl5N3l5N+F5NIF9NLF9NXl9NkV9Nsl9Nyl9N3V9N+F9NDGBNYGBNhGBNl2BNv2BN2GBN7WBNE2FNQmFNZmFNiWFNnWFN2WFN9GFNFGJNKmJNSmJNbmJNgmJNk2JNpGJNumJN0mJN4GJN9WJNCWNNGmNNRGNNYmNNdWNlKE2EY03CY00gZE1EZE1ZZE1lZE14ZE2cZE3AZE3YZE3nZE36ZE0LZU0jZU19ZU2SZU2mZU27ZU3TZU3kZU3yZU0GZk0ZZk0sZk1BZk1UZk1lZk19Zk2RZk2gZk3TZk0KZ00bZ00uZ01gZ01zZ02XZ02qZ029Z00OaE01aE1JaE1caE1vaE2MaE2naE3FaE3ZaE0BaU0UaU0naU01aU1IaU1ZaU1naU1zaU2faU2raU2+aU0Cak0hak1Aak1Rak1iak18ak2bak2pak2+ak3Wak3wak0Ea00Xa00oa000a01Ja01ca010a02Ca02Ra02wa03Ba03da037a00ZbE0qbE1YbE2NbE2zbE3ibE31bE0GbU0UbU0nbU1UbU2IbU2xbU3QbU3hbU35bU0dbk0wbk1Gbk17bk2Mbk2tbk28bk3Rbk35bk0Mb00bb00xb01Hb01cb01ob017b02Tb02nb026b03Sb034b00EcE0VcE1ncE1+cE2KcE2YcE2wcE28cE3icE3zcE0GcU0ccU0+cU1dcU1xcU2EcU2xcU3EcU3TcU3kcU0Gck0Zck0vck1Ack1Wck1rck2Dck2Wck2sck24ck3Zck3tck0Ac00Tc00ic004c01Lc01ac01pc02Pc02lc03ec03vc00FdE0WdE1WdE1zdE2FdE2bdE2+dE3KdE3fdE3udE0hdU09dU1odU2PdU2gdU24dU3LdU3edU3vdU0Zdk0zdk1Ldk1edk1xdk1/dk2Vdk2hdk22dk3Mdk3tdk35dk0Od00dd01Ed01ad01xd02Ad02Md03Cd03Td03md035d00MeE0ieE1JeE1ceE1weE2OeE2ceE2reE3AeE3weE0FeU0WeU06eU1ZeU18eU2beU2seU3leU34eU0Sek0gek0zek1iek1uek2Gek2Zek2lek20ek3Hek3tek0Ce00Re005e01Re01pe02Ce028e03Pe03ie00CfE0RfE0pfE1YfE1rfE15fE2PfE2gfE3GfE3afE3vfE3+fE0bfU0wfU0/fU1NfU1jfU17fU2RfU3AfU0Hfk0qfk1Afk1Yfk1wfk18fk2Wfk2pfk3Sfk3zfk0Cf00df00wf00+f01hf02Of02df03Bf03Qf03lf036f00GgE0ggE0xgE1XgE1qgE19gE2JgE2ogE25gE3OgE32gE0FgU0RgU09gU1VgU1hgU12gU2egU2tgU3CgU3QgU3kgU36gU0Pgk0igk1Agk1Mgk1fgk1xgk2ggk21gk3Ggk3Sgk39gk0Qg00og01Jg01ag01og012g02hg02wg03Dg03Wg03mg033g00ehE00hE1DhE1YhE1rhE1+hE2PhE2lhE29hE3ahE32hE0KhU0uhU09hU1OhU1fhU1thU2ShU2yhU3MhU30hU0Ahk0yhk1lhk2Ghk2ehk2xhk3Mhk3ghk00h01Yh01rh02Th02sh03Bh03nh00WiE06iE1diE1xiE2tiE3IiE3oiE3+iE0eiU1CiU1WiU1niU14iU2OiU2miU20iU3JiU3diU3uiU0Yik02ik1Jik1Yik2Wik30ik0Yi00ti005i01Mi01wi02Ui02si027i03Oi03fi033i01RjE1mjE16jE2PjE2njE24jE3GjE3ajE3tjE0AjU0VjU0ojU05jU1RjU1ljU10jU2njU3ejU3vjU0Cjk00jk1Hjk1rjk1+jk2Rjk3ijk0Jj00dj00wj01Dj01gj017j02Zj02tj03Vj03oj037j00JkE0ckE0tkE07kE1HkE1zkE1/kE2SkE3WkE31kE0UkU0lkU02kU1QkU1vkU19kU2SkU2qkU3EkU3YkU3rkU38kU0Ikk0dkk0wkk1Ikk1Wkk1lkk2Ekk2Vkk2xkk3Pkk3tkk3+kk0sk01hk02Hk022k03Jk03ak03ok037k00olE1clE2FlE2klE21lE3NlE3xlE0ElU0alU1PlU1glU2BlU2QlU2llU3NlU3glU3vlU0Flk0blk0wlk08lk1Plk1nlk17lk2Olk2mlk3Mlk3Ylk3plk07l01Sl01el01sl02El02Ql022l03Hl03al03wl00SmE0xmE1FmE1YmE2FmE2YmE2nmE24mE3amE3tmE0DmU0UmU0qmU0/mU1XmU1qmU2AmU2MmU2tmU3BmU3UmU3nmU32mU0Mmk0fmk0umk09mk1jmk15mk2ymk3Dmk3Zmk3qmk0qm01Hm01Zm01vm02Sm02em02zm03Cm031m00RnE08nE1jnE10nE2MnE2fnE2ynE3DnE3tnE0HnU0fnU0ynU1FnU1TnU1pnU11nU2KnU2gnU3BnU3NnU3inU3xnU0Ynk0unk1Fnk1Unk1gnk2Wnk2nnk26nk3Nnk3gnk32nk0dn00wn01En01in01wn01/n02Un03En03Zn03qn00OoE0toE1QoE1voE2AoE25oE3MoE3moE30oE0HoU02oU1CoU1aoU1toU15oU2IoU2boU3BoU3WoU3loU0Nok0lok09ok1Wok2Qok2jok22ok3Wok3lok39ok0so00/o01No01jo010o02ao02uo03Do03So03vo00EpE0TpE0hpE03pE1PpE1lpE2UpE3bpE3+pE0UpU0spU1EpU1QpU1qpU19pU2mpU3HpU3WpU3xpU0Epk0Spk01pk1ipk1xpk2Vpk2kpk25pk3Opk3apk30pk0Fp00rp00+p01Rp01dp018p02Np02ip03Kp03Zp03lp00RqE0pqE01qE1KqE1yqE2BqE2WqE2kqE24qE3OqE3jqE32qE0UqU0gqU0zqU1FqU10qU2JqU2aqU2mqU3RqU3kqU38qU0dqk0uqk08qk1Kqk11qk2Eqk2Xqk2qqk26qk3Lqk3yqk0Iq00Xq00sq00/q01Sq01jq015q02Rq02uq03Kq03eq00CrE0RrE0irE0zrE1BrE1mrE2GrE2grE3IrE3UrE0GrU05rU1arU1yrU2FrU2grU20rU0Irk0srk0/rk1nrk2Ark2Vrk27rk3qrk0Or00xr01Fr02Br02cr028r03Sr03yr00WsE0qsE07sE1MsE1isE16sE2IsE2dsE2xsE3CsE3ssE0KsU0dsU0ssU1qsU3IsU3ssU0Bsk0Nsk0gsk1Esk1osk2Ask2Psk2isk2zsk3Lsk0ls006s01Os01js017s02Ms02as02us03Bs03Us03ps038s00NtE0ltE05tE1ItE17tE2ytE3DtE3WtE0ItU0btU0/tU1StU1ltU22tU3dtU3xtU0Etk0Xtk00tk1Ptk1ttk2Btk2ptk28tk3Ptk3dtk3wtk0Bt00Pt00bt01Ht01Tt01mt02qt03Jt03ot035t00KuE0kuE1DuE1RuE1muE1+uE2YuE2suE2/uE3QuE3cuE3xuE0EuU0cuU0quU05uU1YuU1puU2FuU2juU3BuU3SuU0Auk01uk1buk2Kuk2duk2uuk28uk3Puk38uk0wu01Zu014u02Ju02hu03Fu03Yu03uu00jvE00vE1VvE1kvE15vE2hvE20vE3DvE3ZvE3vvE0EvU0QvU0jvU07vU1PvU1ivU16vU2gvU2svU29vU0Pvk0mvk0yvk1Avk1Yvk1kvk2Kvk2bvk2uvk3Cvk3tvk0Mv00gv00zv01gv01zv02Cv02Tv021v03Iv03ev03vv00FwE0awE0ywE1FwE1bwE1nwE2IwE2cwE2vwE3CwE3RwE3nwE36wE0JwU0YwU0+wU1UwU2NwU2ewU20wU3FwU0Fwk0iwk00wk1Kwk1twk15wk2Owk2dwk3Qwk3swk0Xw00+w01Pw01nw016w02Nw02ew03Iw03iw036w00NxE0gxE0uxE1ExE1QxE1lxE17xE2cxE2oxE29xE3MxE3zxE0JxU0gxU0vxU07xU1xxU2CxU2VxU2oxU27xU3RxU34xU0Lxk0fxk09xk1Lxk1axk1vxk2fxk20xk3Fxk3pxk0Ix00rx01Kx01bx2UoTZTHTafHTcHHTc/HTeLHTRHITR3ITTXITUjITVTITWPITXbITZzITbHITcDITejITQDJTRjJTTHJTWvJTX7JTZHJTbHJTcDJTdjJTQfKTRrKTSjKTT7KTU/KTXXKTYnKTZ7KTa3KTcrKTd/KTe7KTfzKTRLLTSrLTUDLTW/LTbbLTdnLTe/LTQfMTR/MTSvMTUXMTVjMTYHMTaLMTbHMTczMTd/MTe3MTRDNTT3NTUzNTXDNTX/NTZTNTanNTbXNTc/NTeDNTQbOTRnOTSzOTTjOTVfOTWjOTX3OTaXOTbTOTcDOTezOTQTPTRDPTSXPTU3PTVzPTXHPTX/PTZPPTanPTb7PTdHPTe/PTfvPTQ7QTSDQTU/QTWTQTXXQTYHQTazQTb/QTdfQTfjQTQnRTRfRTSXRTVDRTV/RTXLRTYXRTZXRTabRTc3RTePRTfLRTQfSTRrSTS3STT7STVTSTWzSTYnSTaXSTbnSTd3STezSTf3STQ7TTRzTTUHTTWHTTXvTTaPTTa/TTeHTTRTUTTXUTU3UTWDUTXvUTY/UTePUTQfVTRrVTULVTVvVTXDVTZbVTcXVTenVTQzWTSDWTVzWTXfWTZfWTa3WTc3WTfHWTQXXTRbXTSfXTT3XTVXXTWPXTXjXTYzXTZ3XTcfXTeXXTfjXTQfYTUXYTaPYTcfYTdzYTejYTfvYTR/ZTUPZTVvZTWrZTX3ZTY7ZTabZTQDaTRXaTSnaTT7aTVbaTWfaTXXaTYnaTZzaTa/aTcTaTdfaTejaTQDbTRTbTSPbTVbbTY3bTZ7bTbHbTePbTfbbTRrcTS3cTUDcTZHcTbjcTczcTd/cTfLcTQ/dTSrdTUjdTVzdTYTdTZfdTardTbjdTcvdTdzdTerdTfbdTSLeTS7eTUHeTYXeTaTeTcPeTdTeTeXeTf/eTR7fTSzfTUHfTVnfTXPfTYffTZrfTavfTbffTczfTd/fTfffTQXgTRTgTTPgTUTgTWDgTX7gTZzgTa3gTdvgTRDhTTbhTWXhTXjhTYnhTZfhTarhTdfhTQviTTTiTVPiTWTiTXziTaDiTbPiTcniTf7iTQ/jTTDjTT/jTVTjTXzjTY/jTZ7jTbTjTcrjTd/jTevjTf7jTRbkTSrkTT3kTVXkTXvkTYfkTZjkTerkTQHlTQ3lTRvlTTPlTT/lTWXlTXblTYnlTZ3lTcjlTeflTfvlTQ7mTTvmTU7mTV3mTW7mTZDmTaPmTbnmTcrmTeDmTfXmTQ3nTSDnTTbnTULnTWPnTXfnTYrnTZ3nTaznTcLnTdXnTeTnTfPnTRnoTS/oTWjoTXnoTY/oTaDoTeDoTf3oTQ/pTSXpTUjpTVTpTWnpTXjpTavpTcfpTfLpTRnqTSrqTULqTVXqTWjqTXnqTaPqTb3qTdXqTejqTfvqTQnrTR/rTSvrTUDrTVbrTXfrTYPrTZjrTafrTc7rTeTrTfvrTQrsTRbsTUzsTV3sTXDsTYPsTZbsTazsTdPsTebsTfrsTRjtTSbtTTXtTUrtTXrtTY/tTaDtTcTtTePtTQbuTSXuTTbuTW/uTYLuTZzuTaruTb3uTezuTfjuTRDvTSPvTS/vTT7vTVHvTXfvTYzvTZvvTcPvTdvvTfPvTQzwTUbwTVnwTWzwTYzwTZvwTbPwTeLwTfXwTQPxTRnxTSrxTVDxTWTxTXnxTYjxTaXxTbrxTcnxTdfxTe3xTQXyTRvyTUryTZHyTbTyTcryTeLyTfryTQbzTSDzTTPzTVzzTX3zTYzzTafzTbrzTcjzTevzTRj0TSf0TUv0TVr0TW/0TYT0TZD0Tar0Tbv0TeH0TfT0TQf1TRP1TTL1TUP1TVj1TYD1TY/1TZv1Tcf1Td/1Tev1TQD2TSj2TTf2TUz2TVr2TW72TYT2TZn2Taz2Tcr2Tdb2Ten2Tfv2TSr3TT/3TVD3TVz3TYf3TZr3TbL3TdP3TeT3TfL3TQD4TSv4TTr4TU34TWD4TXD4TYH4Taj4Tb74Tc34TeL4TfX4TQj5TRn5TS/5TUf5TWT5TYD5TZT5Tbj5Tcf5Tdj5Ten5Tff5TRz6TTz6TVb6TX76TYr6Tbz6Te/6TRD7TSj7TTv7TVb7TWr7Tb77TeL7TfX7TR38TTb8TUv8TXH8TaD8TcT8Tef8Tfv8TTf9TVL9TXL9TYj9Taj9Tcz9TeD9TfH9TQL+TRj+TTD+TT7+TVP+TWf+TXj+TaL+TcD+TdP+TeL+TSD/TX7/TaL/Tbf/TcP/Tdb/Tfr/Sh4AAQBKNgABAEpFAAEASlgAAQBKaQABAEqBAAEAStsAAQBK8AABAEoEAQEAShkBAQBKMQEBAEpCAQEASlABAQBKZAEBAEp3AQEASooBAQBKnwEBAEqyAQEASsMBAQBK2wEBAErvAQEASv4BAQBKMQIBAEpoAgEASnkCAQBKjAIBAEq+AgEAStECAQBK9QIBAEoIAwEAShsDAQBKbAMBAEqTAwEASqcDAQBKugMBAErNAwEASuoDAQBKBQQBAEojBAEASjcEAQBKXwQBAEpyBAEASoUEAQBKkwQBAEqmBAEASrcEAQBKxQQBAErRBAEASv0EAQBKCQUBAEocBQEASmAFAQBKfwUBAEqeBQEASq8FAQBKwAUBAEraBQEASvkFAQBKBwYBAEocBgEASjQGAQBKTgYBAEpiBgEASnUGAQBKhgYBAEqSBgEASqcGAQBKugYBAErSBgEASuAGAQBK7wYBAEoOBwEASh8HAQBKOwcBAEpZBwEASncHAQBKiAcBAEq2BwEASusHAQBKEQgBAEpACAEASlMIAQBKZAgBAEpyCAEASoUIAQBKsggBAErmCAEASg8JAQBKLgkBAEo/CQEASlcJAQBKewkBAEqOCQEASqQJAQBK2QkBAErqCQEASgsKAQBKGgoBAEovCgEASlcKAQBKagoBAEp5CgEASo8KAQBKpQoBAEq6CgEASsYKAQBK2QoBAErxCgEASgULAQBKGAsBAEowCwEASlYLAQBKYgsBAEpzCwEASsULAQBK3AsBAEroCwEASvYLAQBKDgwBAEoaDAEASkAMAQBKUQwBAEpkDAEASngMAQBKowwBAErCDAEAStYMAQBK6QwBAEoWDQEASikNAQBKOA0BAEpJDQEASmsNAQBKfg0BAEqUDQEASqUNAQBKuw0BAErQDQEASugNAQBK+w0BAEoRDgEASh0OAQBKPg4BAEpSDgEASmUOAQBKeA4BAEqHDgEASp0OAQBKsA4BAEq/DgEASs4OAQBK9A4BAEoKDwEASkMPAQBKVA8BAEpqDwEASnsPAQBKuw8BAErYDwEASuoPAQBKABABAEojEAEASi8QAQBKRBABAEpTEAEASoYQAQBKohABAErNEAEASvQQAQBKBREBAEodEQEASjARAQBKQxEBAEpUEQEASn4RAQBKmBEBAEqwEQEASsMRAQBK1hEBAErkEQEASvoRAQBKBhIBAEobEgEASjESAQBKUhIBAEpeEgEASnMSAQBKghIBAEqpEgEASr8SAQBK1hIBAErlEgEASvESAQBKJxMBAEo4EwEASksTAQBKXhMBAEpxEwEASocTAQBKrhMBAErBEwEAStUTAQBK8xMBAEoBFAEAShAUAQBKJRQBAEpVFAEASmoUAQBKexQBAEqfFAEASr4UAQBK4RQBAEoAFQEAShEVAQBKShUBAEpdFQEASncVAQBKhRUBAEqYFQEASscVAQBK0xUBAErrFQEASv4VAQBKChYBAEoZFgEASiwWAQBKUhYBAEpnFgEASnYWAQBKnhYBAEq2FgEASs4WAQBK5xYBAEohFwEASjQXAQBKRxcBAEpnFwEASnYXAQBKjhcBAEq9FwEAStAXAQBK3hcBAEr0FwEASgUYAQBKKxgBAEo/GAEASlQYAQBKYxgBAEqAGAEASpUYAQBKpBgBAEqyGAEASsgYAQBK4BgBAEr2GAEASiUZAQBKbBkBAEqPGQEASqUZAQBKvRkBAErVGQEASuEZAQBK+xkBAEoOGgEASjcaAQBKWBoBAEpnGgEASoIaAQBKlRoBAEqjGgEASsYaAQBK8xoBAEoCGwEASiYbAQBKNRsBAEpKGwEASl8bAQBKaxsBAEqFGwEASpYbAQBKvBsBAErPGwEASuIbAQBK7hsBAEoNHAEASh4cAQBKMxwBAEpbHAEASmocAQBKdhwBAEqiHAEASrocAQBKxhwBAErbHAEASgMdAQBKEh0BAEonHQEASjUdAQBKSR0BAEpfHQEASnQdAQBKhx0BAEqlHQEASrEdAQBKxB0BAErWHQEASgUeAQBKGh4BAEorHgEASjceAQBKYh4BAEp1HgEASo0eAQBKrh4BAEq/HgEASs0eAQBK2x4BAEoGHwEAShUfAQBKKB8BAEo7HwEASksfAQBKXB8BAEqDHwEASpkfAQBKqB8BAEq9HwEAStAfAQBK4x8BAEr0HwEASgogAQBKIiABAEo/IAEASlsgAQBKbyABAEqTIAEASqIgAQBKsyABAErEIAEAStIgAQBK9yABAEoXIQEASjEhAQBKWSEBAEplIQEASpchAQBKyiEBAErrIQEASgMiAQBKFiIBAEoxIgEASkUiAQBKmSIBAEq9IgEAStAiAQBK+CIBAEoRIwEASiYjAQBKTCMBAEp7IwEASp8jAQBKwiMBAErWIwEAShIkAQBKLSQBAEpNJAEASmMkAQBKgyQBAEqnJAEASrskAQBKzCQBAErdJAEASvMkAQBKCyUBAEoZJQEASi4lAQBKQiUBAEpTJQEASn0lAQBKmyUBAEquJQEASr0lAQBK+yUBAEpZJgEASn0mAQBKkiYBAEqeJgEASrEmAQBK1SYBAEr5JgEAShEnAQBKICcBAEozJwEASkQnAQBKXCcBAEq2JwEASssnAQBK3ycBAEr0JwEASgwoAQBKHSgBAEorKAEASj8oAQBKUigBAEplKAEASnooAQBKjSgBAEqeKAEASrYoAQBKyigBAErZKAEASgwpAQBKQykBAEpUKQEASmcpAQBKmSkBAEqsKQEAStApAQBK4ykBAEr2KQEASkcqAQBKbioBAEqCKgEASpUqAQBKqCoBAErFKgEASuAqAQBK/ioBAEoSKwEASjorAQBKTSsBAEpgKwEASm4rAQBKgSsBAEqSKwEASqArAQBlKEqsKwEAStgrAQBK5CsBAEr3KwEASjssAQBKWiwBAEp5LAEASoosAQBKmywBAEq1LAEAStQsAQBK4iwBAEr3LAEASg8tAQBKKS0BAEo9LQEASlAtAQBKYS0BAEptLQEASoItAQBKlS0BAEqtLQEASrstAQBKyi0BAErpLQEASvotAQBKFi4BAEo0LgEASlIuAQBKYy4BAEqRLgEASsYuAQBK7C4BAEobLwEASi4vAQBKPy8BAEpNLwEASmAvAQBKjS8BAErBLwEASuovAQBKCTABAEoaMAEASjIwAQBKVjABAEppMAEASn8wAQBKtDABAErFMAEASuYwAQBK9TABAEoKMQEASjIxAQBKRTEBAEpUMQEASmoxAQBKgDEBAEqVMQEASqExAQBKtDEBAErMMQEASuAxAQBK8zEBAEoLMgEASjEyAQBKPTIBAEpOMgEASqAyAQBKtzIBAErDMgEAStEyAQBK6TIBAEr1MgEAShszAQBKLDMBAEo/MwEASlMzAQBKfjMBAEqdMwEASrEzAQBKxDMBAErxMwEASgQ0AQBKEzQBAEokNAEASkY0AQBKWTQBAEpvNAEASoA0AQBKljQBAEqrNAEASsM0AQBK1jQBAErsNAEASvg0AQBKGTUBAEotNQEASkA1AQBKUzUBAEpiNQEASng1AQBKizUBAEqaNQEASqk1AQBKzzUBAErlNQEASh42AQBKLzYBAEpFNgEASlY2AQBKljYBAEqzNgEAZVgCAAAAQ0VdcvclAAAoSw9LJU1UAk3OAk0WA02WA02sA03CBE0jBU02BU29BU0MB00DCE3XCE0FCU20CU0zCk3ICk0lC02oC027C00wDE2bDE1uDU2wDk2oD00GEE0ZEE3FEE3WEE2IEU0QEk05Ek1xE02eE01yFE0CFU1lFU0vGE1mGU3RGU2cHE2tHE1RH00/IE2OIE3XIE15IU2PIU0wIk1zIk32Ik0+I00vJE13JE2eJE30JE2AJU3tJU1NJk1hJk3jJk35Jk0oKU2iKU3qKU1qKk2AKk2WK033K00KLE2RLE3gLU3XLk2rL03ZL02IME0HMU2cMU35MU18Mk2PMk0EM01vM01CNE2ENU18Nk3aNk3tNk2ZN02qN01cOE3kOE0NOU1FOk1yOk1GO03WO005PE0DP006QE2lQE1wQ02BQ00lRk0TR01iR02rR01NSE1jSE0ESU1HSU3KSU0SSk0DS01LS01yS03IS01UTE3BTE0hTU01TU23TU3NTU38T012UE2+UE0+UU1UUU1qUk3LUk3eUk1lU020VE2rVU1/Vk2tVk1cV03bV01wWE3NWE1QWU1jWU3YWU1DWk0WW01YXE1QXU2uXU3BXU1tXk1+Xk0wX024X03hX00ZYU1GYU0aYk2qYk0NY03XZU0OZ015Z01Eak1Vak35bE3nbU02bk1/bk0hb003b03Yb00bcE2ecE3mcE3XcU0fck1Gck2cck0oc02Vc031c00JdE2LdE2hdE3Qdk1Kd02Sd00SeE0oeE0+eU2feU2yeU05ek2Ie01/fE1TfU2BfU0wfk2vfk1Ef02hf00kgE03gE2sgE0XgU3qgU0sg00khE2ChE2VhE1BhU1ShU0Ehk2Mhk21hk3th00aiE3uiE1+iU3hiU2rjE3ijU1Njk0YkU0pkU3Nk027lE0KlU1TlU31lU0Llk2slk3vlk1yl026l02rmE3zmE0amU1wmU38mU1pmk3Jmk3dmk1fm011m02knU0enk1mnk3mnk38nk0SoE1zoE2GoE0NoU1cok1To00npE1VpE0EpU2DpU0Ypk11pk34pk0Lp02Ap03rp02+qE0Aqk34qk1Wq01pq00VrE0mrE3YrE1grU2JrU3Brk3urk3Cr01SsE21sE1/s022tE0htU3st039t02huk2Pu03eu00nvE3JvE3fvE2AvU3DvU1Gvk2Ovk2Gv03Ov031v01LwE3XwE1EwU2kwU24wU06wk1Qwk1/xE35xE1BxU3BxU3XxU3txk1Ox01hx03ox003yU0uyk0Cy00wy03fy01ezE3zzE1QzU3TzU3mzU1bzk3Gzk2Zz03b0E3T0U0x0k1E0k3w0k0B002z00071E1k1E2c1U3J1U2d1k0t102Q101a2k2R2038203H3k3Y3k184U1q4k254k0C402k4026401b5E2e5E0h5U1p5U1h5k2p5k3Q5k0m502y500f6E1/6E2T6E0V6U0r6U1a603U600c7E2c7E2y7E3I7U0p7k087k3D7k0S8E0J8U3d8U0L8k268k05803O800r9E2u9E3B9E029U2h9U109k22902u+E0M+U0f+U3L+U3c+U2O+k0W+00/+013/E2k/E14/U0I/k1r/ko1AQEASmwCAQBK1wIBAEqiBQEASrMFAQBKVwgBAEpFCQEASpQJAQBK3QkBAEp/CgEASpUKAQBKNgsBAEp5CwEASvwLAQBKRAwBAEo8DQEASoQNAQBKqw0BAEoBDgEASo0OAQBK+g4BAEpaDwEASm4PAQBK8A8BAEoGEAEASjUSAQBKrxIBAEr3EgEASncTAQBKjRMBAEqjFAEASgQVAQBKFxUBAEqeFQEASu0WAQBK5BcBAEq4GAEASuYYAQBKlRkBAEoUGgEASqkaAQBKBhsBAEqJGwEASpwbAQBKERwBAEp8HAEASk8dAQBKkR4BAEqJHwEASucfAQBK+h8BAEqmIAEASrcgAQBKaSEBAErxIQEAShoiAQBKUiMBAEp/IwEASlMkAQBK4yQBAEpGJQEAShAoAQBKRykBAEqyKQEASn0sAQBKjiwBAEoyLwEASiAwAQBKbzABAEq4MAEASloxAQBKcDEBAEoRMgEASlQyAQBK1zIBAEofMwEAShc0AQBKXzQBAEqGNAEAStw0AQBKaDUBAErVNQEASjU2AQBKSTYBAGVYAQAAAE5dcvglAAAoSwBLGEsuSzlLR0taS2tLf0uJS5NLnkuzS7pL0kvlS/NNAQFNDAFNHQFNNQFNSAFNWwFNbAFNeAFNiwFNlgFNogFNsAFNyAFN2wFN7gFN/AFNCwJNEgJNHgJNMQJNQgJNSQJNWgJNaAJNdgJNiQJNmgJNrQJNtwJNwQJN1wJN5QJN7AJN/QJNCQNNHwNNLwNNPwNNUANNYwNNdgNNiQNNnwNNtQNNvANNxgNN2QNN7QNNAARNCwRNFwRNKARNNgRNPQRNVQRNYwRNbQRNgARNkQRNogRNrARNtwRNyARNzwRN1gRN6wRN+QRNCgVNGAVNKQVNPwVNTwVNYgVNdQVNgQVNjwVNnQVNsAVNxgVN0QVN3wVN6wVNAwZNFgZNIgZNMQZNPQZNRAZNUgZNYAZNagZNfQZNjgZNogZNrAZNtgZNzgZN3QZN5AZN9QZN/wZNFQdNHwdNLwdNOQdNTAdNXwdNcgdNfQdNjgdNnAdNpgdNsgdNxQdN1QdN6AdN9gdNDAhNHQhNLghNOAhNQwhNVwhNaghNewhNjghNmAhNqwhNvAhNyghN4AhN+AhNDglNHQlNLQlNPQlNUAlNXglNcQlNhAlNnAlNpwlNvQlN1QlN7QlN+QlNCApNEwpNJgpNPApNTwpNYwpNbgpNfwpNjQpNmApNpgpNrQpNuwpN0QpN3ApN6gpN/QpNCwtNGgtNKwtNPgtNTQtNYgtNdQtNgwtNkgtNnQtNrgtNxAtN1AtN5wtN+gtNBgxNGgxNJQxNNgxNSQxNWgxNZQxNcwxNggxNjgxNpAxNrwxNugxN0gxN3gxN8wxNCA1NGw1NKg1NPw1NTQ1NYQ1Ndw1NjA1Nnw1NsA1Nuw1NyQ1N3A1N7A1N+g1NCg5NHQ5NMg5NQQ5NTw5NYg5NcA5Neg5NjQ5Nmw5NpQ5Ntg5Nxg5N1w5N5Q5N8w5NCw9NHg9NLQ9NQA9NUw9NYQ9Ncg9NgA9NkA9Nmw9NsQ9NwA9N1Q9N6A9N+w9NDBBNIhBNOhBNTRBNVxBNbBBNcxBNhxBNnxBNqRBNuhBNyxBN3BBN6hBN/RBNBBFNDxFNJBFNLxFNQhFNSRFNXBFNbxFNfRFNjhFNnBFNrxFNwhFN0hFN4hFN8BFNAxJNGRJNJxJNLhJNPxJNSRJNXRJNaxJNdhJNhBJNixJNnhJNsRJNwBJN1RJN6BJN9BJNAhNNEBNNHhNNKRNNPhNNURNNZBNNehNNiBNNkxNNpBNNtxNNyhNN2hNN7hNNARRNDBRNFxRNKhRNPhRNRRRNWhRNZRRNexRNihRNlBRNmxRNrBRNvxRN0xRN5BRN9RRNCxVNIxVNMRVNRhVNWhVNaxVNdxVNihVNlRVNoxVNsxVNxhVN1RVN7RVNABZNExZNKBZNNhZNRBZNSxZNXhZNcRZNhRZNlRZNqBZNthZNyRZN3RZN7RZN/BZNDxdNHRdNJxdNOBdNSxdNXBdNdBdNhRdNkBdNlxdNoRdNtBdNvhdNzhdN4xdN9xdNDBhNJBhNNRhNQxhNVxhNahhNfRhNkhhNpRhNthhNzhhN4hhN8RhN/xhNChlNERlNJBlNOBlNSxlNWxlNbBlNfxlNjhlNnhlNsRlNxBlN2hlN6BlN+xlNDhpNJhpNMRpNPxpNTxpNXxpNcxpNhhpNmhpNrRpNwBpN0xpN3RpN8RpN+BpNCxtNFhtNKhtNPxtNUhtNZRtNeBtNhhtNmRtNqhtNthtNxBtN2BtN4xtN7htN/BtNDxxNIhxNLRxNQBxNUxxNZBxNchxNhhxNkRxNohxNsxxNxhxNzRxN2RxN7BxN+hxNDx1NJx1NNh1NQR1NVR1NaB1Ndx1NhR1Nmh1NrR1NxR1N0x1N4h1N9R1N/x1NEB5NHh5NLh5NQR5NTB5NYB5Nah5Nex5Njh5Nnh5NqR5NvR5Nyx5N3h5N8h5NAh9NEB9NIx9NMx9NRh9NVx9NZR9NeB9Nix9Nnh9NpR9NuB9Nwh9N0h9N2R9N5R9N+B9NAiBNESBNISBNMiBNSCBNWSBNYyBNbiBNgSBNlyBNryBNwiBNzCBN3SBN7iBN/iBNDSFNICFNMSFNPyFNSiFNXSFNbCFNgiFNmCFNqyFNuSFNzCFN5CFN+CFNCyJNIyJNOSJNSSJNVSJNZiJNfCJNhyJNlSJNqCJNuCJNzSJN2yJN6SJN/yJNDSNNJSNNMSNNRCNNVyNNayNNfCNNjyNNoyNNriNNwiNN1SNN6SNN9SNNAiRNFSRNJCRNNSRNRCRNVyRNaiRNgCRNkSRNpyRNvCRN1CRN5yRN/SRNCSVNHCVNKiVNPiVNUSVNZCVNcyVNiSVNmiVNqyVNuiVNzSVN4CVN9iVNCSZNHCZNLyZNQCZNViZNZyZNdiZNiSZNnCZNpyZNtiZNxCZN1CZN7CZNAidNDSdNGydNLidNPydNUydNXSdNZydNcidNhydNjidNpidNuSdNxydN1SdN4CdN8SdNCShNHChNLyhNQChNTChNXyhNaihNdihNhChNnChNryhNwihN0ChN3yhN5ihN8ihNBSlNFilNHSlNLilNPClNSilNXSlNbilNgSlNiylNlSlNqylNuSlNwClN0SlN3SlN8ylNAypNEypNJCpNNypNSipNXSpNcypNiSpNkCpNmipNrSpNwSpN1CpN3ypN6ypN/CpNCitNEStNKStNNytNQStNVCtNZStNditNgCtNiytNnCtNoytNqitNvytNzStN3itN7CtN/StNEyxNIyxNNixNSSxNVSxNYyxNcSxNhCxNmixNpSxNsyxNvyxN1yxN6ixN9ixNBS1NES1NGC1NJi1NNC1NPi1NUS1NYi1Ndi1NgC1Nii1Noi1NsS1NuC1NyS1N0y1N6S1N8y1NAy5NDS5NIC5NMy5NRi5NUS5NYi5NcC5Nei5Nhi5NmS5NqS5NvC5Nyi5N4C5N8S5NAi9NDC9NFy9NKy9NPi9NTy9NYi9NbC9Nfy9NkC9Nni9NtC9NzC9N4i9N8S9NATBNETBNJDBNMjBNRTBNWDBNcDBNezBNkTBNqTBNwTBNzTBN3DBN5zBN+jBNEDFNIzFNNzFNQjFNUzFNYTFNbDFNejFNgTFNjzFNpTFNsDFNvjFN0TFN3zFN7jFN/zFNEjJNITJNNjJNSTJNVzJNZjJNcTJNgjJNmDJNqDJNuzJNzjJN2jJN7jJN+TJNCjNNHTNNLjNNOTNNRzNNVjNNYjNNeDNNgzNNjjNNpjNNsjNNxzNN3DNN7zNN/jNNEzRNITRNNTRNSzRNYDRNczRNhDRNjzRNnTRNsDRNwDRNzjRN3jRN8TRNBjVNFTVNIzVNNjVNRDVNTjVNYTVNbzVNeTVNijVNmjVNqzVNuTVNxzVN3zVN8jVNATZNFDZNJzZNNTZNRjZNVDZNZDZNbzZNhTZNlDZNqTZNvDZNzzZN4DZN9jZNDjdNITdNKzdNQDdNRzdNWzdNczdNfTdNjjdNnzdNsDdNvjdN0TdN2DdN4zdN+DdNAzhNFjhNHThNMDhNQzhNUThNYjhNcDhNgzhNljhNpjhNtjhNxDhN1zhN7ThN+zhNAjlNEzlNHTlNMTlNPzlNSjlNWDlNXzlNcjlNhTlNlDlNqTlNvDlNyDlN1jlN5DlN8jlN/TlNEjpNJTpNODpNTjpNXDpNZzpNeDpNizpNnjpNrjpNwjpN1TpN4DpN6zpN/jpNEjtNGTtNLjtNOTtNTztNXjtNaDtNbztNgDtNkztNpztNuDtNyTtN3ztN9ztNBTxNGjxNLjxNPzxNSzxNXjxNaTxNdzxNhzxNmjxNqTxNwTxN1DxN5zxN/DxNCj1NGD1NHz1NMj1NRT1NWT1NaT1NfD1Nij1NnT1NsT1NwT1N0D1N4z1N8T1N+z1NDD5NHz5NMD5NSD5NWT5NZD5Naz5NdT5NiD5Nkj5Noj5Ntz5Nyz5N4D5N+D5NCT9NFz9NKz9NPj9NUT9NZj9NeT9Nij9Noj9Ntj9NxT9N0z9lKE3eP03lP034P00MQE0fQE0vQE1AQE1TQE1iQE1yQE2FQE2YQE2uQE28QE3PQE3iQE36QE0FQU0TQU0jQU0zQU1HQU1aQU1uQU2BQU2UQU2nQU2xQU3FQU3MQU3fQU3qQU3+QU0TQk0mQk05Qk1MQk1aQk1tQk1+Qk2KQk2YQk2sQk23Qk3CQk3QQk3jQk32Qk0BQ00UQ00nQ004Q01GQ01aQ01lQ012Q02HQ02aQ02hQ02tQ03AQ03OQ03jQ037Q00KRE0VRE0pRE08RE1LRE1ZRE1uRE2BRE2ZRE2nRE22RE3JRE3TRE3kRE3yRE0CRU0VRU0gRU00RU0+RU1PRU1iRU1yRU19RU2RRU2fRU2yRU3GRU3WRU3kRU33RU0HRk0aRk0rRk05Rk1MRk1fRk1yRk15Rk2MRk2WRk2mRk2tRk25Rk3MRk3WRk3lRk31Rk0GR00cR00tR003R01CR01VR01rR02DR02WR02gR02xR03CR03SR03hR030R00FSE0TSE0eSE0xSE1ASE1WSE1sSE1/SE2NSE2gSE24SE3MSE3fSE33SE0NSU0dSU0pSU06SU1QSU1bSU1pSU18SU2MSU2hSU2vSU29SU3TSU3hSU35SU0FSk0YSk0rSk0/Sk1QSk1jSk13Sk2CSk2WSk2pSk29Sk3JSk3WSk3pSk34Sk0JS00YS00rS00+S01US01lS017S02QS02oS027S03RS03dS03wS03+S00STE0lTE04TE1HTE1dTE1uTE1/TE2OTE2hTE20TE3KTE3dTE3wTE0DTU0UTU0qTU07TU1KTU1dTU1wTU17TU2KTU2YTU2oTU3ATU3WTU3hTU3vTU0CTk0TTk0nTk0xTk07Tk1GTk1bTk1iTk16Tk2NTk2bTk2pTk20Tk3FTk3dTk3wTk0DT00UT00gT00zT00+T01KT01YT01wT02DT02WT02kT02zT026T03GT03ZT03qT03xT00CUE0QUE0eUE0xUE1CUE1VUE1fUE1pUE1/UE2NUE2UUE2lUE2xUE3HUE3XUE3nUE34UE0LUU0eUU0xUU1HUU1dUU1kUU1uUU2BUU2VUU2oUU2zUU2/UU3QUU3eUU3lUU39UU0LUk0VUk0oUk05Uk1KUk1UUk1fUk1wUk13Uk1+Uk2TUk2hUk2yUk3AUk3RUk3nUk33Uk0KU00dU00pU003U01FU01YU01uU015U02HU02TU02rU02+U03KU03ZU03lU03sU036U00IVE0SVE0lVE02VE1KVE1UVE1eVE12VE2FVE2MVE2dVE2nVE29VE3HVE3XVE3hVE30VE0HVU0aVU0lVU02VU1EVU1OVU1aVU1tVU19VU2QVU2eVU20VU3FVU3WVU3gVU3rVU3/VU0SVk0jVk02Vk1AVk1TVk1kVk1yVk2IVk2gVk22Vk3FVk3VVk3lVk34Vk0GV00ZV00sV01EV01PV01lV019V02VV02hV02wV027V03OV03kV033V00LWE0WWE0nWE01WE1AWE1OWE1VWE1jWE15WE2EWE2SWE2lWE2zWE3CWE3TWE3mWE31WE0KWU0dWU0rWU06WU1FWU1WWU1sWU18WU2PWU2iWU2uWU3CWU3NWU3eWU3xWU0CWk0NWk0bWk0qWk02Wk1MWk1XWk1iWk16Wk2GWk2bWk2wWk3DWk3SWk3nWk31Wk0JW00fW000W01HW01YW01jW01xW02EW02UW02iW02yW03FW03aW03pW033W00KXE0YXE0iXE01XE1DXE1NXE1eXE1uXE1/XE2NXE2bXE2zXE3GXE3VXE3oXE37XE0JXU0aXU0oXU04XU1DXU1ZXU1oXU19XU2QXU2jXU20XU3KXU3iXU31XU3/XU0UXk0bXk0vXk1HXk1RXk1iXk1zXk2EXk2SXk2lXk2sXk23Xk3MXk3XXk3qXk3xXk0EX00XX00lX002X01EX01XX01qX016X02KX02YX02rX03BX03PX03WX03nX03xX00FYE0TYE0eYE0sYE0zYE1GYE1ZYE1oYE19YE2QYE2cYE2qYE24YE3GYE3RYE3mYE35YE0MYU0iYU0wYU07YU1MYU1fYU1yYU2CYU2WYU2pYU20YU2/YU3SYU3mYU3tYU0CYk0NYk0jYk0yYk08Yk1DYk1UYk1nYk17Yk2MYk2dYk2zYk3LYk3ZYk3uYk0CY00TY00fY00yY009Y01LY01bY01uY019Y02VY02oY027Y03QY03eY03sY03zY00GZE0ZZE0tZE09ZE1QZE1eZE1xZE2FZE2VZE2kZE23ZE3FZE3PZE3gZE3zZE0EZU0cZU0tZU04ZU0/ZU1JZU1cZU1mZU12ZU2LZU2fZU20ZU3MZU3dZU3rZU3/ZU0SZk0lZk06Zk1NZk1eZk12Zk2KZk2ZZk2nZk2yZk25Zk3MZk3gZk3zZk0DZ00UZ00nZ002Z01GZ01ZZ01sZ02CZ02QZ02jZ022Z03OZ03ZZ03nZ033Z00HaE0baE0uaE1CaE1VaE1oaE17aE2FaE2ZaE2gaE2zaE2+aE3SaE3naE36aE0NaU0gaU0uaU1BaU1SaU1eaU1saU2AaU2LaU2WaU2kaU23aU3KaU3VaU3oaU37aU0Mak0aak0uak05ak1Kak1bak1uak11ak2Bak2Uak2iak23ak3Pak3eak3pak39ak0Qa00fa00ta01Ca01Va01ta017a02Ka02da02na024a03Ga03Wa03pa030a00IbE0SbE0jbE02bE1GbE1RbE1lbE1zbE2GbE2abE2qbE24bE3LbE3bbE3ubE3/bE0NbU0gbU0zbU1GbU1NbU1gbU1qbU16bU2BbU2NbU2gbU2qbU25bU3JbU3abU3wbU0Bbk0Lbk0Wbk0pbk0/bk1Xbk1qbk10bk2Fbk2Wbk2mbk21bk3Ibk3Zbk3nbk3ybk0Fb00Ub00qb01Ab01Tb01hb010b02Mb02gb02zb03Lb03hb03xb039b00OcE0kcE0vcE09cE1QcE1gcE11cE2DcE2RcE2ncE21cE3NcE3ZcE3scE3/cE0TcU0kcU03cU1LcU1WcU1qcU19cU2RcU2dcU2qcU29cU3McU3dcU3scU3/cU0Sck0ock05ck1Pck1kck18ck2Pck2lck2xck3Eck3Sck3mck35ck0Mc00bc00xc01Cc01Tc01ic011c02Ic02ec02xc03Ec03Xc03oc03+c00PdE0edE0xdE1EdE1PdE1edE1sdE18dE2UdE2qdE21dE3DdE3WdE3ndE37dE0FdU0PdU0adU0vdU02dU1OdU1hdU1vdU19dU2IdU2ZdU2xdU3EdU3XdU3odU30dU0Hdk0Sdk0edk0sdk1Edk1Xdk1qdk14dk2Hdk2Odk2adk2tdk2+dk3Fdk3Wdk3kdk3ydk0Fd00Wd00pd00zd009d01Td01hd01od015d02Fd02bd02rd027d03Md03fd03yd00FeE0beE0xeE04eE1CeE1VeE1peE18eE2HeE2TeE2keE2yeE25eE3ReE3feE3peE38eE0NeU0eeU0oeU0zeU1EeU1LeU1SeU1neU11eU2GeU2UeU2leU27eU3LeU3eeU3xeU39eU0Lek0Zek0sek1Cek1Nek1bek1nek1/ek2Sek2eek2tek25ek3Aek3Oek3cek3mek35ek0Ke00ee00oe00ye01Ke01Ze01ge01xe017e02Re02be02re021e03Ie03be03ue035e00KfE0YfE0ifE0ufE1BfE1RfE1kfE1yfE2IfE2ZfE2qfE20fE2/fE3TfE3mfE33fE0KfU0UfU0nfU04fU1GfU1cfU10fU2KfU2ZfU2pfU25fU3MfU3afU3tfU0Afk0Yfk0jfk05fk1Rfk1pfk11fk2Efk2Pfk2ifk24fk3Lfk3ffk3qfk37fk0Jf00Uf00if00pf003f01Nf01Yf01mf015f02Hf02Wf02nf026f03Jf03ef03xf03/f00OgGUoTRmATSqATUCATVCATWOATXaATYKATZaATaGATbKATcWATdaATeGATe+ATf6ATQqBTSCBTSuBTTaBTU6BTVqBTW+BTYSBTZeBTaaBTbuBTcmBTd2BTfOBTQiCTRuCTSyCTTeCTUWCTViCTWiCTXaCTYaCTZmCTa6CTb2CTcuCTd6CTeyCTfaCTQmDTReDTSGDTTKDTUKDTVODTWGDTW+DTYeDTZqDTamDTbyDTc+DTd2DTe6DTfyDTQyETReETS2ETTyETVGETWSETXeETYiETZ6ETbaETcmETdOETeiETe+ETQOFTRuFTSWFTTaFTUeFTViFTWaFTXmFTYCFTYuFTaCFTauFTb6FTcWFTdiFTeuFTfmFTQqGTRiGTSuGTT6GTU6GTV6GTWyGTX+GTZWGTaOGTaqGTbuGTcWGTdmGTeeGTfKGTQCHTQeHTRqHTS2HTTyHTVGHTWSHTXCHTX6HTYyHTZqHTaWHTbqHTc2HTeCHTfaHTQSITQ+ITSCITTOITUaITVaITWqITX2ITYiITZOITaaITbqITcGITdaITeGITfeITQaJTRCJTReJTSiJTTuJTU+JTWCJTXGJTYeJTZ+JTa2JTcKJTdaJTeeJTfOJTQaKTRGKTR+KTS+KTUKKTVGKTWmKTXyKTY+KTaSKTbKKTcCKTceKTdqKTe2KTQGLTRGLTSSLTTKLTUWLTVmLTWmLTXiLTYuLTZmLTaOLTbSLTceLTdiLTfCLTQGMTQyMTROMTR2MTTCMTTqMTUqMTV+MTXOMTYiMTaCMTbGMTb+MTdOMTeaMTfmMTQ6NTSGNTTKNTUqNTV6NTW2NTXuNTYaNTY2NTaCNTbSNTceNTdeNTeiNTfuNTQqOTRqOTS2OTUCOTVaOTWSOTXeOTYqOTaKOTa2OTbuOTcuOTduOTe+OTQKPTRaPTSmPTTyPTU+PTVmPTW2PTXSPTYePTZKPTaaPTbuPTc6PTeGPTfSPTQKQTRWQTSaQTTKQTUCQTVSQTV+QTWqQTXiQTYuQTZ6QTamQTbyQTc+QTeCQTe6QTQKRTQ2RTR6RTS+RTUKRTUmRTVWRTWiRTXaRTYuRTaORTbKRTb2RTdGRTeSRTfORTQGSTRaSTSmSTUGSTU+STV6STXGSTXuSTYySTZqSTaqSTb2STciSTdySTeaSTfeSTQqTTRqTTSWTTTmTTUeTTVqTTW6TTX6TTYyTTZ+TTa+TTcKTTdOTTeGTTfSTTQeUTRqUTSGUTTSUTT6UTU6UTVWUTWGUTXSUTX6UTY2UTZ2UTa6UTcSUTdWUTd+UTeqUTf2UTROVTSuVTT6VTUiVTVmVTWqVTXqVTYmVTZyVTa2VTbuVTcaVTdmVTeiVTf6VTRSWTSeWTTWWTUiWTWCWTXSWTYeWTZ+WTbWWTcWWTdGWTeKWTfiWTQOXTRGXTSSXTTSXTUmXTVeXTWWXTXuXTYmXTaGXTa2XTcCXTdOXTeeXTfiXTQuYTR+YTSqYTT6YTVGYTWWYTXGYTX6YTZGYTaCYTbGYTcCYTdOYTeaYTfyYTQ2ZTSOZTTiZTVCZTWOZTXmZTYWZTZiZTaaZTbqZTc2ZTeCZTe+ZTQWaTRaaTSeaTTaaTUmaTVyaTXKaTYWaTZiaTauaTbyaTdKaTeOaTfKaTQWbTRibTSObTTKbTUCbTVCbTWibTX6bTYmbTZebTaqbTbubTc+bTdmbTeObTe6bTQOcTQqcTSKcTTWcTUOcTVGcTVycTW2cTYWcTZicTaucTbycTcicTducTeacTfKcTQCdTRidTSudTT6dTUydTVudTWKdTW6dTYGdTZKdTZmdTaqdTbidTcadTdmdTeqdTf2dTQeeTRGeTSeeTTWeTTyeTU2eTVmeTW+eTX+eTY+eTaCeTbOeTcaeTdmeTe+eTQWfTQyfTRafTSmfTT2fTVCfTVufTWefTXifTYafTY2fTaWfTbOfTb2fTdCfTeGfTfKfTfyfTQegTRigTR+gTSagTTugTUmgTVqgTWigTXmgTY+gTZ+gTbKgTcWgTdGgTd+gTe2gTQChTRahTSGhTS+hTTuhTVOhTWahTXKhTYGhTY2hTZShTaKhTbChTbqhTc2hTd6hTfKhTfyhTQaiTR6iTS2iTTSiTUWiTU+iTWWiTW+iTX+iTYmiTZyiTa+iTcKiTc2iTd6iTeyiTfaiTQKjTRWjTSWjTTijTUajTVyjTW2jTX6jTYijTZOjTaejTbqjTcujTd6jTeijTfujTQykTRqkTTCkTUikTV6kTW2kTX2kTY2kTaCkTa6kTcGkTdSkTeykTfekTQ2lTSWlTT2lTUmlTVilTWOlTXalTYylTZ+lTbOlTb6lTc+lTd2lTeilTfalTf2lTQumTSGmTSymTTqmTU2mTVumTWqmTXumTY6mTZ2mTbKmTcWmTdOmTeKmTe2mTf6mTRSnTSSnTTenTUqnTVanTWqnTXWnTYanTZmnTaqnTbWnTcOnTdKnTd6nTfSnTf+nTQqoTSKoTS6oTUOoTVioTWuoTXqoTY+oTZ2oTbGoTceoTdyoTe+oTQCpTQupTRmpTSypTTypTUqpTVqpTW2pTYKpTZGpTZ+pTbKpTcCpTcqpTd2pTeupTfWpTQaqTRaqTSeqTTWqTUOqTVuqTW6qTX2qTZCqTaOqTbGqTcKqTdCqTeCqTeuqTQGrTRCrTSWrTTirTUurTVyrTXKrTYqrTZ2rTaerTbyrTcOrTderTe+rTfmrTQqsTRusTSysTTqsTU2sTVSsTV+sTXSsTX+sTZKsTZmsTaysTb+sTc2sTd6sTeysTf+sTRKtTSKtTTKtTUCtTVOtTWmtTXetTX6tTY+tTZmtTa2tTbutTcatTdStTdutTe6tTQGuTRCuTSWuTTiuTUSuTVKuTWCuTW6uTXmuTY6uTaGuTbSuTcquTdiuTeOuTfSuTQevTRqvTSqvTT6vTVGvTVyvTWevTXqvTY6vTZWvTaqvTbWvTcuvTdqvTeSvTeuvTfyvTQ+wTSOwTTSwTUWwTVuwTXOwTYGwTZawTaqwTbuwTcewTdqwTeWwTfOwTQOxTRaxTSWxTT2xTVCxTWOxTXixTYaxTZSxTZuxTa6xTcGxTdWxTeWxTfixTQayTRmyTS2yTT2yTUyyTV+yTW2yTXeyTYiyTZuyTayyTcSyTdWyTeCyTeeyTfGyTQSzTQ6zTR6zTTOzTUezTVyzTXSzTYWzTZOzTaezTbqzTc2zTeKzTfWzTQa0TR60TTK0TUG0TU+0TVq0TWG0TXS0TYi0TZu0Tau0Tby0Tc+0Td60Te60TQG1TRS1TSq1TTi1TUu1TV61TXa1TYG1TY+1TZ+1Ta+1TcO1Tda1Teq1Tf21TRC2TSO2TS22TUG2TUi2TVu2TWa2TXq2TY+2TaK2TbW2Tci2Tda2Tem2Tfq2TQa3TRS3TSi3TTO3TT63TUy3TV+3TXK3TX23TZC3TaO3TbS3TcK3Tda3TeG3TfK3TQO4TRa4TR24TSm4TTy4TUq4TV+4TXe4TYa4TZG4TaW4Tbi4Tce4TdW4Teq4Tf24TRW5TSO5TTK5TUW5TU+5TWC5TW65TX65TZG5TZy5TbC5Tbq5Tcu5Td65Te65Tfm5TQ26TRu6TS66TUK6TVK6TWC6TXO6TYO6TZa6Tae6TbW6Tci6Tdu6Te66TfW6TQi7TRK7TSK7TSm7TTW7TUi7TVK7TWG7TXG7TYK7TZi7Tam7TbO7Tb67TdG7Tee7Tf+7TRK8TRy8TS28TT68TU68TV28TXC8TYG8TY+8TZq8Ta28Tby8TdK8Tei8Tfu8TQm9TRy9TTS9TUi9TVu9TXO9TYm9TZm9TaW9Tba9Tcy9Tde9TeW9Tfi9TQi+TR2+TSu+TTm+TU++TV2+TXW+TYG+TZS+Tae+Tbu+TdO+Tea+Tfq+TQW/TRm/TSy/TUC/TUy/TVm/TWy/TXu/TYy/TZu/Ta6/TcG/Tde/Tei/Tf6/TRPATSvATT7ATVTATWDATXPATYHATZXATajATbvAZShNysBN4MBN8cBNAsFNEcFNJMFNN8FNTcFNYMFNc8FNhsFNl8FNrcFNvsFNzcFN4MFN88FN/sFNDcJNG8JNK8JNQ8JNWcJNZMJNcsJNhcJNlsJNqsJNtMJNvsJNycJN3sJN5cJN/cJNEMNNHsNNLMNNN8NNSMNNYMNNc8NNhsNNl8NNo8NNtsNNwcNNzcNN28NN88NNBsRNGcRNJ8RNNsRNPcRNScRNXMRNbcRNdMRNhcRNk8RNocRNtMRNxcRN2MRN4sRN7MRNAsVNEMVNF8VNKMVNNMVNSsVNWsVNasVNe8VNjsVNocVNtMVNysVN4MVN58VN8cVNBMZNGMZNK8ZNNsZNQsZNU8ZNYcZNaMZNgMZNjsZNmMZNq8ZNvMZNzcZN18ZN4sZN88ZN+sZNAcdNFsdNJMdNNcdNQ8dNVMdNasdNesdNjcdNoMdNrMdNusdNyMdN28dN8cdN/MdNCshNFshNLshNQchNTchNXMhNaMhNb8hNfchNi8hNlchNqMhNuchNzchN18hN4chN+chNCMlND8lNIMlNKslNQMlNSslNWslNZMlNd8lNislNnclNqMlNuclNx8lN0clN3clN8MlNAMpNE8pNIcpNN8pNSMpNWcpNY8pNbspNgspNlcpNpspNucpNw8pN1spN58pN9cpNC8tNI8tNOctNSMtNWMtNaMtNe8tNictNnMtNr8tNx8tN0stN6MtNAMxNGMxNJMxNM8xNPsxNUcxNZ8xNesxNjsxNmcxNqsxNuMxNw8xN0cxN2MxN5sxN/MxNB81NFc1NKM1NNs1NRc1NVs1Nac1NeM1Njc1NoM1Nrs1Nvc1NyM1N2c1N781N/81NEs5NJc5NMc5NRc5NUM5NYc5NdM5Nhc5NkM5Nns5Nrc5Nuc5Nz85N2s5N5c5N/c5NCc9NHs9NM89NRs9NVc9Nas9NeM9NjM9Nos9Nt89Nys9N289N5s9N9M9NB9BNF9BNJdBNNdBNSNBNXdBNbNBNetBNjdBNm9BNpdBNuNBNxtBN0NBN4dBN8dBNAtFNENFNHtFNNtFNSdFNWNFNa9FNftFNjNFNndFNq9FNu9FNxtFN3NFN69FNANJNE9JNJtJNN9JNTdJNZdJNeNJNgtJNl9JNntJNstJNytJN1NJN5dJN9tJNB9NNFdNNKNNNL9NNOtNNT9NNWtNNbdNNdNNNh9NNmtNNqNNNudNNx9NN2tNN7dNN/dNNDdRNG9RNLtRNRNRNUtRNWdRNatRNdNRNiNRNltRNodRNr9RNttRNydRN3NRN69RNANVNE9VNH9VNLdVNO9VNSdVNVNVNadVNfNVNj9VNpdVNs9VNvtVNz9VN4tVN9dVNBdZNGdZNLNZNN9ZNQtZNVdZNadZNcNZNhdZNkNZNptZNtdZNv9ZNxtZN19ZN6tZN/tZND9dNINdNNtdNTtdNXNdNcddNhddNltdNotdNtddNwNdNztdN3tdN8ddNANhNGNhNK9hNPthNU9hNYdhNb9hNdthNidhNnNhNsNhNwNhN09hN4dhN9NhNCNlNGNlNJ9lNOtlNSNlNUtlNY9lNdtlNh9lNn9lNsNlNu9lNwtlNzNlN39lN6dlN+dlNDtpNItpNN9pNT9pNYNpNbtpNgtpNldpNqNpNvdpN0NpN4dpN+dpNDdtNHNtNKttNNdtNPNtNT9tNY9tNdttNhttNl9tNqttNudtNydtN3NtN79tNBdxNE9xNJtxNOdxNUdxNXNxNatxNetxNitxNntxNsdxNxdxN2NxN69xN/txNCN1NHN1NI91NNt1NQd1NVd1Nat1Nfd1NkN1No91Nsd1NxN1N1d1N4d1N791NA95NDt5NGd5NJ95NOt5NTd5NWN5Na95Nft5Nj95Nnd5Nsd5NvN5Nzd5N3t5N8d5N+N5NBN9NF99NJd9NOt9NUt9NYd9NbN9NgN9Nk99Not9NsN9Nxd9N2N9N8N9N/t9NDeBNIOBNKuBNO+BNSeBNWeBNbOBNd+BNi+BNleBNpuBNueBNyeBN1OBN6OBN9uBNCeFNHeFNLeFNO+FNTuFNXuFNceFNguFNkOFNo+FNtuFNyeFN0OFN4+FN7eFN/eFNBOJNEOJNI+JNLeJNPOJNTOJNXeJNc+JNhOJNjuJNmeJNrOJNwuJN2uJN7eJN9+JNCONNGeNNKeNNOONNS+NNXONNauNNdeNNiONNl+NNreNNw+NN1uNN5ONN9+NND+RNI+RNNuRNTuRNZORNdORNgORNkeRNp+RNsuRNwORN0+RN4+RN+ORNBuVNFOVNKuVNOOVNUOVNXOVNb+VNguVNluVNruVNweVN1eVN4OVN9OVNB+ZNG+ZNJ+ZNNOZNR+ZNVuZNZ+ZNduZNieZNnOZNsuZNw+ZN2eZN7uZNBudNGedNL+dNO+dNTudNXOdNcOdNg+dNludNpedNu+dNzOdN3edN7OdN/+dNEuhNKOhNO+hNTuhNYehNcuhNiOhNmehNqOhNu+hNzuhN2ehN6OhN9uhNBulNHulNNOlNP+lNTelNYOlNcelNhelNj+lNmelNpOlNuelNwOlN2OlN6+lN+elNB+pNEupNI+pNO+pNTupNYepNcupNfupNkepNnOpNqOpNtupNzupN4epN9OpNAutNEetNGOtNJOtNN+tNSOtNT+tNYOtNbutNfOtNj+tNoOtNs+tNvetNx+tN3etN6+tN8utNA+xND+xNJexNNexNRexNVuxNaexNfOxNj+xNpexNu+xNwuxNzOxN3+xN8+xNBu1NEe1NHe1NLu1NPO1NQ+1NW+1Nae1Nc+1Nhu1Nl+1NqO1Nsu1Nve1Nzu1N1e1N3O1N8e1N/+1NEO5NHu5NL+5NRe5NVe5NaO5Ne+5Nh+5Nle5No+5Ntu5NzO5N1+5N5e5N8e5NCe9NHO9NKO9NN+9NQ+9NSu9NWO9NZu9NcO9Ng+9NlO9NqO9Nsu9NvO9N1O9N4+9N6u9N++9NBfBNG/BNJfBNNfBNP/BNUvBNZfBNePBNg/BNlPBNovBNrPBNuPBNy/BN2/BN7vBN/PBNEvFNI/FNNPFNPvFNSfFNXfFNcPFNgfFNlPFNnvFNsfFNwvFN0PFN5vFN/vFNFPJNI/JNM/JNQ/JNVvJNZPJNd/JNivJNovJNrfJNw/JN2/JN8/JN//JNDvNNGfNNLPNNQvNNVfNNafNNdPNNhfNNk/NNnvNNrPNNs/NNwfNN1/NN4vNN8PNNA/RNEfRNIPRNMfRNRPRNU/RNaPRNe/RNifRNmPRNo/RNtPRNyvRN2vRN7fRNAPVNDPVNIPVNK/VNPPVNT/VNYPVNa/VNefVNiPVNlPVNqvVNtfVNwPVN2PVN5PVN+fVNDvZNIfZNMPZNRfZNU/ZNZ/ZNffZNkvZNpfZNtvZNwfZNz/ZN4vZN8vZNAPdNEPdNI/dNOPdNR/dNVfdNaPdNdvdNgPdNk/dNofdNq/dNvPdNzPdN3fdN6/dN+fdNEfhNJPhNM/hNRvhNWfhNZ/hNePhNhvhNlvhNofhNt/hNxvhN2/hN7vhNAflNEvlNKPlNQPlNU/lNXflNcvlNeflNjflNpflNr/lNwPlN0flN4vlN8PlNA/pNCvpNFfpNKvpNNfpNSPpNT/pNYvpNdfpNg/pNlPpNovpNtfpNyPpN2PpN6PpN9vpNCftNH/tNLftNNPtNRftNT/tNY/tNcftNfPtNivtNkftNpPtNt/tNxvtN2/tN7vtN+vtNCPxNFvxNJPxNL/xNRPxNV/xNavxNgPxNjvxNmfxNqvxNvfxN0PxN4PxN9PxNB/1NEv1NHf1NMP1NRP1NS/1NYP1Na/1Ngf1NkP1Nmv1Nof1Nsv1Nxf1N2f1N6v1N+/1NEf5NKf5NN/5NTP5NYP5Ncf5Nff5NkP5Nm/5Nqf5Nuf5NzP5N2/5N8/5NBv9NGf9NLv9NPP9NSv9NUf9NZP9Nd/9Ni/9Nm/9Nrv9NvP9Nz/9N4/9N8/9KAgABAEoVAAEASiMAAQBKLQABAEo+AAEASlEAAQBKYgABAEp6AAEASosAAQBKlgABAEqdAAEAZShKpwABAEq6AAEASsQAAQBK1AABAErpAAEASv0AAQBKEgEBAEoqAQEASjsBAQBKSQEBAEpdAQEASnABAQBKgwEBAEqYAQEASqsBAQBKvAEBAErUAQEASugBAQBK9wEBAEoFAgEAShACAQBKFwIBAEoqAgEASj4CAQBKUQIBAEphAgEASnICAQBKhQIBAEqUAgEASqQCAQBKtwIBAErKAgEASuACAQBK7gIBAEoBAwEAShQDAQBKLAMBAEo3AwEASkUDAQBKVQMBAEplAwEASnkDAQBKjAMBAEqgAwEASrMDAQBKxgMBAErZAwEASuMDAQBK9wMBAEr+AwEAShEEAQBKHAQBAEowBAEASkUEAQBKWAQBAEprBAEASn4EAQBKjAQBAEqfBAEASrAEAQBKvAQBAErKBAEASt4EAQBK6QQBAEr0BAEASgIFAQBKFQUBAEooBQEASjMFAQBKRgUBAEpZBQEASmoFAQBKeAUBAEqMBQEASpcFAQBKqAUBAEq5BQEASswFAQBK0wUBAErfBQEASvIFAQBKAAYBAEoVBgEASi0GAQBKPAYBAEpHBgEASlsGAQBKbgYBAEp9BgEASosGAQBKoAYBAEqzBgEASssGAQBK2QYBAEroBgEASvsGAQBKBQcBAEoWBwEASiQHAQBKNAcBAEpHBwEASlIHAQBKZgcBAEpwBwEASoEHAQBKlAcBAEqkBwEASq8HAQBKwwcBAErRBwEASuQHAQBK+AcBAEoICAEAShYIAQBKKQgBAEo5CAEASkwIAQBKXQgBAEprCAEASn4IAQBKkQgBAEqkCAEASqsIAQBKvggBAErICAEAStgIAQBK3wgBAErrCAEASv4IAQBKCAkBAEoXCQEASicJAQBKOAkBAEpOCQEASl8JAQBKaQkBAEp0CQEASocJAQBKnQkBAEq1CQEASsgJAQBK0gkBAErjCQEASvQJAQBKBAoBAEoTCgEASiYKAQBKNwoBAEpFCgEASlAKAQBKYwoBAEpyCgEASogKAQBKngoBAEqxCgEASr8KAQBK0goBAErqCgEASv4KAQBKEQsBAEopCwEASj8LAQBKTwsBAEpbCwEASmwLAQBKggsBAEqNCwEASpsLAQBKrgsBAEq+CwEAStMLAQBK4QsBAErvCwEASgUMAQBKEwwBAEorDAEASjcMAQBKSgwBAEpdDAEASnEMAQBKiQwBAEqcDAEASrAMAQBKuwwBAErPDAEASuIMAQBK9gwBAEoCDQEASg8NAQBKIg0BAEoxDQEASkINAQBKUQ0BAEpkDQEASncNAQBKjQ0BAEqeDQEASrQNAQBKyQ0BAErhDQEASvQNAQBKCg4BAEoWDgEASikOAQBKNw4BAEpLDgEASl4OAQBKcQ4BAEqADgEASpYOAQBKpw4BAEq4DgEASscOAQBK2g4BAErtDgEASgMPAQBKFg8BAEopDwEASjwPAQBKTQ8BAEpjDwEASnQPAQBKgw8BAEqWDwEASqkPAQBKtA8BAErDDwEAStEPAQBK4Q8BAEr5DwEASg8QAQBKGhABAEooEAEASjsQAQBKTBABAEpgEAEASmoQAQBKdBABAEp/EAEASpQQAQBKmxABAEqzEAEASsYQAQBK1BABAEriEAEASu0QAQBK/hABAEoWEQEASikRAQBKPBEBAEpNEQEASlkRAQBKbBEBAEp3EQEASoMRAQBKkREBAEqpEQEASrwRAQBKzxEBAErdEQEASuwRAQBK8xEBAEr/EQEAShISAQBKIxIBAEoqEgEASjsSAQBKSRIBAEpXEgEASmoSAQBKexIBAEqOEgEASpgSAQBKohIBAEq4EgEASsYSAQBKzRIBAEreEgEASuoSAQBKABMBAEoQEwEASiATAQBKMRMBAEpEEwEASlcTAQBKahMBAEqAEwEASpYTAQBKnRMBAEqnEwEASroTAQBKzhMBAErhEwEASuwTAQBK+BMBAEoJFAEAShcUAQBKHhQBAEo2FAEASkQUAQBKThQBAEphFAEASnIUAQBKgxQBAEqNFAEASpgUAQBKqRQBAEqwFAEASrcUAQBKzBQBAEraFAEASusUAQBK+RQBAEoKFQEASiAVAQBKMBUBAEpDFQEASlYVAQBKYhUBAEpwFQEASn4VAQBKkRUBAEqnFQEASrIVAQBKwBUBAErMFQEASuQVAQBK9xUBAEoDFgEAShIWAQBKHhYBAEolFgEASjMWAQBKQRYBAEpLFgEASl4WAQBKbxYBAEqDFgEASo0WAQBKlxYBAEqvFgEASr4WAQBKxRYBAErWFgEASuAWAQBK9hYBAEoAFwEAShAXAQBKGhcBAEotFwEASkAXAQBKUxcBAEpeFwEASm8XAQBKfRcBAEqHFwEASpMXAQBKphcBAEq2FwEASskXAQBK1xcBAErtFwEASv4XAQBKDxgBAEoZGAEASiQYAQBKOBgBAEpLGAEASlwYAQBKbxgBAEp5GAEASowYAQBKnRgBAEqrGAEASsEYAQBK2RgBAErvGAEASv4YAQBKDhkBAEoeGQEASjEZAQBKPxkBAEpSGQEASmUZAQBKfRkBAEqIGQEASp4ZAQBKthkBAErOGQEAStoZAQBK6RkBAEr0GQEASgcaAQBKHRoBAEowGgEASkQaAQBKTxoBAEpgGgEASm4aAQBKeRoBAEqHGgEASo4aAQBKnBoBAEqyGgEASr0aAQBKyxoBAEreGgEASuwaAQBK+xoBAEoMGwEASh8bAQBKLhsBAEpDGwEASlYbAQBKZBsBAEpzGwEASn4bAQBKjxsBAEqlGwEASrUbAQBKyBsBAErbGwEASucbAQBK+xsBAEoGHAEAShccAQBKKhwBAEo7HAEASkYcAQBKVBwBAEpjHAEASm8cAQBKhRwBAEqQHAEASpscAQBKsxwBAEq/HAEAStQcAQBK6RwBAEr8HAEASgsdAQBKIB0BAEouHQEASkIdAQBKWB0BAEptHQEASoAdAQBKkR0BAEqcHQEASqodAQBKvR0BAErNHQEAStsdAQBK6x0BAEr+HQEAShMeAQBKIh4BAEowHgEASkMeAQBKUR4BAEpbHgEASm4eAQBKfB4BAEqGHgEASpceAQBKpx4BAEq4HgEASsYeAQBK1B4BAErsHgEASv8eAQBKDh8BAEohHwEASjQfAQBKQh8BAEpTHwEASmEfAQBKcR8BAEp8HwEASpIfAQBKoR8BAEq2HwEASskfAQBK3B8BAErtHwEASgMgAQBKGyABAEouIAEASjggAQBKTSABAEpUIAEASmggAQBKgCABAEqKIAEASpsgAQBKrCABAEq9IAEASssgAQBK3iABAErlIAEASvAgAQBKBSEBAEoQIQEASiMhAQBKKiEBAEo9IQEASlAhAQBKXiEBAEpvIQEASn0hAQBKkCEBAEqjIQEASrMhAQBKwyEBAErRIQEASuQhAQBK+iEBAEoIIgEASg8iAQBKICIBAEoqIgEASj4iAQBKTCIBAEpXIgEASmUiAQBKbCIBAEp/IgEASpIiAQBKoSIBAEq2IgEASskiAQBK1SIBAErjIgEASvEiAQBK/yIBAEoKIwEASh8jAQBKMiMBAEpFIwEASlsjAQBKaSMBAEp0IwEASoUjAQBKmCMBAEqrIwEASrsjAQBKzyMBAEriIwEASu0jAQBK+CMBAEoLJAEASh8kAQBKJiQBAEo7JAEASkYkAQBKXCQBAEprJAEASnUkAQBKfCQBAEqNJAEASqAkAQBKtCQBAErFJAEAStYkAQBK7CQBAEoEJQEAShIlAQBKJyUBAEo7JQEASkwlAQBKWCUBAEprJQEASnYlAQBKhCUBAEqUJQEASqclAQBKtiUBAErOJQEASuElAQBK9CUBAEoJJgEAShcmAQBKJSYBAEosJgEASj8mAQBKUiYBAEpmJgEASnYmAQBKiSYBAEqXJgEASqomAQBKviYBAErOJgEASt0mAQBK8CYBAEr+JgEASggnAQBKGScBAEosJwEASj0nAQBKVScBAEpmJwEASnEnAQBKeCcBAEqCJwEASpUnAQBKnycBAEqvJwEASsQnAQBK2CcBAErtJwEASgUoAQBKFigBAEokKAEASjgoAQBKSygBAEpeKAEASnMoAQBKhigBAEqXKAEASq8oAQBKwygBAErSKAEASuAoAQBK6ygBAEryKAEASgUpAQBKGSkBAEosKQEASjwpAQBKTSkBAEpgKQEASm8pAQBKfykBAEqSKQEASqUpAQBKuykBAErJKQEAStwpAQBK7ykBAEoHKgEAShIqAQBKICoBAEowKgEASkAqAQBKVCoBAEpnKgEASnsqAQBKjioBAEqhKgEASrQqAQBKvioBAErSKgEAStkqAQBK7CoBAEr3KgEASgsrAQBKICsBAEozKwEASkYrAQBKWSsBAEpnKwEASnorAQBKiysBAEqXKwEASqUrAQBKuSsBAErEKwEASs8rAQBK3SsBAErwKwEASgMsAQBKDiwBAEohLAEASjQsAQBKRSwBAEpTLAEASmcsAQBKciwBAEqDLAEASpQsAQBKpywBAEquLAEASrosAQBKzSwBAErbLAEASvAsAQBKCC0BAEoXLQEASiItAQBKNi0BAEpJLQEASlgtAQBKZi0BAEp7LQEASo4tAQBKpi0BAEq0LQEASsMtAQBK1i0BAErgLQEASvEtAQBK/y0BAEoPLgEASiIuAQBKLS4BAEpBLgEASksuAQBKXC4BAEpvLgEASn8uAQBKii4BAEqeLgEASqwuAQBKvy4BAErTLgEASuMuAQBK8S4BAEoELwEAShQvAQBKJy8BAEo4LwEASkYvAQBKWS8BAEpsLwEASn8vAQBKhi8BAEqZLwEASqMvAQBKsy8BAEq6LwEASsYvAQBK2S8BAErjLwEASvIvAQBKAjABAEoTMAEASikwAQBKOjABAEpEMAEASk8wAQBKYjABAEp4MAEASpAwAQBKozABAEqtMAEASr4wAQBKzzABAErfMAEASu4wAQBKATEBAEoSMQEASiAxAQBKKzEBAEo+MQEASk0xAQBKYzEBAEp5MQEASowxAQBKmjEBAEqtMQEASsUxAQBK2TEBAErsMQEASgQyAQBKGjIBAEoqMgEASjYyAQBKRzIBAEpdMgEASmgyAQBKdjIBAEqJMgEASpkyAQBKrjIBAEq8MgEASsoyAQBK4DIBAEruMgEASgYzAQBKEjMBAEolMwEASjgzAQBKTDMBAEpkMwEASnczAQBKizMBAEqWMwEASqozAQBKvTMBAErRMwEASt0zAQBK6jMBAEr9MwEASgw0AQBKHTQBAEosNAEASj80AQBKUjQBAEpoNAEASnk0AQBKjzQBAEqkNAEASrw0AQBKzzQBAErlNAEASvE0AQBKBDUBAEoSNQEASiY1AQBKOTUBAEpMNQEASls1AQBKcTUBAEqCNQEASpM1AQBKojUBAEq1NQEASsg1AQBK3jUBAErxNQEASgQ2AQBKFzYBAEooNgEASj42AQBKTzYBAEpeNgEASnE2AQBKhDYBAEqPNgEASp42AQBKrDYBAGVYAgAAAENaXXL5JQAAKEt3S6pLyU0sAU2/AU3lA03iBE36BU2aBk3FBk1PCE3vCE2TCU3MCU1bCk1ZC00SDE3JDE3qDE3/DE02DU1ZDU2DDU0pDk0CD03MD01jEE1/EE2WEE0bEU1VEk01E03mE002FE1RFE3LFE0aFU09FU1SFU0fFk19Fk3VFk3aF03vF00DGE1PGE2JGE3FGE3aGE0wGU0dGk1rGk2SGk3pGk0iG002G03QG01+HE0GHU0eHU1NHU2RHU28HU1YHk21Hk3qHk2mIE3wIU0aIk3EIk0cI01jI02bI026I03hI02zJE3LJE02JU1LJ01+J02dJ00AKE2TKE25Kk22K03OLE1uLU2ZLU0jL03DL01nME2gME0vMU0tMk3mMk2dM02+M03TM00KNE0tNE1XNE39NE3WNU2gNk03N01TN01qN03vN00pOU0JOk26Ok0KO00lO02fO03uO00RPE0mPE3zPE1RPU2pPU2uPk3DPk3XPk0jP01dP02ZP02uP00EQE3xQE0/QU1mQU29QU32QU0KQk2kQk1SQ03aQ03yQ00hRE1lRE2QRE0sRU2JRU2+RU16R03ESE3uSE2YSU3wSU03Sk1vSk2OSk21Sk2HS02fS00KTE0fTk1STk1xTk3UTk1nT02NUU2KUk2iU01CVE1tVE33VU2XVk07V010V00DWE0BWU26WU1xWk2SWk2nWk3eWk0BW00rW03RW02qXE10XU0LXk0nXk0+Xk3DXk39X03dYE2OYU3eYU35YU1zYk3CYk3lYk36Yk3HY00lZE19ZE2CZU2XZU2rZU33ZU0xZk1tZk2CZk3YZk3FZ00TaE06aE2RaE3KaE3eaE14aU0mak2uak3Gak31ak05a01ka00AbE1dbE2SbE1Obk2Yb03Cb01scE3EcE0LcU1DcU1icU2JcU1bck1zck3eck3zdE0mdU1FdU2odU07dk1heE1eeU12ek0We01Be03LfE1rfU0Pfk1Ifk3Xfk3Vf02OgE1FgU1mgU17gU2ygU3VgU3/gU2lgk1+g01IhE3fhE37hE0ShU2XhU3Rhk2xh01iiE2yiE3NiE1HiU2WiU25iU3OiU2bik35ik1Ri01WjE1rjE1/jE3LjE0FjU1BjU1WjU2sjU2Zjk3njk0Oj01lj02ej02yj01MkE36kE2CkU2akU3JkU0Nkk04kk3Ukk0xk01mk00ilU1slk2Wlk1Al02Yl03fl00XmE02mE1dmE0vmU1HmU2ymU3Hm036m00ZnE18nE0PnU01n00yoE1KoU3qoU0Vok2fo00/pE3jpE0cpU2rpU2ppk1ip00ZqE06qE1PqE2GqE2pqE3TqE15qU1Sqk0cq02zq03Pq03mq01rrE2lrU2Frk02r02Gr02hr00bsE1qsE2NsE2isE1vsU3NsU0lsk0qs00/s01Ts02fs03Zs00VtE0qtE2AtE1ttU27tU3itU05tk1ytk2Gtk0gt03Ot01WuE1uuE2duE3huE0MuU2ouU0Fuk06uk32u01AvU1qvU0Uvk1svk2zvk3Kvk3yvk0Rv004v00KwE0iwE2NwE2iwk3Vwk30wk1Xw03qw00Qxk0Nx00lyE3FyE3wyE16yk0ay02+y033y02GzE2EzU09zk30zk0Vz00qz01hz02Ez02uz01U0E0t0U330U2O0k2q0k3B0k1G002A1E1g1U0R1k1h1k181k321k1F101o1019101K2E2o2E0A2U0F2k0a2k0u2k162k202k3w2k0F201b201I3E2W3E293E0U3U1N3U1h3U373U2p3k0x301J30143028303n302D4E3g4E0V4U3R4k0b5E1F5E3v5E1H5U2O5U2l5U3N5U3s5U0T5k3l5k395k1o50196U2w6U3P6U0y6k3F6k3r7E3o7U0A702g703L701V8U318U2Z8k3S8k1h801f9E0Y9U3P9U3w9U0F9k089k1f9k2J9k0v900I+E3S+E1p+U2F+U2c+U0h+k1b+007/E3s/E08/U1X/U3R/U0g/k1D/k1Y/k0l/02D/03b/0rgAAEASvUAAQBKCQEBAEpVAQEASo8BAQBKywEBAErgAQEASjYCAQBKIwMBAEpxAwEASpgDAQBK7wMBAEooBAEASjwEAQBK1gQBAEqEBQEASgwGAQBKJAYBAEpTBgEASpcGAQBKwgYBAEpeBwEASrsHAQBK8AcBAEqsCQEASvYKAQBKIAsBAErKCwEASiIMAQBKaQwBAEqADAEASqgMAQBKxwwBAEruDAEASsANAQBK2A0BAEpDDgEASlgQAQBKixABAEqqEAEASg0RAQBKoBEBAErGEwEASsMUAQBK2xUBAEp7FgEASqYWAQBKMBgBAErQGAEASnQZAQBKrRkBAEo8GgEASjobAQBK8xsBAEqqHAEASsscAQBK4BwBAEoXHQEASjodAQBKZB0BAEoKHgEASuMeAQBKrR8BAEpEIAEASmAgAQBKdyABAEr8IAEASjYiAQBKFiMBAErHIwEAShckAQBKMiQBAEqsJAEASvskAQBKHiUBAEozJQEASgAmAQBKXiYBAEq2JgEASrsnAQBK0CcBAErkJwEASjAoAQBKaigBAEqmKAEASrsoAQBKESkBAEr+KQEASkwqAQBKcyoBAErKKgEASgMrAQBKFysBAEqxKwEASl8sAQBK5ywBAEr/LAEASi4tAQBKci0BAEqdLQEASjkuAQBKli4BAErLLgEASocwAQBK0TEBAEr7MQEASqUyAQBK/TIBAEpEMwEASlszAQBKgzMBAEqiMwEASskzAQBKmzQBAEqzNAEASh41AQBlWAMAAABDRTJdcvolAAAoS3tLr03pA01JBE3nBE2eBk1TCE3hCU1fCk1eC00WDE3vDE0EDU07DU1dDU2IDU0uDk3RD00uEE1oEE2DEE0gEU1ZEk06E03qE006FE1WFE3PFE1CFU1WFU3hFU0kFk2BFk3ZFk1oF03fF03zF00IGE0YGE1TGE2OGE3eGE00GU1vGk2WGk3tGk0mG007G03UG02CHE0LHU1RHU2WHU1cHk25Hk3uHk3YIU30IU3JIk1nI02fI02+I03lI024JE06JU1PJ02DJ029Kk0dK027K01yLU0nL021ME0zMU0yMk3qMk3DM03YM00PNE0xNE1cNE0CNU2lNk0CN008N01XN030N00tOU0OOk2+Ok0OO00qO02jO00WPE0qPE21PE34PE1VPU2tPU08Pk2zPk3HPk3cPk3sPk0nP01iP02yP00IQE1DQU1qQU3BQU36QU0PQk2oQk1WQ03fQ00lRE1qRE0wRU2NRU3CRU2sSE3ISE2dSU07Sk1zSk2SSk25Sk2MS00OTE0jTk1XTk2RUU3xUU2PUk1GVE37VU2JV00HWE0GWU2+WU2XWk2sWk3jWk0FW00wW03WW015XU3WXU0QXk0rXk3IXk0BYE3iYE2SYU3iYU3+YU13Yk3qYk3+Yk2JY03MY00pZE2BZE0QZU2HZU2bZU2wZU3AZU37ZU02Zk2GZk3cZk0XaE0+aE2VaE3OaE3jaE18aU0qak2zak35ak0+a00EbE1hbE2WbE2Ab02cb01xcE0PcU1HcU1mcU2NcU1gck3ick33dE0rdU1leE3FeE1jeU0ae03PfE1dfk3bfk3af02SgE1rgU2AgU23gU3ZgU0Egk2qgk1NhE2qhE3khE3/hE2chU3Vhk22h01miE22iE3SiE1LiU2+iU3SiU1dik2gik39ik1Vi03ki01bjE1vjE2EjE2UjE3PjE0KjU1ajU2wjU3rjk0Sj01pj02ij023j01QkE3+kE2HkU3NkU0Skk3Ykk01k01qk01Ulk1wlk1Fl03jl00bmE06mE1hmE00mU22mU3Lm03/m005n02Zn003oE3uoU2jo00xpU2vpU2upk1mp00/qE1UqE2LqE2tqE3YqE1+qU0hq01+q024q03Tq01wrE2prU2Krk06r02Kr02mr00fsE2SsE2msE0xsU10sU3RsU0psk24sk0vs01Ds01Ys01os02js03es00utE2EtE2/tU3mtU09tk12tk2Ltk0kt03St01buE2huE3muE2suU0Juk0+uk0ovU1EvU0Zvk23vk32vk0Vv008v00PwE2RwE2mwk3awk0Uxk10xk0Sx03JyE1+yk0MzE2KzE2JzU1Bzk0az00vz01mz02Iz02zz01Z0E380U1Z0k2T0k2u0k1L002E1E1l1U0V1k1l1k2B1k361k1t102B100M2E1P2E2s2E0E2U2T2U0K2k0e2k0z2k1D2k1+2k252k0J201f202a3E3B3E0Y3U1R3U1m3U3/3U2t3k023018303B302H4E3k4E0Z4U0D5E0f5E305E2S5U3R5U3w5U0X5k3q5k1s502B6U216U3v7E1P7U3t7U2k701Z8U3n8k1l801k9E0c9U319U0K9k1B9k1j9k2O9k00903X+E00+U1u+U2J+U0m+k1f+01A/E3w/E1A/U1c/U3V/U1I/k1c/k3n/k0q/02H/03f/0puAAEASuUAAQBK+QABAEoOAQEASh4BAQBKWQEBAEqUAQEASuQBAQBKOgIBAEp1AwEASpwDAQBK8wMBAEosBAEASkEEAQBK2gQBAEqIBQEAShEGAQBKVwYBAEqcBgEASmIHAQBKvwcBAEr0BwEASt4KAQBK+goBAErPCwEASm0MAQBKrAwBAErLDAEASvIMAQBKxQ0BAEpHDgEASlwQAQBKkBABAErKEwEASioUAQBKyBQBAEp/FgEASjQYAQBKwhkBAEpAGgEASj8bAQBK9xsBAErQHAEASuUcAQBKHB0BAEo+HQEASmkdAQBKDx4BAEqyHwEASg8gAQBKSSABAEpkIAEASgEhAQBKOiIBAEobIwEASssjAQBKGyQBAEo3JAEASrAkAQBKIyUBAEo3JQEASsIlAQBKBSYBAEpiJgEASromAQBKSScBAErAJwEAStQnAQBK6ScBAEr5JwEASjQoAQBKbygBAEq/KAEAShUpAQBKUCoBAEp3KgEASs4qAQBKBysBAEocKwEASrUrAQBKYywBAErsLAEASjItAQBKdy0BAEo9LgEASpouAQBKzy4BAEq5MQEAStUxAQBKqjIBAEpIMwEASoczAQBKpjMBAErNMwEASqA0AQBKIjUBAGVYAwAAAE5IMV1y+yUAAChLyk0tAU3AAU37BU3GBk3wCE2UCU3NCU3KDE0DD02XEE0bFU3GGE0eGk0fHU29HU2nIE0bIk0dI03MJE2eJ00BKE2UKE3PLE2aLU3EL01oME2hME2eM03XNU1rN03vO02aP03yQE3zQ02RRE17R03vSE3xSU2gS01yTk3VTk1oT02jU01uVE2YVk08V011V01yWk2rXE0/Xk3DYk1uZk3GZ03Hak1la01Pbk3Db03FcE10ck1GdU2pdU08dk13ek1Ce01sfU0Qfk1Jfk1GgU1/g00ThU2XiU1CjU2ajk2bkU05kk0jlU2Xlk2Zl01ImU0anE19nE0QnU1LoU0Wok1ApE3kpE0dpU0aqE1Tqk3nq01rsE0WtE1utU1vuE0NuU33u01rvU1tvk3Lvk0jwE31wk1Yw03rw00myE3xyE0by02/y034y031zk0u0U3C0k1G103x2k1J3E1K303o303S4k1G5E1I5U2m5U3+5k3Q6U0z6k3G6k0B703M70328U2a8k3T8k3Q9U0J+E2d+U0h/krMAQEASiQDAQBKJQYBAErDBgEASq0JAQBKIQsBAEojDAEASoEMAQBK2Q0BAEqrEAEASg4RAQBKoREBAErcFQEASqcWAQBK0RgBAEp1GQEASq4ZAQBKqxwBAErkHgEASnggAQBK/CQBAEqnKAEASv8pAQBKAC0BAEqeLQEASogwAQBK/DEBAEr+MgEASlwzAQBKtDQBAGVYAQAAAE9dcvwlAAAoSxdLLUs4S0ZLWUtqS35LiEuSS51Lsku5S9FL5EvyTQABTQsBTRwBTTQBTUcBTVoBTWsBTXcBTYoBTZUBTaEBTa8BTccBTdoBTe0BTfsBTQoCTRECTR0CTTACTUECTUgCTVkCTWcCTXUCTYgCTZkCTawCTbYCTcACTdYCTeQCTesCTfwCTQgDTR4DTS4DTT4DTU8DTWIDTXUDTYgDTZ4DTbQDTbsDTcUDTdgDTewDTf8DTQoETRYETScETTUETTwETVQETWIETWwETX8ETZAETaEETasETbYETccETc4ETdUETeoETfgETQkFTRcFTSgFTT4FTU4FTWEFTXQFTYAFTY4FTZwFTa8FTcUFTdAFTd4FTeoFTQIGTRUGTSEGTTAGTTwGTUMGTVEGTV8GTWkGTXwGTY0GTaEGTasGTbUGTc0GTdwGTeMGTfQGTf4GTRQHTR4HTS4HTTgHTUsHTV4HTXEHTXwHTY0HTZsHTaUHTbEHTcQHTdQHTecHTfUHTQsITRwITS0ITTcITUIITVYITWkITXoITY0ITZcITaoITbsITckITd8ITfcITQ0JTRwJTSwJTTwJTU8JTV0JTXAJTYMJTZsJTaYJTbwJTdQJTewJTfgJTQcKTRIKTSUKTTsKTU4KTWIKTW0KTX4KTYwKTZcKTaUKTawKTboKTdAKTdsKTekKTfwKTQoLTRkLTSoLTT0LTUwLTWELTXQLTYILTZELTZwLTa0LTcMLTdMLTeYLTfkLTQUMTRkMTSQMTTUMTUgMTVkMTWQMTXIMTYEMTY0MTaMMTa4MTbkMTdEMTd0MTfIMTQcNTRoNTSkNTT4NTUwNTWANTXYNTYsNTZ4NTa8NTboNTcgNTdsNTfkNTQkOTRwOTTEOTUAOTU4OTWEOTW8OTXkOTYwOTZoOTaQOTbUOTcUOTdYOTeQOTfIOTQoPTR0PTSwPTT8PTVIPTWAPTXEPTX8PTY8PTZoPTbAPTb8PTdQPTecPTfoPTQsQTSEQTTkQTUwQTVYQTWsQTXIQTYYQTZ4QTagQTbkQTcoQTdsQTekQTfwQTQMRTQ4RTSMRTS4RTUERTUgRTVsRTW4RTXwRTY0RTZsRTa4RTcERTdERTeERTe8RTQISTRgSTSYSTS0STT4STUgSTVwSTWoSTXUSTYMSTYoSTZ0STbASTdQSTecSTfMSTQETTQ8TTR0TTSgTTT0TTVATTWMTTXkTTYcTTZITTaMTTbYTTckTTdkTTe0TTQAUTQsUTRYUTSkUTT0UTUQUTVkUTWQUTXoUTYkUTZMUTZoUTasUTb4UTdIUTeMUTfQUTQoVTSIVTTAVTUUVTVkVTWoVTXYVTYkVTZQVTaIVTbIVTcUVTdQVTewVTf8VTRIWTScWTTUWTUMWTUoWTV0WTXAWTYQWTZQWTacWTbUWTcgWTdwWTewWTfsWTQ4XTRwXTSYXTTcXTUoXTVsXTXMXTYQXTY8XTZYXTaAXTbMXTb0XTc0XTeIXTfYXTQsYTSMYTTQYTUIYTVYYTWkYTXwYTZEYTaQYTbUYTc0YTeEYTfAYTf4YTQkZTRAZTSMZTTcZTUoZTVoZTWsZTX4ZTY0ZTZ0ZTbAZTcMZTdkZTecZTfoZTQ0aTSUaTTAaTT4aTU4aTV4aTXIaTYUaTZkaTawaTb8aTdIaTdwaTfAaTfcaTQobTRUbTSkbTT4bTVEbTWQbTXcbTYUbTZgbTakbTbUbTcMbTdcbTeIbTe0bTfsbTQ4cTSEcTSwcTT8cTVIcTWMcTXEcTYUcTZAcTaEcTbIcTcUcTcwcTdgcTescTfkcTQ4dTSYdTTUdTUAdTVQdTWcdTXYdTYQdTZkdTawdTcQdTdIdTeEdTfQdTf4dTQ8eTR0eTS0eTUAeTUseTV8eTWkeTXoeTY0eTZ0eTageTbweTcoeTd0eTfEeTQEfTQ8fTSIfTTIfTUUfTVYfTWQfTXcfTYofTZ0fTaQfTbcfTcEfTdEfTdgfTeQfTfcfTQEgTRAgTSAgTTEgTUcgTVggTWIgTW0gTYAgTZYgTa4gTcEgTcsgTdwgTe0gTf0gTQwhTR8hTTAhTT4hTUkhTVwhTWshTYEhTZchTaohTbghTcshTeMhTfchTQoiTSIiTTgiTUgiTVQiTWUiTXsiTYYiTZQiTaciTbciTcwiTdoiTegiTf4iTQwjTSQjTUMjTVYjTWojTXsjTY4jTaIjTa0jTcEjTdQjTegjTQEkTRQkTSMkTTQkTUMkTVYkTWkkTX8kTZAkTaYkTbskTdMkTeYkTfwkTQglTRslTSklTT0lTVAlTWMlTXIlTYglTZklTaolTbklTcwlTd8lTfUlTQgmTRsmTS4mTT8mTVUmTWYmTXUmTYgmTZsmTaYmTbUmTcMmTesmTQEnTQwnTRonTS0nTT4nTVInTVwnTWYnTXEnTYYnTY0nTaUnTbgnTcYnTdQnTd8nTfAnTQgoTRsoTS4oTT8oTUsoTV4oTWkoTXUoTYMoTZsoTa4oTcEoTc8oTd4oTeUoTfEoTQQpTRUpTRwpTS0pTTspTUkpTVwpTW0pTYApTYopTZQpTaopTbgpTb8pTdApTdwpTfIpTQIqTRIqTSMqTTYqTUkqTVwqTXIqTYgqTY8qTZkqTawqTcAqTdMqTd4qTeoqTfsqTQkrTRArTSgrTTYrTUArTVMrTWQrTXUrTX8rTYorTZsrTaIrTakrTb4rTcwrTd0rTesrTfwrTRIsTSIsTTUsTUgsTVQsTWIsTXAsTYMsTZksTaQsTbIsTb4sTdYsTeksTfUsTQQtTRAtTRctTSUtTTMtTT0tTVAtTWEtTXUtTX8tTYktTaEtTbAtTbctTcgtTdItTegtTfItTQIuTQwuTR8uTTIuTUUuTVAuTWEuTW8uTXkuTYUuTZguTaguTbsuTckuTd8uTfAuTQEvTQsvTRYvTSovTT0vTU4vTWEvTWsvTX4vTY8vTZ0vTbMvTcsvTeEvTfAvTQAwTRAwTSMwTTEwTUQwTVcwTW8wTXowTZAwTagwTcAwTcwwTdswTeYwTfkwTQ8xTSIxTTYxTUExTVIxTWAxTWsxTXkxTYAxTY4xTaQxTa8xTb0xTdAxTd4xTe0xTf4xTREyTSAyTTUyTUgyTVYyTWUyTXAyTYEyTZcyTacyTboyTc0yTdkyTe0yTfgyTQkzTRwzTS0zTTgzTUYzTVUzTWEzTXczTYIzTY0zTaUzTbEzTcYzTdszTe4zTf0zTRI0TSA0TTQ0TUo0TV80TXI0TYM0TY40TZw0Ta80Tc00Td00TfA0TQU1TRQ1TSI1TTU1TUM1TU01TWA1TW41TXg1TYk1TZk1Tao1Tbg1TcY1Td41TfE1TQA2TRM2TSY2TTQ2TUU2TVM2TWM2TW42TYQ2TZM2Tag2Tbs2Tc42Td82TfU2TQ03TSA3TSo3TT83TUY3TVo3TXI3TXw3TY03TZ43Ta83Tb03TdA3Tdc3TeI3Tfc3TQI4TRU4TRw4TS84TUI4TVA4TWE4TW84TYI4TZU4TaU4TbU4TcM4TdY4Tew4Tfo4TQE5TRI5TRw5TTA5TT45TUk5TVc5TV45TXE5TYQ5Tag5Tbs5Tcc5TdU5TeM5TfE5Tfw5TRE6TSQ6TTc6TU06TVs6TWY6TXc6TYo6TZ06Ta06TcE6TdQ6Td86Teo6Tf06TRE7TRg7TS07TTg7TU47TV07TWc7TW47TX87TZI7TaY7Tbc7Tcg7Td47TfY7TQQ8TRk8TS08TT48TUo8TV08TWg8TXY8TYY8TZk8Tag8TcA8TdM8TeY8Tfs8TQk9TRc9TR49TTE9TUQ9TVg9TWg9TXs9TYk9TZw9TbA9TcA9Tc89TeI9TfA9Tfo9TQs+TR4+TS8+TUc+TVg+TWM+TWo+TXQ+TYc+TZE+TaE+TbY+Tco+Td8+Tfc+TQg/TRY/TSo/TT0/TVA/TWU/TXg/TYk/TaE/TbU/TcQ/TdI/Td0/TeQ/Tfc/TQtATR5ATS5ATT9ATVJAZShNYUBNcUBNhEBNl0BNrUBNu0BNzkBN4UBN+UBNBEFNEkFNIkFNMkFNRkFNWUFNbUFNgEFNk0FNpkFNsEFNxEFNy0FN3kFN6UFN/UFNEkJNJUJNOEJNS0JNWUJNbEJNfUJNiUJNl0JNq0JNtkJNwUJNz0JN4kJN9UJNAENNE0NNJkNNN0NNRUNNWUNNZENNdUNNhkNNmUNNoENNrENNv0NNzUNN4kNN+kNNCURNFERNKERNO0RNSkRNWERNbURNgERNmERNpkRNtURNyERN0kRN40RN8URNAUVNFEVNH0VNM0VNPUVNTkVNYUVNcUVNfEVNkEVNnkVNsUVNxUVN1UVN40VN9kVNBkZNGUZNKkZNOEZNS0ZNXkZNcUZNeEZNi0ZNlUZNpUZNrEZNuEZNy0ZN1UZN5EZN9EZNBUdNG0dNLEdNNkdNQUdNVEdNakdNgkdNlUdNn0dNsEdNwUdN0UdN4EdN80dNBEhNEkhNHUhNMEhNP0hNVUhNa0hNfkhNjEhNn0hNt0hNy0hN3khN9khNDElNHElNKElNOUlNT0lNWklNaElNe0lNi0lNoElNrklNvElN0klN4ElN+ElNF0pNKkpNPkpNT0pNYkpNdkpNgUpNlUpNqEpNvEpN1UpN6EpN90pNCEtNF0tNKktNPUtNU0tNZEtNektNj0tNp0tNuktN0EtN3EtN70tN/UtNEUxNJExNN0xNRkxNXExNbUxNfkxNjUxNoExNs0xNyUxN3ExN70xNAk1NE01NKU1NOk1NSU1NXE1Nb01Nek1NiU1Nl01Nv01N1U1N4E1N7k1NAU5NEk5NJk5NME5NOk5NRU5NWk5NYU5NeU5NjE5Nmk5NqE5Ns05NxE5N3E5N705NAk9NE09NH09NMk9NPU9NSU9NV09Nb09Ngk9NlU9No09Nsk9NuU9NxU9N2E9N6U9N8E9NAVBND1BNHVBNMFBNQVBNVFBNXlBNaFBNflBNjFBNk1BNpFBNsFBNxlBN1lBN5lBN91BNClFNHVFNMFFNRlFNXFFNY1FNbVFNgFFNlFFNp1FNslFNvlFNz1FN3VFN5FFN/FFNClJNFFJNJ1JNOFJNSVJNU1JNXlJNb1JNdlJNfVJNklJNoFJNsVJNv1JN0FJN5lJN9lJNCVNNHFNNKFNNNlNNRFNNV1NNbVNNeFNNhlNNklNNqlNNvVNNyVNN2FNN5FNN61NN+VNNB1RNEVRNJFRNNVRNSVRNU1RNXVRNdVRNhFRNi1RNnFRNplRNvFRNxlRN1lRN4FRN81RNBlVNGVVNJFVNNVVNQ1VNTVVNWVVNbFVNfFVNj1VNnVVNs1VNxFVN1VVN31VN6lVN/lVNEVZNIlZNNVZNP1ZNUlZNY1ZNcVZNh1ZNn1ZNtVZNxFZN1FZN5FZN91ZNBVdNGFdNK1dNQ1dNTldNZFdNfFdNlFdNoFdNr1dNuldNzVdN41dN9ldNClhNFVhNJlhNNFhNP1hNTVhNVFhNYlhNeFhNg1hNkVhNpFhNslhNwVhN0lhN5VhN9FhNCVlNHFlNKllNOVlNRFlNVVlNa1lNe1lNjllNoVlNrVlNwVlNzFlN3VlN8FlNAVpNDFpNGlpNKVpNNVpNS1pNVlpNYVpNeVpNhVpNmlpNr1pNwlpN0VpN5lpN9FpNCFtNHltNM1tNRltNV1tNYltNcFtNg1tNoVtNsVtNxFtN2VtN6FtN9ltNCVxNF1xNIVxNNFxNQlxNTFxNXVxNbVxNflxNjFxNmlxNslxNxVxN1FxN51xN+lxNCF1NGV1NJ11NN11NQl1NWF1NZ11NfF1Nj11Nol1Ns11NyV1N4V1N9F1N/l1NE15NGl5NLl5NRl5NUF5NYV5Ncl5Ng15NkV5NpF5Nq15Ntl5Ny15N1l5N6V5N8F5NA19NFl9NJF9NNV9NQ19NVl9NaV9NeV9NiV9Nl19Nql9NwF9Nzl9N1V9N5l9N8F9NBGBNEmBNHWBNK2BNMmBNRWBNWGBNfGBNj2BNm2BNqWBNt2BNxWBN0GBN5WBN+GBNC2FNIWFNL2FNOmFNS2FNXmFNcWFNgWFNlWFNqGFNs2FNvmFN0WFN5WFN7GFNAWJNDGJNImJNMWJNO2JNQmJNU2JNZmJNemJNi2JNnGJNsmJNymJN2GJN7WJNAWNNEmNNHmNNMWNNPGNNSmNNWmNNbWNNfGNNlGNNp2NNumNNz2NN3WNN62NN8mNNBWRNGGRNLGRNPGRNT2RNXWRNcGRNhGRNlGRNo2RNtmRNxGRNzmRN32RN8mRNA2VNG2VNLGVNN2VNPmVNSGVNW2VNZWVNdWVNimVNnmVNs2VNy2VN3GVN6mVN/mVNEWZNJGZNOWZNTGZNXWZNdWZNiWZNmGZNpmZNsWZNuGZNy2ZN32ZN8mZNAmdNE2dNJmdNNWdNRWdNWGdNa2dNgWdNj2dNomdNtWdNzWdN2GdN5mdN9mdNBmhNGmhNLWhNQWhNVGhNZ2hNemhNhGhNmGhNn2hNsmhNvWhN0WhN5mhN+WhNDGlNH2lNLWlNQGlNUWlNXWlNa2lNf2lNimlNlWlNo2lNtmlNyWlN1GlN52lN+mlNC2pNGWpNLWpNOGpNSWpNWmpNbWpNdGpNgGpNk2pNoWpNtmpNzmpN3WpN6GpN/GpND2tNHmtNLGtNQWtNVGtNbGtNemtNiWtNnGtNpmtNt2tNxWtN1WtN6GtN82tNB2xNEWxNImxNNWxNRWxNUGxNZGxNcmxNhWxNmWxNqWxNt2xNymxN2mxN7WxN/mxNDG1NH21NMm1NRW1NTG1NX21NaW1NeW1NgG1NjG1Nn21NqW1NuG1NyG1N2W1N721NAG5NCm5NFW5NKG5NPm5NVm5NaW5Nc25NhG5NlW5NpW5NtG5Nx25N2G5N5m5N8W5NBG9NE29NKW9NP29NUm9NYG9Nc29Ni29Nn29Nsm9Nym9N4G9N8G9N/G9NDXBNI3BNLnBNPHBNT3BNX3BNdHBNgnBNkHBNpnBNtHBNzHBN63BN/nBNEnFNI3FNNnFNSnFNVXFNaXFNfHFNkHFNqXFNvHFNy3FN3HFN63FN/nFNEXJNJ3JNOHJNTnJNY3JNe3JNjnJNpHJNsHJNw3JN0XJN5XJN+HJNC3NNGnNNMHNNQXNNUnNNYXNNdHNNh3NNnXNNsHNNw3NN1nNN53NN/XNNDnRNHXRNMHRNQ3RNTnRNXXRNa3RNk3RNqXRNtHRNwnRN1XRN5nRN+nRNBHVNDnVNGXVNLnVNNXVNTXVNYHVNbnVNfHVNh3VNmHVNsHVNw3VN1nVN53VN83VNBnZNEXZNHXZNK3ZNQ3ZNVnZNaXZNd3ZNhnZNjXZNmXZNrHZNvXZNxHZN1XZN43ZN8XZNBHdNFXdNKHdNMndNPHdNUndNYHdNZ3dNeHdNhHdNmndNqndNundNy3dN3ndN8XdNBHhNGnhNMHhNN3hNQXhNVHhNaHhNe3hNhnhNknhNo3hNsXhNuHhN0HhN3nhN6HhN+3hNDHlNHXlNJ3lNMnlNQ3lNSnlNUXlNZnlNdHlNhXlNk3lNpHlNunlNynlN3XlN8HlN/HlNCnpNGHpNK3pNQXpNTHpNWnpNZnpNfnpNkXpNnXpNrHpNuHpNv3pNzXpN23pN5XpN+HpNCXtNHXtNJ3tNMXtNSXtNWHtNX3tNcHtNentNkHtNmntNqntNtHtNx3tN2ntN7XtN+HtNCXxNF3xNIXxNLXxNQHxNUHxNY3xNcXxNh3xNmHxNqXxNs3xNvnxN0nxN5XxN9nxNCX1NE31NJn1NN31NRX1NW31Nc31NiX1NmH1NqH1NuH1Ny31N2X1N7H1N/31NF35NIn5NOH5NUH5NaH5NdH5Ng35Njn5NoX5Nt35Nyn5N3n5N6X5N+n5NCH9NE39NIX9NKH9NNn9NTH9NV39NZX9NeH9Nhn9NlX9Npn9NuX9NyH9N3X9N8H9N/n9NDYBNGIBNKYBNP4BNT4BNYoBNdYBNgYBNlYBNoIBNsYBNxIBN1YBN4IBN7oBN/YBNCYFlKE0fgU0qgU01gU1NgU1ZgU1ugU2DgU2WgU2lgU26gU3IgU3cgU3ygU0Hgk0agk0rgk02gk1Egk1Xgk11gk2Fgk2Ygk2tgk28gk3Kgk3dgk3rgk31gk0Ig00Wg00gg00xg01Bg01Sg01gg01ug02Gg02Zg02og027g03Og03cg03tg037g00LhE0WhE0shE07hE1QhE1jhE12hE2HhE2dhE21hE3IhE3ShE3nhE3uhE0ChU0ahU0khU01hU1GhU1XhU1lhU14hU1/hU2KhU2fhU2qhU29hU3EhU3XhU3qhU34hU0Jhk0Xhk0qhk09hk1Nhk1dhk1rhk1+hk2Uhk2ihk2phk26hk3Ehk3Yhk3mhk3xhk3/hk0Gh00Zh00sh01Qh01jh01vh019h02Lh02Zh02kh025h03Mh03fh031h00DiE0OiE0fiE0yiE1FiE1ViE1piE18iE2HiE2SiE2liE25iE3AiE3ViE3giE32iE0FiU0PiU0WiU0niU06iU1OiU1fiU1wiU2GiU2eiU2siU3BiU3ViU3miU3yiU0Fik0Qik0eik0uik1Bik1Qik1oik17ik2Oik2jik2xik2/ik3Gik3Zik3sik0Ai00Qi00ji00xi01Ei01Yi01oi013i02Ki02Yi02ii02zi03Gi03Xi03vi00AjE0LjE0SjE0cjE0vjE05jE1JjE1ejE1yjE2HjE2fjE2wjE2+jE3SjE3ljE34jE0NjU0gjU0xjU1JjU1djU1sjU16jU2FjU2MjU2fjU2zjU3GjU3WjU3njU36jU0Jjk0Zjk0sjk0/jk1Vjk1jjk12jk2Jjk2hjk2sjk26jk3Kjk3ajk3ujk0Bj00Vj00oj007j01Oj01Yj01sj01zj02Gj02Rj02lj026j03Nj03gj03zj00BkE0UkE0lkE0xkE0/kE1TkE1ekE1pkE13kE2KkE2dkE2okE27kE3OkE3fkE3tkE0BkU0MkU0dkU0ukU1BkU1IkU1UkU1nkU11kU2KkU2ikU2xkU28kU3QkU3jkU3ykU0Akk0Vkk0okk1Akk1Okk1dkk1wkk16kk2Lkk2Zkk2pkk28kk3Hkk3bkk3lkk32kk0Jk00Zk00kk004k01Gk01Zk01tk019k02Lk02ek02uk03Bk03Sk03gk03zk00GlE0ZlE0glE0zlE09lE1NlE1UlE1glE1zlE19lE2MlE2clE2tlE3DlE3UlE3elE3plE38lE0SlU0qlU09lU1HlU1YlU1plU15lU2IlU2blU2slU26lU3FlU3YlU3nlU39lU0Tlk0mlk00lk1Hlk1flk1zlk2Glk2elk20lk3Elk3Qlk3hlk33lk0Cl00Ql00jl00zl01Il01Wl01kl016l02Il02gl02/l03Sl03ml033l00KmE0emE0pmE09mE1QmE1kmE19mE2QmE2fmE2wmE2/mE3SmE3lmE37mE0MmU0imU03mU1PmU1imU14mU2EmU2XmU2lmU25mU3MmU3fmU3umU0Emk0Vmk0mmk01mk1Imk1bmk1xmk2Emk2Xmk2qmk27mk3Rmk3imk3xmk0Em00Xm00im00xm00/m01nm019m02Im02Wm02pm026m03Om03Ym03im03tm00CnE0JnE0hnE00nE1CnE1QnE1bnE1snE2EnE2XnE2qnE27nE3HnE3anE3lnE3xnE3/nE0XnU0qnU09nU1LnU1anU1hnU1tnU2AnU2RnU2YnU2pnU23nU3FnU3YnU3pnU38nU0Gnk0Qnk0mnk00nk07nk1Mnk1Ynk1unk1+nk2Onk2fnk2ynk3Fnk3Ynk3unk0En00Ln00Vn00on008n01Pn01an01mn013n02Fn02Mn02kn02yn028n03Pn03gn03xn037n00GoE0XoE0eoE0loE06oE1IoE1ZoE1noE14oE2OoE2eoE2xoE3EoE3QoE3eoE3soE3/oE0VoU0goU0uoU06oU1SoU1loU1xoU2AoU2MoU2ToU2hoU2voU25oU3MoU3doU3xoU37oU0Fok0dok0sok0zok1Eok1Ook1kok1uok1+ok2Iok2bok2uok3Bok3Mok3dok3rok31ok0Bo00Uo00ko003o01Fo01bo01so019o02Ho02So02mo025o03Ko03do03no036o00LpE0ZpE0vpE1HpE1dpE1spE18pE2MpE2fpE2tpE3ApE3TpE3rpE32pE0MpU0kpU08pU1IpU1XpU1ipU11pU2LpU2epU2ypU29pU3OpU3cpU3npU31pU38pU0Kpk0gpk0rpk05pk1Mpk1apk1ppk16pk2Npk2cpk2xpk3Epk3Spk3hpk3spk39pk0Tp00jp002p01Jp01Vp01pp010p02Fp02Yp02pp020p03Cp03Rp03dp03zp03+p00JqE0hqE0tqE1CqE1XqE1qqE15qE2OqE2cqE2wqE3GqE3bqE3uqE3/qE0KqU0YqU0rqU1JqU1ZqU1sqU2BqU2QqU2eqU2xqU2/qU3JqU3cqU3qqU30qU0Fqk0Vqk0mqk00qk1Cqk1aqk1tqk18qk2Pqk2iqk2wqk3Bqk3Pqk3fqk3qqk0Aq00Pq00kq003q01Kq01bq01xq02Jq02cq02mq027q03Cq03Wq03uq034q00JrE0arE0rrE05rE1MrE1TrE1erE1zrE1+rE2RrE2YrE2rrE2+rE3MrE3drE3rrE3+rE0RrU0hrU0xrU0/rU1SrU1orU12rU19rU2OrU2YrU2srU26rU3FrU3TrU3arU3trU0Ark0krk03rk1Drk1Rrk1frk1trk14rk2Nrk2grk2zrk3Jrk3Xrk3irk3zrk0Gr00Zr00pr009r01Qr01br01mr015r02Nr02Ur02pr020r03Kr03Zr03jr03qr037r00OsE0isE0zsE1EsE1asE1ysE2AsE2VsE2psE26sE3GsE3ZsE3ksE3ysE0CsU0VsU0ksU08sU1PsU1isU13sU2FsU2TsU2asU2tsU3AsU3UsU3ksU33sU0Fsk0Ysk0ssk08sk1Lsk1esk1ssk12sk2Hsk2ask2rsk3Dsk3Usk3fsk3msk3wsk0Ds00Ns00ds00ys01Gs01bs01zs02Es02Ss02ms025s03Ms03hs030s00FtE0dtE0xtE1AtE1OtE1ZtE1gtE1ztE2HtE2atE2qtE27tE3OtE3dtE3ttE0AtU0TtU0ptU03tU1KtU1dtU11tU2AtU2OtU2etU2utU3CtU3VtU3ptU38tU0Ptk0itk0stk1Atk1Htk1atk1ltk15tk2Otk2htk20tk3Htk3Vtk3otk35tk0Ft00Tt00nt00yt009t01Lt01et01xt018t02Pt02it02zt03Bt03Vt03gt03xt00CuE0VuE0cuE0ouE07uE1JuE1euE12uE2FuE2QuE2kuE23uE3GuE3UuE3puE38uE0UuU0iuU0xuU1EuU1OuU1fuU1tuU19uU2QuU2buU2vuU25uU3KuU3duU3tuU34uU0Muk0auk0tuk1Buk1Ruk1fuk1yuk2Cuk2Vuk2muk20uk3Huk3auk3tuk30uk0Hu00Ru00hu00ou000u01Hu01Ru01gu01wu02Bu02Xu02ou02yu029u03Qu03mu03+u00RvE0bvE0svE09vE1NvE1cvE1vvE2AvE2OvE2ZvE2svE27vE3RvE3nvE36vE0IvU0bvU0zvU1HvU1avU1yvU2IvU2YvU2kvU21vU3LvU3WvU3kvU33vU0Hvk0cvk0qvk04vk1Ovk1cvk10vk2Tvk2mvk26vk3Svk3lvk35vk0Ev00Yv00rv00/v01Yv01rv016v02Lv02av02tv03Av03Wv03nv039v00SwE0qwE09wE1TwE1fwE1ywE2AwE2UwE2nwE26wE3JwE3fwE3wwE0BwU0QwU0jwU02wU1MwU1fwU1ywU2FwU2WwU2swU29wU3MwU3fwU3ywU39wU0Mwk0awk1Cwk1Ywk1jwk1xwk2EwmUoTZXCTanCTbPCTb3CTcjCTd3CTeTCTfzCTQ/DTR3DTSvDTTbDTUfDTV/DTXLDTYXDTZbDTaLDTbXDTcDDTczDTdrDTfLDTQXETRjETSbETTXETTzETUjETVvETWzETXPETYTETZLETaDETbPETcTETdfETeHETevETQHFTQ/FTRbFTSfFTTPFTUnFTVnFTWnFTXrFTY3FTaDFTbPFTcnFTd/FTebFTfDFTQPGTRfGTSrGTTXGTUHGTVLGTWDGTWfGTX/GTY3GTZfGTarGTbvGTczGTdbGTeHGTfLGTfnGTQDHTRXHTSPHTTTHTULHTVPHTWnHTXnHTYzHTZ/HTavHTbnHTcfHTdrHTfDHTfvHTQnITRXITS3ITUDITUzITVvITWfITW7ITXzITYrITZTITafITbjITczITdbITeDITfjITQfJTQ7JTR/JTSnJTT/JTUnJTVnJTWPJTXbJTYnJTZzJTafJTbjJTcbJTdDJTdzJTe/JTf/JTRLKTSDKTTbKTUfKTVjKTWLKTW3KTYHKTZTKTaXKTbjKTcLKTdXKTebKTfTKTQrLTSLLTTjLTUfLTVfLTWfLTXrLTYjLTZvLTa7LTcbLTdHLTefLTf/LTRfMTSPMTTLMTT3MTVDMTWbMTXnMTY3MTZjMTanMTbfMTcLMTdDMTdfMTeXMTfvMTQbNTRTNTSfNTTXNTUTNTVXNTWjNTXfNTYzNTZ/NTa3NTbzNTcfNTdjNTe7NTf7NTRHOTSTOTTDOTUTOTU/OTWDOTXPOTYTOTY/OTZ3OTazOTbjOTc7OTdnOTeTOTfzOTQjPTR3PTTLPTUXPTVTPTWnPTXfPTYvPTaHPTbbPTcnPTdrPTeXPTfPPTQbQTSTQTTTQTUfQTVzQTWvQTXnQTYzQTZrQTaTQTbfQTcXQTc/QTeDQTfDQTQHRTQ/RTR3RTTXRTUjRTVfRTWrRTX3RTYvRTZzRTarRTbrRTcXRTdvRTerRTf/RTRLSTSXSTTbSTUzSTWTSTXfSTYHSTZbSTZ3STbHSTcnSTdPSTeTSTfXSTQbTTRTTTSfTTS7TTTnTTU7TTVnTTWzTTXPTTYbTTZnTTafTTbjTTcbTTdnTTezTTfzTTQzUTRrUTS3UTUPUTVHUTVjUTWnUTXPUTYfUTZXUTaDUTa7UTbXUTcjUTdvUTf/UTRLVTR7VTSzVTTrVTUjVTVPVTWjVTXvVTY7VTaTVTbLVTb3VTc7VTeHVTfTVTQTWTRjWTSvWTTbWTUHWTVTWTWjWTW/WTYTWTY/WTaXWTbTWTb7WTcXWTdbWTenWTf3WTQ7XTR/XTTXXTU3XTVvXTXDXTYTXTZXXTaHXTbTXTb/XTc3XTd3XTfDXTf/XTRfYTSrYTT3YTVLYTWDYTW7YTXXYTYjYTZvYTa/YTb/YTdLYTeDYTfPYTQfZTRfZTSbZTTnZTUfZTVHZTWLZTXXZTYbZTZ7ZTa/ZTbrZTcHZTcvZTd7ZTejZTfjZTQ3aTSHaTTbaTU7aTV/aTW3aTYHaTZTaTafaTbzaTc/aTeDaTfjaTQzbTRvbTSnbTTTbTTvbTU7bTWLbTXXbTYXbTZbbTanbTbjbTcjbTdvbTe7bTQTcTRLcTSXcTTjcTVDcTVvcTWncTXncTYncTZ3cTbDcTcTcTdfcTercTf3cTQfdTRvdTSLdTTXdTUDdTVTdTWndTXzdTY/dTaLdTbDdTcPdTdTdTeDdTe7dTQLeTQ3eTRjeTSbeTTneTUzeTVfeTWreTX3eTY7eTZzeTbDeTbveTczeTd3eTfDeTffeTQPfTRbfTSTfTTnfTVHfTWDfTWvfTX/fTZLfTaHfTa/fTcTfTdffTe/fTf3fTQzgTR/gTSngTTrgTUjgTVjgTWvgTXbgTYrgTZTgTaXgTbjgTcjgTdPgTefgTfXgTQjhTRzhTSzhTTrhTU3hTV3hTXDhTYHhTY/hTaLhTbXhTcjhTc/hTeLhTezhTfzhTQPiTQ/iTSLiTSziTTviTUviTVziTXLiTYPiTY3iTZjiTaviTcHiTdniTeziTfbiTQfjTRjjTSjjTTfjTUrjTVvjTWnjTXTjTYfjTZbjTazjTcLjTdXjTePjTfbjTQ7kTSLkTTXkTU3kTWPkTXPkTX/kTZDkTabkTbHkTb/kTdLkTeLkTffkTQXlTRPlTSnlTTflTU/lTW7lTYHlTZXlTa3lTcDlTdTlTd/lTfPlTQbmTRrmTTPmTUbmTVXmTWbmTXXmTYjmTZvmTbHmTcLmTdjmTe3mTQXnTRjnTS7nTTrnTU3nTVvnTW/nTYLnTZXnTaTnTbrnTcvnTdznTevnTf7nTRHoTSfoTTroTU3oTWDoTXHoTYfoTZjoTafoTbroTc3oTdjoTefoTfXoTR3pTTPpTT7pTUzpTV/pTXDpTYTpTY7pTZjpTaPpTbjpTb/pTdfpTerpTfjpTQbqTRHqTSLqTTrqTU3qTWDqTXHqTX3qTZDqTZvqTafqTbXqTc3qTeDqTfPqTQHrTRDrTRfrTSPrTTbrTUfrTU7rTV/rTW3rTXvrTY7rTZ/rTbLrTbzrTcbrTdzrTerrTfHrTQLsTQ7sTSTsTTTsTUTsTVXsTWjsTXvsTY7sTaTsTbrsTcHsTcvsTd7sTfLsTQXtTRDtTRztTS3tTTvtTULtTVrtTWjtTXLtTYXtTZbtTaftTbHtTbztTc3tTdTtTdvtTfDtTf7tTQ/uTR3uTS7uTUTuTVTuTWfuTXruTYbuTZTuTaLuTbXuTcvuTdbuTeTuTfDuTQjvTRvvTSfvTTbvTULvTUnvTVfvTWXvTW/vTYLvTZPvTafvTbHvTbvvTdPvTeLvTenvTfrvTQTwTRrwTSTwTTTwTT7wTVHwTWTwTXfwTYLwTZPwTaHwTavwTbfwTcrwTdrwTe3wTfvwTRHxTSLxTTPxTT3xTUjxTVzxTW/xTYDxTZPxTZ3xTbDxTcHxTc/xTeXxTf3xTRPyTSLyTTLyTULyTVXyTWPyTXbyTYnyTaHyTazyTcLyTdryTfLyTf7yTQ3zTRjzTSvzTUHzTVTzTWjzTXPzTYTzTZLzTZ3zTavzTbLzTcDzTdbzTeHzTe/zTQL0TRD0TR/0TTD0TUP0TVL0TWf0TXr0TYj0TZf0TaL0TbP0Tcn0Tdn0Tez0Tf/0TQv1TR/1TSr1TTv1TU71TV/1TWr1TXj1TYf1TZP1Tan1TbT1Tb/1Tdf1TeP1Tfj1TQ32TSD2TS/2TUT2TVL2TWb2TXz2TZH2TaT2TbX2TcD2Tc72TeH2Tf/2TQ/3TSL3TTf3TUb3TVT3TWf3TXX3TX/3TZL3TaD3Tar3Tbv3Tcv3Tdz3Ter3Tfj3TRD4TSP4TTL4TUX4TVj4TWb4TXf4TYX4TZX4TaD4Tbb4TcX4Tdr4Te34TQD5TRH5TSf5TT/5TVL5TVz5TXH5TXj5TYz5TaT5Ta75Tb/5TdD5TeH5Te/5TQL6TQn6TRT6TSn6TTT6TUf6TU76TWH6TXT6TYL6TZP6TaH6TbT6Tcf6Tdf6Tef6TfX6TQj7TR77TSz7TTP7TUT7TU77TWL7TXD7TXv7TYn7TZD7TaP7Tbb7Tdr7Te37Tfn7TQf8TRX8TSP8TS78TUP8TVb8TWn8TX/8TY38TZj8Tan8Tbz8Tc/8Td/8TfP8TQb9TRH9TRz9TS/9TUP9TUr9TV/9TWr9TYD9TY/9TZn9TaD9TbH9TcT9Tdj9Ten9Tfr9TRD+TSj+TTb+TUv+TV/+TXD+TXz+TY/+TZr+Taj+Tbj+Tcv+Tdr+TfL+TQX/TRj/TS3/TTv/TUn/TVD/TWP/TXb/TYr/TZr/Ta3/Tbv/Tc7/TeL/TfL/SgEAAQBKFAABAEoiAAEASiwAAQBKPQABAEpQAAEASmEAAQBKeQABAEqKAAEASpUAAQBKnAABAEqmAAEASrkAAQBKwwABAErTAAEASugAAQBK/AABAEoRAQEASikBAQBKOgEBAEpIAQEASlwBAQBKbwEBAEqCAQEASpcBAQBKqgEBAEq7AQEAStMBAQBK5wEBAEr2AQEASgQCAQBKDwIBAEoWAgEASikCAQBKPQIBAEpQAgEASmACAQBKcQIBAEqEAgEASpMCAQBKowIBAEq2AgEASskCAQBK3wIBAGUoSu0CAQBKAAMBAEoTAwEASisDAQBKNgMBAEpEAwEASlQDAQBKZAMBAEp4AwEASosDAQBKnwMBAEqyAwEASsUDAQBK2AMBAEriAwEASvYDAQBK/QMBAEoQBAEAShsEAQBKLwQBAEpEBAEASlcEAQBKagQBAEp9BAEASosEAQBKngQBAEqvBAEASrsEAQBKyQQBAErdBAEASugEAQBK8wQBAEoBBQEAShQFAQBKJwUBAEoyBQEASkUFAQBKWAUBAEppBQEASncFAQBKiwUBAEqWBQEASqcFAQBKuAUBAErLBQEAStIFAQBK3gUBAErxBQEASv8FAQBKFAYBAEosBgEASjsGAQBKRgYBAEpaBgEASm0GAQBKfAYBAEqKBgEASp8GAQBKsgYBAErKBgEAStgGAQBK5wYBAEr6BgEASgQHAQBKFQcBAEojBwEASjMHAQBKRgcBAEpRBwEASmUHAQBKbwcBAEqABwEASpMHAQBKowcBAEquBwEASsIHAQBK0AcBAErjBwEASvcHAQBKBwgBAEoVCAEASigIAQBKOAgBAEpLCAEASlwIAQBKaggBAEp9CAEASpAIAQBKowgBAEqqCAEASr0IAQBKxwgBAErXCAEASt4IAQBK6ggBAEr9CAEASgcJAQBKFgkBAEomCQEASjcJAQBKTQkBAEpeCQEASmgJAQBKcwkBAEqGCQEASpwJAQBKtAkBAErHCQEAStEJAQBK4gkBAErzCQEASgMKAQBKEgoBAEolCgEASjYKAQBKRAoBAEpPCgEASmIKAQBKcQoBAEqHCgEASp0KAQBKsAoBAEq+CgEAStEKAQBK6QoBAEr9CgEAShALAQBKKAsBAEo+CwEASk4LAQBKWgsBAEprCwEASoELAQBKjAsBAEqaCwEASq0LAQBKvQsBAErSCwEASuALAQBK7gsBAEoEDAEAShIMAQBKKgwBAEpJDAEASlwMAQBKcAwBAEqIDAEASpsMAQBKrwwBAEq6DAEASs4MAQBK4QwBAEr1DAEASg4NAQBKIQ0BAEowDQEASkENAQBKUA0BAEpjDQEASnYNAQBKjA0BAEqdDQEASrMNAQBKyA0BAErgDQEASvMNAQBKCQ4BAEoVDgEASigOAQBKNg4BAEpKDgEASl0OAQBKcA4BAEp/DgEASpUOAQBKpg4BAEq3DgEASsYOAQBK2Q4BAErsDgEASgIPAQBKFQ8BAEooDwEASjsPAQBKTA8BAEpiDwEASnMPAQBKgg8BAEqVDwEASqgPAQBKsw8BAErCDwEAStAPAQBK+A8BAEoOEAEAShkQAQBKJxABAEo6EAEASksQAQBKXxABAEppEAEASnMQAQBKfhABAEqTEAEASpoQAQBKshABAErFEAEAStMQAQBK4RABAErsEAEASv0QAQBKFREBAEooEQEASjsRAQBKTBEBAEpYEQEASmsRAQBKdhEBAEqCEQEASpARAQBKqBEBAEq7EQEASs4RAQBK3BEBAErrEQEASvIRAQBK/hEBAEoREgEASiISAQBKKRIBAEo6EgEASkgSAQBKVhIBAEppEgEASnoSAQBKjRIBAEqXEgEASqESAQBKtxIBAErFEgEASswSAQBK3RIBAErpEgEASv8SAQBKDxMBAEofEwEASjATAQBKQxMBAEpWEwEASmkTAQBKfxMBAEqVEwEASpwTAQBKphMBAEq5EwEASs0TAQBK4BMBAErrEwEASvcTAQBKCBQBAEoWFAEASh0UAQBKNRQBAEpDFAEASk0UAQBKYBQBAEpxFAEASoIUAQBKjBQBAEqXFAEASqgUAQBKrxQBAEq2FAEASssUAQBK2RQBAErqFAEASvgUAQBKCRUBAEofFQEASi8VAQBKQhUBAEpVFQEASmEVAQBKbxUBAEp9FQEASpAVAQBKphUBAEqxFQEASr8VAQBKyxUBAErjFQEASvYVAQBKAhYBAEoRFgEASh0WAQBKJBYBAEoyFgEASkAWAQBKShYBAEpdFgEASm4WAQBKghYBAEqMFgEASpYWAQBKrhYBAEq9FgEASsQWAQBK1RYBAErfFgEASvUWAQBK/xYBAEoPFwEAShkXAQBKLBcBAEo/FwEASlIXAQBKXRcBAEpuFwEASnwXAQBKhhcBAEqSFwEASqUXAQBKtRcBAErIFwEAStYXAQBK7BcBAEr9FwEASg4YAQBKGBgBAEojGAEASjcYAQBKShgBAEpbGAEASm4YAQBKeBgBAEqLGAEASpwYAQBKqhgBAErAGAEAStgYAQBK7hgBAEr9GAEASg0ZAQBKHRkBAEowGQEASj4ZAQBKURkBAEpkGQEASnwZAQBKhxkBAEqdGQEASrUZAQBKzRkBAErZGQEASugZAQBK8xkBAEoGGgEAShwaAQBKLxoBAEpDGgEASk4aAQBKXxoBAEptGgEASngaAQBKhhoBAEqNGgEASpsaAQBKsRoBAEq8GgEASsoaAQBK3RoBAErrGgEASvoaAQBKCxsBAEoeGwEASi0bAQBKQhsBAEpVGwEASmMbAQBKchsBAEp9GwEASo4bAQBKpBsBAEq0GwEASscbAQBK2hsBAErmGwEASvobAQBKBRwBAEoWHAEASikcAQBKOhwBAEpFHAEASlMcAQBKYhwBAEpuHAEASoQcAQBKjxwBAEqaHAEASrIcAQBKvhwBAErTHAEASugcAQBK+xwBAEoKHQEASh8dAQBKLR0BAEpBHQEASlcdAQBKbB0BAEp/HQEASpAdAQBKmx0BAEqpHQEASrwdAQBK2h0BAErqHQEASv0dAQBKEh4BAEohHgEASi8eAQBKQh4BAEpQHgEASloeAQBKbR4BAEp7HgEASoUeAQBKlh4BAEqmHgEASrceAQBKxR4BAErTHgEASuseAQBK/h4BAEoNHwEASiAfAQBKMx8BAEpBHwEASlIfAQBKYB8BAEpwHwEASnsfAQBKkR8BAEqgHwEASrUfAQBKyB8BAErbHwEASuwfAQBKAiABAEoaIAEASi0gAQBKNyABAEpMIAEASlMgAQBKZyABAEp/IAEASokgAQBKmiABAEqrIAEASrwgAQBKyiABAErdIAEASuQgAQBK7yABAEoEIQEASg8hAQBKIiEBAEopIQEASjwhAQBKTyEBAEpdIQEASm4hAQBKfCEBAEqPIQEASqIhAQBKsiEBAErCIQEAStAhAQBK4yEBAEr5IQEASgciAQBKDiIBAEofIgEASikiAQBKPSIBAEpLIgEASlYiAQBKZCIBAEprIgEASn4iAQBKkSIBAEq1IgEASsgiAQBK1CIBAEriIgEASvAiAQBK/iIBAEoJIwEASh4jAQBKMSMBAEpEIwEASlojAQBKaCMBAEpzIwEASoQjAQBKlyMBAEqqIwEASrojAQBKziMBAErhIwEASuwjAQBK9yMBAEoKJAEASh4kAQBKJSQBAEo6JAEASkUkAQBKWyQBAEpqJAEASnQkAQBKeyQBAEqMJAEASp8kAQBKsyQBAErEJAEAStUkAQBK6yQBAEoDJQEAShElAQBKJiUBAEo6JQEASkslAQBKVyUBAEpqJQEASnUlAQBKgyUBAEqTJQEASqYlAQBKtSUBAErNJQEASuAlAQBK8yUBAEoIJgEAShYmAQBKJCYBAEorJgEASj4mAQBKUSYBAEplJgEASnUmAQBKiCYBAEqWJgEASqkmAQBKvSYBAErNJgEAStwmAQBK7yYBAEr9JgEASgcnAQBKGCcBAEorJwEASjwnAQBKVCcBAEplJwEASnAnAQBKdycBAEqBJwEASpQnAQBKnicBAEquJwEASsMnAQBK1ycBAErsJwEASgQoAQBKFSgBAEojKAEASjcoAQBKSigBAEpdKAEASnIoAQBKhSgBAEqWKAEASq4oAQBKwigBAErRKAEASt8oAQBK6igBAErxKAEASgQpAQBKGCkBAEorKQEASjspAQBKTCkBAEpfKQEASm4pAQBKfikBAEqRKQEASqQpAQBKuikBAErIKQEAStspAQBK7ikBAEoGKgEAShEqAQBKHyoBAEovKgEASj8qAQBKUyoBAEpmKgEASnoqAQBKjSoBAEqgKgEASrMqAQBKvSoBAErRKgEAStgqAQBK6yoBAEr2KgEASgorAQBKHysBAEoyKwEASkUrAQBKWCsBAEpmKwEASnkrAQBKiisBAEqWKwEASqQrAQBKuCsBAErDKwEASs4rAQBK3CsBAErvKwEASgIsAQBKDSwBAEogLAEASjMsAQBKRCwBAEpSLAEASmYsAQBKcSwBAEqCLAEASpMsAQBKpiwBAEqtLAEASrksAQBKzCwBAEraLAEASu8sAQBKBy0BAEoWLQEASiEtAQBKNS0BAEpILQEASlctAQBKZS0BAEp6LQEASo0tAQBKpS0BAEqzLQEASsItAQBK1S0BAErfLQEASvAtAQBK/i0BAEoOLgEASiEuAQBKLC4BAEpALgEASkouAQBKWy4BAEpuLgEASn4uAQBKiS4BAEqdLgEASqsuAQBKvi4BAErSLgEASuIuAQBK8C4BAEoDLwEAShMvAQBKJi8BAEo3LwEASkUvAQBKWC8BAEprLwEASn4vAQBKhS8BAEqYLwEASqIvAQBKsi8BAEq5LwEASsUvAQBK2C8BAEriLwEASvEvAQBKATABAEoSMAEASigwAQBKOTABAEpDMAEASk4wAQBKYTABAEp3MAEASo8wAQBKojABAEqsMAEASr0wAQBKzjABAEreMAEASu0wAQBKADEBAEoRMQEASh8xAQBKKjEBAEo9MQEASkwxAQBKYjEBAEp4MQEASosxAQBKmTEBAEqsMQEASsQxAQBK2DEBAErrMQEASgMyAQBKGTIBAEopMgEASjUyAQBKRjIBAEpcMgEASmcyAQBKdTIBAEqIMgEASpgyAQBKrTIBAEq7MgEASskyAQBK3zIBAErtMgEASgUzAQBKJDMBAEo3MwEASkszAQBKYzMBAEp2MwEASoozAQBKlTMBAEqpMwEASrwzAQBK0DMBAErpMwEASvwzAQBKCzQBAEocNAEASis0AQBKPjQBAEpRNAEASmc0AQBKeDQBAEqONAEASqM0AQBKuzQBAErONAEASuQ0AQBK8DQBAEoDNQEAShE1AQBKJTUBAEo4NQEASks1AQBKWjUBAEpwNQEASoE1AQBKkjUBAEqhNQEASrQ1AQBKxzUBAErdNQEASvA1AQBKAzYBAEoWNgEASic2AQBKPTYBAEpONgEASl02AQBKcDYBAEqDNgEASo42AQBKnTYBAEqrNgEAZVgDAAAAQ0UxXXL9JQAAKEtkS3VLqE07Ak2TAk32Ak3jA00hBE2KBE2bBE3gBE2HBk2YBk3uBk2HB01NCE10CE21CE1ZCk14Ck1XC00QDE1TDE3oDE39DE00DU1XDU2BDU0nDk1rD03KD01hEE19EE2zEE0ZEU1TEk0zE03kE000FE1PFE3JFE07FU1QFU0dFk17Fk3TFk0xF03YF03tF00BGE1NGE2HGE3YGE0uGU1pGk2QGk3nGk0gG000G03OG018HE0EHU1LHU2PHU0JHk1WHk2zHk3oHk1SIE0qIU3uIU3CIk1hI011I02ZI024I03fI02xJE00JU2kJU04J01JJ018J00PKU1nKU3KKU23Kk31Kk1eK01vK020K01bLU1sLU3CLU1bLk0hL01IL02JL00tMU1MMU0rMk3kMk0nM028M03RM00INE0rNE1VNE37NE0/Nk2eNk01N01RN02HN03tN00nOU0HOk24Ok0IO00jO02dO00PPE0kPE3xPE1PPU2nPU0FPk2sPk3BPk3VPk0hP01bP02sP00CQE09QU1kQU27QU30QU0IQk2iQk1QQ03YQ00fRE1jRE3dRE0qRU2HRU28RU0mR03+R03CSE2WSU01Sk1JSk1tSk2MSk2zSk2FS00ITE14TE0MTk0dTk1QTk3jT007UE2eUE2LUU3JUU0yUk1DUk2IUk0vVE1AVE2WVE0vVU31VU0cVk1dVk0BWE0gWE3/WE24WU37WU2QWk2lWk3cWk3/Wk0pW03PW00TXU1yXU0JXk0lXk1bXk3BXk37X03bYE2MYU3cYU33YU1xYk3jYk34Yk3FY00jZE17ZE3ZZE2AZU2VZU2pZU31ZU0vZk2AZk3WZk0RaE04aE2PaE3IaE3caE12aU0kak2sak3zak03a02xa03+a01bbE2QbE36bU3Sbk2Wb01qcE0JcU0dcU1BcU1gcU2HcU1Zck3cck1Mc03gdE3xdE0kdU23dk0Pd01yd01feE2deE0GeU0XeU1ceU0De00Ue01qe00DfE3JfE3wfE0xfU3Vfk30fk3Tf02MgE3PgE1kgU15gU2wgU3TgU39gU2jgk3ng01GhE3dhE35hE0vhU2VhU3Phk2vh01giE2wiE3LiE1FiU23iU3MiU2Zik33ik1Pi02ti01UjE1pjE19jE3JjE0DjU1UjU2qjU3ljk0Mj01jj02cj02wj01KkE34kE2AkU3HkU0Lkk2Fkk3Skk0vk01kk03OlE2mlU1qlk0+l03dl03xl00VmE00mE1bmE0tmU2wmU0gmk20m03Fm034m02LnU3jnU1Gnk0zn01xn03an03rn00woE3XoU3ooU0+ok3Xok2do03Eo00FpE2ppU3IpU2npk1gp02jp004qE1NqE2EqE2nqE3RqE13qU27qk0aq02xq03Nq00DrE1prE2jrU2Drk00r02Er02fr00ZsE2LsE2gsE1tsU3LsU0jsk2Bsk0os009s01Rs02ds03Xs00otE1+tE25tU3gtU03tk1wtk2Etk0et03Mt01UuE2buE3fuE1ZuU2muU0Duk04uk2iu016vE0+vU0Svk2xvk3wvk0Pv002v00IwE2LwE37wE2Pwk2gwk3Twk1mxE2+xE0hxU0Oxk1Mxk21xk3Gxk0Lx02yyE3DyE0ZyU2yyU14yk2fyk3gyk2EzE2jzE2CzU07zk1+zk0Tz00oz01fz02Cz02sz01S0E2W0U310U2M0k2o0k3e0k1E001+1E1e1U0P1k1f1k161k301k1m1017101I2E2m2E3+2E1c2U0D2k0Y2k0s2k142k2y2k0D201Z202U3E273E0S3U1L3U1f3U353U2n3k0v3012302630004E2B4E3e4E0T4U194k1V400Z5E3t5E2M5U3L5U3q5U0R5k3j5k1m503W501q6U176U2u6U1B602Z6038603p7E0n7U2Q7U2h7U3m7U2N702e7030702N8E1T8U168U278U1f801+801d9E0W9U1Z9U3u9U0D9k069k1d9k2H9k0t901x+E3Q+E1n+U2D+U25+U0f+k1Z+005/E3q/E06/U1V/U3P/U1B/k1W/k0j/02B/03Z/0o3AAEASt4AAQBK8wABAEoHAQEASlMBAQBKjQEBAEreAQEASjQCAQBKbwMBAEqWAwEASu0DAQBKJgQBAEo6BAEAStQEAQBKggUBAEoKBgEASlEGAQBKlQYBAEoPBwEASlwHAQBKuQcBAEruBwEASlgJAQBKMAoBAEr0CgEASsgLAQBKZwwBAEqmDAEASsUMAQBK7AwBAEq+DQEASkEOAQBKsQ4BAEpFEAEASlYQAQBKiRABAEocEgEASnQSAQBK1xIBAErEEwEASgIUAQBKaxQBAEp8FAEASsEUAQBKaBYBAEp5FgEASs8WAQBKaBcBAEouGAEASlUYAQBKlhgBAEo6GgEASlkaAQBKOBsBAErxGwEASjQcAQBKyRwBAEreHAEAShUdAQBKOB0BAEpiHQEASggeAQBKTB8BAEqrHwEASkIgAQBKXiABAEqUIAEASvogAQBKNCIBAEoUIwEASsUjAQBKFSQBAEowJAEASqokAQBKHCUBAEoxJQEASv4lAQBKXCYBAEq0JgEAShInAQBKuScBAErOJwEASuInAQBKLigBAEpoKAEASrkoAQBKDykBAEpKKgEASnEqAQBKyCoBAEoBKwEAShUrAQBKrysBAEpdLAEASuUsAQBKLC0BAEpwLQEASuotAQBKNy4BAEqULgEASskuAQBKMzABAEoLMQEASs8xAQBKozIBAEpCMwEASoEzAQBKoDMBAErHMwEASpk0AQBKHDUBAEqMNQEAZVgDAAAATkgyXXL+JQAAKEvNTTABTcMBTf4FTckGTfMITZcJTdAJTc0MTQYPTZoQTR4VTckYTSEaTSIdTcAdTaogTR4iTSAjTc8kTaEnTQQoTZcoTdIsTZ0tTccvTWswTaQwTaEzTdo1TW43TfI7TZ0/TfVATfZDTZRETX5HTfJITfRJTaNLTXVOTdhOTWtPTaZTTXFUTZtWTT9XTXhXTXVaTa5cTUJeTcZiTXFmTclnTcpqTWhrTVJuTcZvTchwTXdyTUl1Tax1TT92TXp6TUV7TW99TRN+TUx+TUmBTYKDTRaFTZqJTUWNTZ2OTZ6RTTySTSaVTZqWTZyXTUuZTR2cTYCcTROdTU6hTRmiTUOkTeekTSClTR2oTVaqTeqrTW6wTRm0TXG1TXK4TRC5Tfq7TW69TXC+Tc6+TSbATfjCTVvDTe7DTSnITfTITR7LTcLLTfvLTfjOTTHRTcXSTUnXTfTaTUzcTU3fTevfTdXiTUnkTUvlTanlTQHnTdPpTTbqTcnqTQTvTc/vTfnxTZ3yTdbyTdP1TQz4TaD5TST+Ss8BAQBKJwMBAEooBgEASsYGAQBKsAkBAEokCwEASiYMAQBKhAwBAErcDQEASq4QAQBKEREBAEqkEQEASt8VAQBKqhYBAErUGAEASngZAQBKsRkBAEquHAEASuceAQBKeyABAEr/JAEASqooAQBKAioBAEoDLQEASqEtAQBKizABAEr/MQEASgEzAQBKXzMBAEq3NAEAZVgEAAAASEQxM11y/yUAAChLU01BAU1UAU3UAU3nAU0qAk2CAk2mAk1cA01vA02CA03SA035A015BE1uBU2pBU0PBk12Bk1FB01YB01rB03hB01jCE2HCE2kCE1JCU0fCk1uC03gC03zC01CDE2YDU3VDU1bDk2GDk05D01MD03hD030D01GEE32EE07EU1VEU27EU3hEk1KE03DE036E02/FU2hFk3CFk1EF01jGE12GE2eGE14GU29GU30GU0HGk2mGk25Gk3MGk0EG01eG01xG02SG00IHE0bHE2/HE1hHU2mHU3uHU06Hk2HHk0/H01xH02EH02xH016IE0ZIU1WIU2kIU3FIU0EIk1QI03OI00OJE1jJE3gJE0VJU1KJU1dJU3GJU0CJk0nJ00VKE0oKE2oKE27KE3+KE1WKU16KU0wKk1DKk1WKk2mKk3NKk1NK01CLE19LE3jLE1KLU0ZLk0sLk0/Lk21Lk03L01bL014L00dME3zME1CMk20Mk3HMk0WM01sNE2pNE0vNU1aNU0NNk0gNk21Nk3INk0aN03KN00POE0pOE2POE21OU0eOk2XOk3OOk2TPE11PU2WPU0YPk03P01KP01yP01MQE2RQE3IQE3bQE16QU2NQU2gQU3YQU0yQk1FQk1mQk3cQk3vQk2TQ001RE16RE3CRE0ORU1bRU0TRk1FRk1YRk2FRk1OR03tR00qSE14SE2ZSE3YSE0kSk2iSk3iSk03S020S03pS00eTE0xTE2aTE3WTE37TU3pTk38Tk18T02PT03ST00qUE1OUE0EUU0XUU0qUU16UU2hUU0hUk0WU01RU023U00eVE3tVE0AVU0TVU2JVU0LVk0vVk1MVk3xVk3HV00WWU2IWU2bWU3qWU1AW019W00DXE0uXE3hXE30XE2JXU2cXU3uXU2eXk3jXk39Xk1jX02JYE3yYE1rYU2iYU1nY01JZE1qZE3sZE0LZk0eZk1GZk0gZ01lZ02cZ02vZ01OaE1haE10aE2saE0GaU0ZaU06aU2waU3DaU1nak0Ja01Oa02Wa03ia00vbE3nbE0ZbU0sbU1ZbU0ibk3Bbk3+bk1Mb01tb02sb034cE12cU22cU0Lck2Ick29ck3yck0Fc01uc02qc03PdE29dU3QdU1Qdk1jdk2mdk3+dk0id03Yd03rd03+d01OeE11eE31eE3qeU0lek2Lek3yek3Be03Ue03ne01dfE3ffE0DfU0gfU3FfU2bfk3qf01cgE1vgE2+gE0Ugk1Rgk3Xgk0Cg021g03Ig01dhE1whE3ChE1yhU23hU3RhU03hk1dh0
[truncated: 7,887,445 more chars]
